# Supplementary material for: Long-reads metagenomics reveals the effects of dulse supplementation on the poultry caecal bacteriome and its associated genetic repertoire
Source: Front Microbiol. 2026 Jul 15;17:1868730. doi: 10.3389/fmicb.2026.1868730 (PMC13416699; doi:10.3389/fmicb.2026.1868730)
Supplement: Supplementary file 1 [file Data_Sheet_1.CSV]

#perc	tot_all	tot_lvl	D25	D32	D22	D35	D28	D21	D29	D31	D27	D20	D34	D24	D36	D23	D33	D19	D26	D30	taxid	name
41.1446	137794	137794	15866	11020	8534	10158	15443	7926	6867	8329	10099	5528	4549	5070	5713	6162	5137	4541	3263	3589	0	unclassified
58.8554	197108	60	18853	17718	11574	13835	17185	10680	10315	13242	11715	8538	8930	8293	9112	10761	8064	7999	4720	5574	1	root
58.8205	196991	1368	18845	17709	11566	13824	17177	10670	10309	13239	11704	8534	8927	8288	9107	10757	8054	7995	4718	5568	131567	cellular organisms
57.856	193761	8296	18604	17457	11316	13612	16946	10441	10089	13092	11524	8352	8752	8116	8992	10595	7891	7873	4629	5480	2	Bacteria
47.295	158392	3010	15359	13359	8884	11145	14273	7696	8250	11596	9313	6859	7517	6453	7094	8977	6230	6819	3763	4805	1783272	Terrabacteria group
42.808	143365	3416	14138	12413	8133	9188	12962	6757	7590	10598	8697	6421	6978	5904	6450	7551	5752	5853	3534	4446	1239	Bacillota
36.0789	120829	4843	12741	10251	6797	7320	11350	5529	6394	8219	7087	5494	6373	5043	5095	6716	5052	5182	2530	3656	186801	Clostridia
19.9178	66705	64	6879	5453	3852	3993	7147	2507	3022	4727	3836	3199	3515	2633	2280	4184	2839	3210	1358	2071	3085636	Lachnospirales
19.8428	66454	6862	6860	5434	3839	3979	7120	2499	3002	4713	3818	3186	3504	2623	2269	4169	2823	3200	1352	2064	186803	Lachnospiraceae
4.7109	15777	2250	1487	1207	932	1128	1686	567	613	1006	1016	732	919	890	449	989	748	529	299	580	572511	Blautia
0.6611	2214	235	347	111	124	209	250	60	48	162	102	73	72	213	59	140	74	48	32	90	40520	Blautia obeum
0.3192	1069	1069	174	56	64	99	125	31	24	85	59	31	30	90	23	57	46	24	12	39	411459	Blautia obeum ATCC 29174
0.2717	910	910	128	50	48	83	107	26	17	60	35	37	36	84	32	72	21	20	16	38	657314	Blautia obeum A2-162
0.5942	1990	0	219	147	105	158	218	92	68	152	160	74	92	61	55	132	82	67	35	73	418240	Blautia wexlerae
0.5942	1990	1990	219	147	105	158	218	92	68	152	160	74	92	61	55	132	82	67	35	73	1121115	Blautia wexlerae DSM 19850
0.59	1976	1976	83	185	141	129	228	69	96	100	144	104	167	22	55	147	121	57	42	86	1912897	Blautia argi
0.516	1728	0	152	82	95	123	97	63	62	111	81	118	83	322	52	96	50	53	31	57	53443	Blautia hydrogenotrophica
0.516	1728	1728	152	82	95	123	97	63	62	111	81	118	83	322	52	96	50	53	31	57	476272	Blautia hydrogenotrophica DSM 10507
0.3959	1326	0	71	116	86	77	145	66	65	80	78	80	108	24	35	91	89	33	35	47	1322	Blautia hansenii
0.3959	1326	1326	71	116	86	77	145	66	65	80	78	80	108	24	35	91	89	33	35	47	537007	Blautia hansenii DSM 20583
0.2881	965	965	76	95	69	61	115	43	45	48	78	43	57	27	32	52	46	25	22	31	1796616	Blautia pseudococcoides
0.2571	861	861	89	74	55	39	81	26	29	45	63	29	50	49	27	61	45	56	16	27	2877527	Blautia parvula
0.2425	812	812	74	75	43	39	100	40	39	49	54	37	34	14	39	39	47	55	9	25	33035	Blautia producta
0.2293	768	768	96	52	36	69	96	18	22	51	46	32	35	51	19	43	35	25	12	30	89014	Blautia luti
0.1275	427	0	47	36	20	49	43	18	19	36	33	15	30	9	11	25	10	10	4	12	2648079	unclassified Blautia
0.1275	427	427	47	36	20	49	43	18	19	36	33	15	30	9	11	25	10	10	4	12	2479767	Blautia sp. SC05B48
0.0732	245	245	21	29	14	27	22	3	11	11	11	10	16	6	6	15	13	14	9	7	1532	Blautia coccoides
0.0639	214	214	11	15	19	7	27	4	7	14	13	8	15	9	9	17	11	10	9	9	2779518	Blautia liquoris
3e-04	1	1	0	0	0	0	0	1	0	0	0	0	0	0	0	0	0	0	0	0	1737424	Blautia massiliensis (ex Durand et al. 2017)
3.7393	12523	35	1391	1058	751	717	1318	489	592	953	696	538	654	372	441	820	553	588	263	329	1506553	Lachnoclostridium
1.8495	6194	6194	711	446	350	322	664	265	341	495	284	278	325	208	204	420	299	289	132	161	1871021	Lachnoclostridium phocaeense
1.7438	5840	5840	619	571	376	374	616	204	228	421	389	229	301	149	208	375	232	274	122	152	29347	[Clostridium] scindens
0.1173	393	335	49	23	20	15	33	13	17	34	19	27	27	15	26	17	16	20	8	14	89153	[Clostridium] hylemonae
0.0173	58	58	16	1	2	2	1	4	1	4	5	6	1	3	3	1	3	3	0	2	553973	[Clostridium] hylemonae DSM 15053
0.0182	61	0	10	11	3	3	2	5	4	1	3	0	1	0	3	5	5	4	0	1	66219	Lachnoclostridium phytofermentans
0.0182	61	61	10	11	3	3	2	5	4	1	3	0	1	0	3	5	5	4	0	1	357809	Lachnoclostridium phytofermentans ISDg
1.819	6092	0	609	582	333	412	541	235	282	442	341	312	309	216	199	349	258	343	130	199	3076670	Claveliimonas
1.819	6092	6092	609	582	333	412	541	235	282	442	341	312	309	216	199	349	258	343	130	199	3028070	Claveliimonas bilis
1.6742	5607	317	512	567	316	259	546	186	269	536	238	388	271	125	198	340	207	384	100	165	2316020	Mediterraneibacter
0.7148	2394	1121	216	255	118	110	211	75	137	237	112	186	87	57	96	117	82	181	48	69	33039	[Ruminococcus] torques
0.3801	1273	1273	128	137	71	67	99	38	70	114	57	95	54	30	43	55	45	103	25	42	657313	[Ruminococcus] torques L2-14
0.6115	2048	2048	174	193	150	100	238	66	65	178	83	115	141	47	59	155	80	102	37	65	33038	Mediterraneibacter gnavus
0.2532	848	0	87	78	38	36	74	33	46	91	32	58	33	14	30	50	34	80	12	22	46228	[Ruminococcus] lactaris
0.2532	848	848	87	78	38	36	74	33	46	91	32	58	33	14	30	50	34	80	12	22	471875	[Ruminococcus] lactaris ATCC 29176
0.8259	2766	136	369	180	92	139	477	82	99	170	87	102	122	83	86	222	119	197	50	90	207244	Anaerostipes
0.4533	1518	1465	220	87	30	64	314	41	48	86	36	47	59	49	41	150	56	119	26	45	649756	Anaerostipes hadrus
0.0158	53	53	3	7	0	5	10	1	1	2	1	2	2	1	1	8	1	5	0	3	649757	Anaerostipes hadrus ATCC 29173 = JCM 17467
0.2335	782	747	93	67	46	49	76	24	37	47	29	39	51	24	32	29	50	47	17	25	105841	Anaerostipes caccae
0.0105	35	35	2	3	1	4	4	2	1	2	0	0	1	2	5	3	1	3	0	1	411490	Anaerostipes caccae L1-92
0.0985	330	330	30	18	14	16	62	12	8	30	20	10	10	6	12	28	9	23	5	17	1229621	Anaerostipes rhamnosivorans
0.7817	2618	156	290	165	159	151	241	125	141	167	131	129	125	149	93	130	117	149	75	81	2719313	Enterocloster
0.341	1142	1142	124	76	59	63	111	46	67	75	56	55	59	64	43	59	44	79	33	29	208479	Enterocloster bolteae
0.2532	848	0	103	58	68	58	57	44	44	47	45	41	43	49	30	33	41	30	26	31	333367	Enterocloster asparagiformis
0.2532	848	848	103	58	68	58	57	44	44	47	45	41	43	49	30	33	41	30	26	31	518636	[Clostridium] asparagiforme DSM 15981
0.1409	472	472	41	22	25	23	62	31	21	32	24	24	19	23	13	32	23	31	11	15	1531	Enterocloster clostridioformis
0.7572	2536	0	361	153	142	139	208	85	120	187	92	141	193	103	122	151	90	88	64	97	1769710	Sellimonas
0.7572	2536	2536	361	153	142	139	208	85	120	187	92	141	193	103	122	151	90	88	64	97	1653434	Sellimonas intestinalis
0.5787	1938	136	190	190	126	117	221	47	75	118	135	90	111	82	88	108	74	80	33	53	841	Roseburia
0.1821	610	610	62	61	40	41	62	8	31	33	49	22	30	26	28	38	23	25	13	18	301301	Roseburia hominis
0.1809	606	205	43	45	19	38	73	22	20	39	43	27	54	32	29	41	26	27	11	17	166486	Roseburia intestinalis
0.1048	351	351	19	21	11	26	24	11	10	24	19	20	41	20	19	34	19	17	7	9	718255	Roseburia intestinalis XB6B4
0.0149	50	50	5	5	3	2	11	2	2	4	2	0	3	4	1	2	3	0	1	0	657315	Roseburia intestinalis M50/1
0.1293	433	0	54	49	42	21	53	10	11	29	26	25	16	14	21	11	15	18	4	14	2637578	unclassified Roseburia
0.0851	285	285	33	26	27	15	34	7	7	16	25	18	13	8	17	8	11	11	3	6	1261634	Roseburia sp. 499
0.0442	148	148	21	23	15	6	19	3	4	13	1	7	3	6	4	3	4	7	1	8	1261635	Roseburia sp. 831b
0.0457	153	153	12	21	13	11	20	3	7	3	10	10	8	8	3	12	5	2	3	2	2763062	Roseburia rectibacter
0.4189	1403	0	115	114	68	79	214	49	109	52	157	60	56	34	45	75	67	44	43	22	248744	Marvinbryantia
0.4189	1403	0	115	114	68	79	214	49	109	52	157	60	56	34	45	75	67	44	43	22	168384	Marvinbryantia formatexigens
0.4189	1403	1403	115	114	68	79	214	49	109	52	157	60	56	34	45	75	67	44	43	22	478749	Marvinbryantia formatexigens DSM 14469
0.3532	1183	46	137	107	57	53	124	38	50	104	63	61	52	37	33	80	44	90	26	27	189330	Dorea
0.2281	764	764	87	70	36	38	79	23	31	61	46	45	41	20	21	53	28	57	13	15	88431	Dorea longicatena
0.1114	373	373	43	30	20	12	43	14	19	33	16	15	10	17	10	26	14	30	12	9	39486	Dorea formicigenerans
0.3144	1053	52	120	80	58	63	133	37	47	71	62	41	43	34	40	82	50	46	15	31	33042	Coprococcus
0.1254	420	419	46	36	21	20	69	10	18	26	29	17	17	13	14	29	14	22	7	12	410072	Coprococcus comes
3e-04	1	1	0	0	0	0	0	0	0	0	0	0	0	0	0	0	1	0	0	0	470146	Coprococcus comes ATCC 27758
0.089	298	298	27	27	15	28	34	8	9	24	15	10	8	12	10	31	18	10	2	10	116085	Coprococcus catus
0.0744	249	0	37	11	15	12	22	18	11	15	15	12	14	7	12	12	14	11	4	7	2684943	unclassified Coprococcus
0.0744	249	249	37	11	15	12	22	18	11	15	15	12	14	7	12	12	14	11	4	7	751585	Coprococcus sp. ART55/1
0.0102	34	34	6	1	3	2	4	0	2	2	3	2	0	1	1	3	1	2	1	0	33043	Coprococcus eutactus
0.2529	847	0	86	49	85	50	71	55	42	66	46	50	15	37	34	41	55	37	12	16	2569097	Anaerobutyricum
0.2529	847	847	86	49	85	50	71	55	42	66	46	50	15	37	34	41	55	37	12	16	39488	Anaerobutyricum hallii
0.2404	805	0	89	66	49	33	59	34	43	71	34	31	54	36	37	46	36	37	14	36	2944198	Wansuia
0.2404	805	805	89	66	49	33	59	34	43	71	34	31	54	36	37	46	36	37	14	36	2763667	Wansuia hejianensis
0.189	633	0	67	43	25	18	52	29	39	52	33	36	28	29	32	39	40	43	10	18	2944193	Simiaoa
0.189	633	633	67	43	25	18	52	29	39	52	33	36	28	29	32	39	40	43	10	18	2763672	Simiaoa sunii
0.172	576	22	66	45	30	30	77	28	26	24	43	25	27	27	18	28	15	41	12	14	2719231	Lacrimispora
0.0552	185	0	14	13	14	10	32	8	9	9	10	9	9	8	7	8	6	13	4	2	29370	Lacrimispora sphenoides
0.0552	185	185	14	13	14	10	32	8	9	9	10	9	9	8	7	8	6	13	4	2	1297793	Lacrimispora sphenoides JCM 1415
0.0552	185	185	23	20	7	5	17	11	8	6	12	9	11	13	7	10	6	10	6	4	84030	Lacrimispora saccharolytica
0.0549	184	184	27	7	8	13	27	8	6	9	19	5	7	5	4	10	3	16	2	8	29375	Lacrimispora xylanolytica
0.1577	528	7	64	47	24	26	56	20	33	37	27	17	34	16	25	26	22	23	9	22	830	Butyrivibrio
0.0666	223	223	23	19	10	14	30	9	14	18	13	5	8	8	9	12	10	10	2	9	831	Butyrivibrio fibrisolvens
0.0615	206	206	23	19	11	9	17	7	17	15	9	6	20	6	11	11	9	7	3	6	45851	Butyrivibrio crossotus
0.0167	56	0	13	5	2	1	6	3	2	2	4	3	2	2	4	1	1	1	2	2	43305	Butyrivibrio proteoclasticus
0.0167	56	56	13	5	2	1	6	3	2	2	4	3	2	2	4	1	1	1	2	2	515622	Butyrivibrio proteoclasticus B316
0.0107	36	36	4	4	1	2	2	1	0	2	0	3	3	0	1	1	1	5	1	5	185008	Butyrivibrio hungatei
0.1394	467	0	35	46	30	20	55	16	16	33	43	15	28	10	18	49	16	12	14	11	1766253	Agathobacter
0.1394	467	457	35	46	30	20	55	16	16	33	43	15	28	10	18	49	16	12	14	11	39491	Agathobacter rectalis
0.0021	7	7	0	1	0	0	1	0	0	1	0	0	1	0	0	2	0	1	0	0	657317	Agathobacter rectalis M104/1
9e-04	3	3	0	0	2	0	0	0	0	1	0	0	0	0	0	0	0	0	0	0	657318	Agathobacter rectalis DSM 17629
0.1218	408	30	36	26	22	29	47	26	24	30	35	15	14	16	16	17	15	16	9	15	1843210	Anaerocolumna
0.0502	168	0	12	10	4	12	20	8	9	11	15	6	7	7	7	12	8	11	4	5	2642604	unclassified Anaerocolumna
0.0227	76	76	6	4	2	6	12	6	2	4	5	1	5	2	3	3	2	6	3	4	3081750	Anaerocolumna sp. AGMB13020
0.0167	56	56	5	3	1	3	6	1	5	4	9	3	1	1	2	4	3	4	1	0	3070997	Anaerocolumna sp. MB42-C2
0.0107	36	36	1	3	1	3	2	1	2	3	1	2	1	4	2	5	3	1	0	1	3039116	Anaerocolumna sp. AGMB13025
0.0269	90	90	12	5	8	6	17	2	7	7	8	1	2	4	4	0	1	1	2	3	1727145	Anaerocolumna chitinilytica
0.0224	75	75	7	6	7	3	5	7	0	5	5	3	3	2	4	4	3	4	2	5	433286	Anaerocolumna cellulosilytica
0.0134	45	45	3	5	2	6	5	2	7	3	4	4	0	0	0	0	3	0	0	1	2696063	Anaerocolumna sedimenticola
0.103	345	0	35	27	16	34	19	14	13	27	29	9	22	13	20	25	12	13	5	12	2944195	Qiania
0.103	345	345	35	27	16	34	19	14	13	27	29	9	22	13	20	25	12	13	5	12	2763669	Qiania dongpingensis
0.089	298	0	26	24	16	20	40	11	7	18	18	9	19	13	12	19	11	25	3	7	2888809	Novisyntrophococcus
0.089	298	298	26	24	16	20	40	11	7	18	18	9	19	13	12	19	11	25	3	7	2068655	Novisyntrophococcus fermenticellae
0.0833	279	0	19	27	19	19	36	4	11	15	14	5	39	12	7	21	5	10	12	4	3031933	Chordicoccus
0.0833	279	279	19	27	19	19	36	4	11	15	14	5	39	12	7	21	5	10	12	4	2709410	Chordicoccus furentiruminis
0.0612	205	0	23	14	13	17	17	10	6	13	6	15	9	15	4	11	8	9	5	10	2163168	Kineothrix
0.0612	205	9	23	14	13	17	17	10	6	13	6	15	9	15	4	11	8	9	5	10	2625420	unclassified Kineothrix
0.0349	117	117	12	8	7	11	10	8	2	6	4	9	5	9	1	3	6	5	5	6	3123317	Kineothrix sp. IPX-CK
0.0236	79	79	10	5	5	5	5	2	4	7	2	6	3	5	3	8	2	4	0	3	3070215	Kineothrix sp. MB12-C1
0.0484	162	36	17	13	8	2	20	10	11	18	11	7	7	4	9	4	9	7	2	3	1164882	Lachnoanaerobaculum
0.0287	96	96	7	8	7	0	13	9	10	12	3	5	1	4	3	2	5	3	1	3	2490855	Lachnoanaerobaculum gingivalis
0.009	30	30	2	3	0	1	0	1	1	4	5	1	5	0	3	1	2	1	0	0	617123	Lachnoanaerobaculum umeaense
0.0266	89	0	9	12	6	5	9	1	5	1	6	3	1	2	2	4	7	9	1	6	2811390	Sporofaciens
0.0266	89	89	9	12	6	5	9	1	5	1	6	3	1	2	2	4	7	9	1	6	2681861	Sporofaciens musculi
0.0221	74	0	7	5	4	3	7	3	5	8	6	4	4	3	1	5	1	5	1	2	1213720	Stomatobaculum
0.0221	74	0	7	5	4	3	7	3	5	8	6	4	4	3	1	5	1	5	1	2	2643635	unclassified Stomatobaculum
0.0221	74	74	7	5	4	3	7	3	5	8	6	4	4	3	1	5	1	5	1	2	3059030	Stomatobaculum sp. F0698
0.0209	70	0	7	2	4	5	10	4	3	4	7	7	1	3	5	1	1	3	1	2	2944152	Wujia
0.0209	70	70	7	2	4	5	10	4	3	4	7	7	1	3	5	1	1	3	1	2	2763670	Wujia chipingensis
0.0206	69	0	4	3	2	7	9	3	4	6	9	4	6	1	2	3	3	1	0	2	46205	Pseudobutyrivibrio
0.0206	69	69	4	3	2	7	9	3	4	6	9	4	6	1	2	3	3	1	0	2	185007	Pseudobutyrivibrio xylanivorans
0.0155	52	0	2	3	3	0	5	7	2	2	7	7	4	2	0	5	0	1	1	1	3024823	Anaeromicropila
0.0155	52	52	2	3	3	0	5	7	2	2	7	7	4	2	0	5	0	1	1	1	2785025	Anaeromicropila herbilytica
0.0146	49	0	3	3	1	1	2	4	7	2	1	4	0	3	4	5	4	2	1	2	28050	Lachnospira
0.0146	49	49	3	3	1	1	2	4	7	2	1	4	0	3	4	5	4	2	1	2	39485	Lachnospira eligens
0.0131	44	0	0	3	4	3	9	8	2	1	6	0	2	0	2	3	0	1	0	0	2997360	Anaeropeptidivorans
0.0131	44	44	0	3	4	3	9	8	2	1	6	0	2	0	2	3	0	1	0	0	2934315	Anaeropeptidivorans aminofermentans
0.0084	28	0	2	0	7	3	1	1	1	2	1	3	2	1	1	0	2	0	1	0	1506577	Tyzzerella
0.0084	28	28	2	0	7	3	1	1	1	2	1	3	2	1	1	0	2	0	1	0	36835	[Clostridium] colinum
0.0075	25	0	4	1	1	2	6	1	0	2	1	1	0	0	0	3	0	2	0	1	1663717	Herbinix
0.0075	25	25	4	1	1	2	6	1	0	2	1	1	0	0	0	3	0	2	0	1	1679721	Herbinix luporum
0.0072	24	0	6	0	2	2	2	0	0	1	1	1	1	0	1	0	1	4	0	2	2383	Candidatus Epulonipiscium
0.0072	24	24	6	0	2	2	2	0	0	1	1	1	1	0	1	0	1	4	0	2	420336	Candidatus Epulonipiscium viviparus
0.0057	19	0	1	0	1	0	2	1	1	1	5	0	0	0	1	1	0	2	1	2	3088373	Chakrabartyella
0.0057	19	19	1	0	1	0	2	1	1	1	5	0	0	0	1	1	0	2	1	2	2918914	Chakrabartyella piscis
0.0221	74	0	8	6	1	3	10	1	6	4	8	6	3	3	2	5	4	4	0	0	2603322	Vallitaleaceae
0.0113	38	0	4	4	0	1	7	0	4	1	6	2	2	0	0	2	3	2	0	0	2603323	Petrocella
0.0113	38	38	4	4	0	1	7	0	4	1	6	2	2	0	0	2	3	2	0	0	2173034	Petrocella atlantisensis
0.0107	36	0	4	2	1	2	3	1	2	3	2	4	1	3	2	3	1	2	0	0	1348611	Vallitalea
0.0063	21	21	2	2	1	1	3	0	1	2	1	2	0	1	1	2	0	2	0	0	1185412	Vallitalea guaymasensis
0.0045	15	15	2	0	0	1	0	1	1	1	1	2	1	2	1	1	1	0	0	0	1348613	Vallitalea pronyensis
0.0206	69	0	5	4	2	3	6	4	8	5	5	3	5	1	0	4	2	5	2	5	3118652	Anaerotignaceae
0.0206	69	4	5	4	2	3	6	4	8	5	5	3	5	1	0	4	2	5	2	5	2039240	Anaerotignum
0.0146	49	0	3	4	2	2	6	2	6	3	4	1	3	0	0	3	1	5	2	2	2685769	unclassified Anaerotignum
0.0146	49	49	3	4	2	2	6	2	6	3	4	1	3	0	0	3	1	5	2	2	3070814	Anaerotignum sp. MB30-C6
0.0048	16	0	1	0	0	1	0	2	1	1	1	2	2	1	0	1	1	0	0	2	28446	Anaerotignum propionicum
0.0048	16	16	1	0	0	1	0	2	1	1	1	2	2	1	0	1	1	0	0	2	991789	Anaerotignum propionicum DSM 1682
0.0081	27	0	0	1	6	1	0	0	2	0	1	2	1	2	1	0	8	0	2	0	3018741	Cellulosilyticaceae
0.0081	27	18	0	1	6	1	0	0	2	0	1	2	1	2	1	0	8	0	2	0	698776	Cellulosilyticum
0.0024	8	0	0	1	1	0	0	0	0	0	0	1	1	1	0	0	2	0	1	0	2643091	unclassified Cellulosilyticum
0.0024	8	8	0	1	1	0	0	0	0	0	0	1	1	1	0	0	2	0	1	0	2497860	Cellulosilyticum sp. WCF-2
3e-04	1	0	0	0	0	0	0	0	0	0	0	0	0	0	1	0	0	0	0	0	29360	Cellulosilyticum lentocellum
3e-04	1	1	0	0	0	0	0	0	0	0	0	0	0	0	1	0	0	0	0	0	642492	Cellulosilyticum lentocellum DSM 5427
0.0051	17	0	1	2	3	1	3	1	0	0	0	1	0	1	2	2	0	0	0	0	1185407	Defluviitaleaceae
0.0051	17	0	1	2	3	1	3	1	0	0	0	1	0	1	2	2	0	0	0	0	1185408	Defluviitalea
0.0051	17	17	1	2	3	1	3	1	0	0	0	1	0	1	2	2	0	0	0	0	879970	Defluviitalea saccharophila
13.9333	46663	1548	5024	4254	2496	2837	3427	2686	3008	3008	2815	1959	2504	2061	2500	2176	1891	1689	1010	1318	186802	Eubacteriales
8.2379	27589	1674	3024	2389	1352	1346	1847	1670	2064	1864	1530	1086	1667	1292	1556	1262	1215	1009	581	835	216572	Oscillospiraceae
2.7808	9313	1824	562	807	401	360	694	661	1036	637	495	350	779	370	660	325	318	374	204	280	216851	Faecalibacterium
1.1983	4013	3058	217	349	163	148	304	278	466	270	223	128	401	132	267	135	134	171	92	135	853	Faecalibacterium prausnitzii
0.1777	595	595	31	43	31	17	43	40	77	40	24	30	73	15	46	16	19	18	13	19	718252	Faecalibacterium prausnitzii L2-6
0.1075	360	360	26	44	10	18	25	24	41	25	21	9	26	12	20	13	18	14	3	11	657322	Faecalibacterium prausnitzii SL3/3
0.8259	2766	295	150	230	110	92	195	195	330	213	129	119	228	120	213	106	100	108	54	74	2646395	unclassified Faecalibacterium
0.2625	879	879	19	79	21	20	69	77	124	57	40	47	95	33	73	29	21	33	15	27	2929493	Faecalibacterium sp. I3-3-89
0.1577	528	528	45	53	31	39	29	30	48	38	14	22	20	25	38	18	28	22	15	13	2929492	Faecalibacterium sp. I3-3-33
0.0866	290	290	15	24	13	8	19	22	28	22	24	13	26	6	10	30	10	10	3	7	2929489	Faecalibacterium sp. IP-3-29
0.0684	229	229	16	20	10	3	13	12	18	30	6	12	17	18	19	4	10	9	4	8	2929491	Faecalibacterium sp. HTF-F
0.0603	202	202	15	16	9	6	14	18	34	14	11	5	15	7	13	9	7	4	2	3	2929494	Faecalibacterium sp. I4-1-79
0.034	114	114	16	7	8	2	11	3	16	4	8	6	5	2	11	3	3	6	1	2	3030639	Faecalibacterium sp. CYL33
0.0331	111	111	8	4	5	2	7	6	5	14	6	1	10	7	13	8	3	3	5	4	2929495	Faecalibacterium sp. I4-3-84
0.023	77	77	7	3	3	1	9	4	9	10	2	3	4	4	9	1	1	4	1	2	2929488	Faecalibacterium sp. IP-1-18
0.0122	41	41	3	3	1	0	2	4	9	2	2	0	4	0	3	2	0	3	1	2	2929490	Faecalibacterium sp. I2-3-92
0.212	710	710	98	54	47	42	54	31	40	50	26	28	23	45	36	27	32	35	18	24	411483	Faecalibacterium duncaniae
1.7253	5778	388	907	481	229	310	320	217	280	470	286	196	277	389	381	213	279	213	141	189	292632	Subdoligranulum
0.8325	2788	2788	411	269	111	171	195	119	133	213	151	104	113	176	158	108	126	81	55	94	214851	Subdoligranulum variabile
0.7769	2602	0	425	175	105	120	101	85	131	233	113	78	143	184	204	87	139	120	75	84	512297	environmental samples
0.7769	2602	2602	425	175	105	120	101	85	131	233	113	78	143	184	204	87	139	120	75	84	512298	uncultured Subdoligranulum sp.
1.2192	4083	0	600	311	204	150	228	260	282	267	213	175	209	185	142	236	243	180	74	124	946234	Flavonifractor
1.2192	4083	4083	600	311	204	150	228	260	282	267	213	175	209	185	142	236	243	180	74	124	292800	Flavonifractor plautii
0.3099	1038	4	103	78	62	54	67	63	53	83	75	46	49	53	49	62	57	44	16	24	459786	Oscillibacter
0.2183	731	731	75	47	35	23	47	45	46	67	50	33	39	38	34	47	38	36	11	20	2763056	Oscillibacter hominis
0.0905	303	0	27	31	25	31	20	18	7	15	25	13	10	15	15	15	19	8	5	4	2629304	unclassified Oscillibacter
0.0905	303	303	27	31	25	31	20	18	7	15	25	13	10	15	15	15	19	8	5	4	2109687	Oscillibacter sp. PEA192
0.2968	994	0	115	82	44	43	66	79	65	48	58	44	54	36	72	70	54	24	15	25	2172004	Lawsonibacter
0.2968	994	994	115	82	44	43	66	79	65	48	58	44	54	36	72	70	54	24	15	25	2108523	Lawsonibacter asaccharolyticus
0.2302	771	0	71	60	56	43	40	29	71	37	40	79	29	70	25	47	18	17	26	13	244127	Anaerotruncus
0.2302	771	771	71	60	56	43	40	29	71	37	40	79	29	70	25	47	18	17	26	13	169435	Anaerotruncus colihominis
0.215	720	17	89	61	43	41	100	28	20	39	61	24	32	30	21	53	22	18	11	27	1263	Ruminococcus
0.1176	394	394	29	42	33	16	76	13	8	16	46	9	15	14	11	33	11	4	6	12	438033	Ruminococcus gauvreauii
0.034	114	63	15	7	5	8	13	0	4	16	4	5	7	4	3	6	4	5	3	5	2608920	unclassified Ruminococcus
0.0152	51	51	7	5	3	5	11	0	3	4	1	1	2	2	0	1	1	0	3	2	657323	Ruminococcus sp. SR1/5
0.0242	81	81	11	8	3	10	1	11	3	3	5	4	3	5	4	3	2	3	0	2	1161942	Ruminococcus champanellensis
0.017	57	57	16	1	1	2	8	0	3	1	4	1	4	2	1	4	4	0	2	3	2564099	Ruminococcus bovis
0.0093	31	31	7	1	0	3	0	0	2	1	1	4	0	3	0	2	1	4	0	2	1160721	Ruminococcus bicirculans (ex Wegman et al. 2014)
0.0078	26	0	5	2	1	1	2	3	0	2	0	0	1	2	2	3	0	2	0	0	1264	Ruminococcus albus
0.0078	26	26	5	2	1	1	2	3	0	2	0	0	1	2	2	3	0	2	0	0	697329	Ruminococcus albus 7 = DSM 20455
0.2108	706	0	67	75	44	50	47	49	39	31	35	29	55	30	27	34	43	18	9	24	2892397	Pusillibacter
0.2108	706	706	67	75	44	50	47	49	39	31	35	29	55	30	27	34	43	18	9	24	2714358	Pusillibacter faecalis
0.1851	620	81	64	77	29	55	25	55	21	27	44	27	24	22	26	41	36	16	15	16	2892396	Vescimonas
0.0958	321	321	30	43	14	32	14	28	9	15	18	17	7	12	16	23	20	3	11	9	2714355	Vescimonas coprocola
0.0651	218	218	25	26	13	5	8	19	9	7	22	7	17	9	9	15	11	9	3	4	2714353	Vescimonas fastidiosa
0.1329	445	0	69	42	30	27	31	34	25	32	24	10	16	22	21	25	12	4	9	12	1905344	Ruthenibacterium
0.1329	445	445	69	42	30	27	31	34	25	32	24	10	16	22	21	25	12	4	9	12	1550024	Ruthenibacterium lactatiformans
0.1242	416	0	74	44	14	15	20	16	24	42	25	14	20	8	19	27	13	18	9	14	2842531	Solibaculum
0.1242	416	416	74	44	14	15	20	16	24	42	25	14	20	8	19	27	13	18	9	14	2780922	Solibaculum mannosilyticum
0.106	355	0	48	33	38	14	32	27	12	16	18	8	12	10	15	24	17	11	4	16	2591381	Dysosmobacter
0.106	355	355	48	33	38	14	32	27	12	16	18	8	12	10	15	24	17	11	4	16	2093857	Dysosmobacter welbionis
0.0896	300	13	45	24	25	19	23	12	10	17	19	10	18	8	12	20	8	13	6	11	2834348	Caproicibacterium
0.0314	105	105	15	7	11	4	4	2	5	6	9	5	6	1	6	6	5	5	2	6	3030016	Caproicibacterium argilliputei
0.0215	72	72	8	7	6	6	6	5	2	6	6	3	4	2	1	3	1	2	1	3	2766537	Caproicibacterium amylolyticum
0.0179	60	0	7	8	7	5	9	3	1	1	2	1	3	2	1	7	1	2	0	0	2834349	unclassified Caproicibacterium
0.0179	60	60	7	8	7	5	9	3	1	1	2	1	3	2	1	7	1	2	0	0	2994078	Caproicibacterium sp. BJN0003
0.0149	50	50	12	2	0	2	3	2	1	3	1	1	5	2	4	2	1	4	3	2	2666138	Caproicibacterium lactatifermentans
0.0278	93	0	8	15	9	14	5	9	2	6	11	1	3	1	3	2	0	0	2	2	253238	Ethanoligenens
0.0278	93	93	8	15	9	14	5	9	2	6	11	1	3	1	3	2	0	0	2	2	253239	Ethanoligenens harbinense
0.0224	75	1	13	3	3	4	8	3	10	3	2	4	4	2	1	4	3	4	2	2	1508657	Ruminiclostridium
0.0158	53	0	12	2	2	3	6	1	8	3	1	1	3	0	0	4	2	4	0	1	1521	Ruminiclostridium cellulolyticum
0.0158	53	53	12	2	2	3	6	1	8	3	1	1	3	0	0	4	2	4	0	1	394503	Ruminiclostridium cellulolyticum H10
0.0036	12	0	0	0	1	0	1	2	2	0	0	3	0	1	1	0	1	0	0	0	29362	Ruminiclostridium papyrosolvens
0.0036	12	12	0	0	1	0	1	2	2	0	0	3	0	1	1	0	1	0	0	0	588581	Ruminiclostridium papyrosolvens DSM 2782
0.0027	9	9	0	1	0	1	1	0	0	0	1	0	1	1	0	0	0	0	2	1	2488810	Ruminiclostridium herbifermentans
0.0179	60	0	9	2	5	2	7	2	6	10	0	0	4	2	3	3	2	2	0	1	35829	Acetivibrio
0.009	30	30	6	0	4	1	2	2	2	6	0	0	1	1	3	0	1	1	0	0	1515	Acetivibrio thermocellus
0.0066	22	22	1	1	1	1	4	0	3	3	0	0	3	1	0	3	0	1	0	0	1677857	Acetivibrio saccincola
0.0024	8	0	2	1	0	0	1	0	1	1	0	0	0	0	0	0	1	0	0	1	288965	Acetivibrio clariflavus
0.0024	8	8	2	1	0	0	1	0	1	1	0	0	0	0	0	0	1	0	0	1	720554	Acetivibrio clariflavus DSM 19732
0.0096	32	0	1	3	1	7	5	0	4	1	1	3	1	0	0	1	4	0	0	0	2304691	Thermoclostridium
0.0096	32	32	1	3	1	7	5	0	4	1	1	3	1	0	0	1	4	0	0	0	1510	Thermoclostridium stercorarium
0.0087	29	0	5	2	1	3	0	1	2	1	2	1	1	2	2	0	4	0	1	1	2038676	Paludihabitans
0.0087	29	0	5	2	1	3	0	1	2	1	2	1	1	2	2	0	4	0	1	1	2644543	unclassified Paludihabitans
0.0087	29	29	5	2	1	3	0	1	2	1	2	1	1	2	2	0	4	0	1	1	3070656	Paludicola sp. MB14-C6
0.0078	26	0	0	0	8	2	0	1	3	1	0	3	2	4	0	0	2	0	0	0	2304687	Petroclostridium
0.0078	26	0	0	0	8	2	0	1	3	1	0	3	2	4	0	0	2	0	0	0	2619260	unclassified Petroclostridium
0.0078	26	26	0	0	8	2	0	1	3	1	0	3	2	4	0	0	2	0	0	0	3045146	Petroclostridium sp. X23
0.0078	26	0	4	0	0	2	0	1	0	1	2	3	1	2	1	3	1	1	1	3	3048127	Thermocaproicibacter
0.0078	26	26	4	0	0	2	0	1	0	1	2	3	1	2	1	3	1	1	1	3	2966552	Thermocaproicibacter melissae
0.006	20	1	4	0	2	2	0	2	2	3	1	0	0	0	3	0	0	0	0	1	3079925	Amygdalobacter
0.0051	17	17	4	0	1	1	0	2	2	3	1	0	0	0	2	0	0	0	0	1	3029272	Amygdalobacter indicium
6e-04	2	2	0	0	1	0	0	0	0	0	0	0	0	0	1	0	0	0	0	0	3029274	Amygdalobacter nucleatus
0.0039	13	0	0	2	2	1	0	3	0	0	2	1	0	0	1	0	0	0	1	0	1637257	Mageeibacillus
0.0039	13	0	0	2	2	1	0	3	0	0	2	1	0	0	1	0	0	0	1	0	884684	Mageeibacillus indolicus
0.0039	13	13	0	2	2	1	0	3	0	0	2	1	0	0	1	0	0	0	1	0	699246	Mageeibacillus indolicus UPII9-5
6e-04	2	0	0	0	0	0	0	0	0	0	0	1	1	0	0	0	0	0	0	0	236752	Fastidiosipila
6e-04	2	2	0	0	0	0	0	0	0	0	0	1	1	0	0	0	0	0	0	0	236753	Fastidiosipila sanguinis
2.246	7522	72	785	510	452	539	639	374	397	428	468	410	375	378	476	342	241	272	220	216	31979	Clostridiaceae
1.9567	6553	239	686	430	375	475	552	314	348	369	397	361	324	330	445	304	209	241	203	190	1485	Clostridium
1.5829	5301	21	570	382	284	401	461	209	260	310	352	235	279	248	391	261	150	201	152	155	2614128	unclassified Clostridium
0.8519	2853	2853	271	279	156	225	296	128	99	218	196	105	163	90	132	146	91	102	70	86	411486	Clostridium sp. M62/1
0.5324	1783	1783	240	48	79	119	82	57	113	60	106	103	81	145	245	71	42	77	63	52	1155388	Clostridium sp. C1
0.1132	379	379	21	44	35	27	66	11	11	19	29	6	21	4	6	36	10	10	11	12	1042156	Clostridium sp. SY8519
0.0266	89	89	17	1	6	2	9	3	13	2	10	7	4	5	4	1	2	1	1	1	97138	Clostridium sp. MD294
0.0125	42	42	4	3	1	4	2	3	2	1	2	5	3	0	1	2	1	4	3	1	2507159	Clostridium sp. JN-9
0.0105	35	35	3	1	1	7	2	1	11	2	1	2	0	1	0	0	0	1	2	0	3070681	Clostridium sp. OS1-26
0.006	20	20	5	0	0	2	0	0	2	2	1	1	2	0	1	0	1	2	0	1	2930219	Clostridium sp. BJN0001
0.0057	19	19	3	1	2	3	2	0	3	1	1	0	0	0	1	2	0	0	0	0	3070996	Clostridium sp. MB40-C1
0.0039	13	13	1	0	1	4	0	2	1	2	0	1	1	0	0	0	0	0	0	0	2483110	Clostridium sp. JN-1
0.0036	12	12	0	4	0	3	0	1	2	0	1	0	0	1	0	0	0	0	0	0	755731	Clostridium sp. BNL1100
0.0036	12	12	2	1	2	0	0	0	0	1	0	1	0	2	0	1	0	1	1	0	641107	Clostridium sp. DL-VIII
0.0027	9	9	0	0	0	0	0	2	1	0	3	1	0	0	1	0	1	0	0	0	3064705	Clostridium sp. JS66
0.0024	8	8	1	0	0	2	0	1	1	0	1	0	0	0	0	0	1	0	1	0	2779445	Clostridium sp. 'deep sea'
0.0015	5	5	0	0	0	0	0	0	0	0	0	3	2	0	0	0	0	0	0	0	1970093	Clostridium sp. 001
3e-04	1	1	0	0	0	0	0	0	0	0	0	0	1	0	0	0	0	0	0	0	1702238	Clostridium sp. MF28
0.0675	226	221	29	10	11	6	25	7	9	17	6	28	8	9	10	15	6	10	12	8	1502	Clostridium perfringens
0.0015	5	5	2	0	1	0	0	0	0	0	0	0	0	0	0	0	0	2	0	0	195103	Clostridium perfringens ATCC 13124
0.0439	147	147	12	12	9	10	17	6	15	10	10	7	3	4	7	9	7	2	5	2	1529	Clostridium cadaveris
0.0212	71	65	4	4	7	9	3	13	5	2	2	5	0	1	4	1	4	1	1	5	1491	Clostridium botulinum
9e-04	3	3	1	0	0	0	0	0	1	1	0	0	0	0	0	0	0	0	0	0	929506	Clostridium botulinum BKT015925
9e-04	3	0	1	0	0	1	0	0	0	0	0	0	0	0	0	0	0	0	0	1	36831	Clostridium botulinum F
9e-04	3	3	1	0	0	1	0	0	0	0	0	0	0	0	0	0	0	0	0	1	758678	Clostridium botulinum F str. 230613
0.0131	44	44	4	1	1	0	3	6	3	3	1	8	2	7	1	0	2	1	0	1	238834	Clostridium estertheticum
0.0113	38	38	4	3	6	2	1	2	1	1	2	5	3	3	1	1	0	2	1	0	1509	Clostridium sporogenes
0.0099	33	13	2	2	1	0	2	1	5	3	1	4	1	3	1	0	1	3	0	3	1542	Clostridium novyi
0.0057	19	19	2	0	1	0	0	0	5	2	1	4	1	2	0	0	1	0	0	0	386415	Clostridium novyi NT
3e-04	1	1	0	0	0	0	0	0	0	0	0	0	0	1	0	0	0	0	0	0	1809276	Clostridium novyi A
0.0093	31	31	1	0	7	0	0	0	1	0	4	1	0	4	1	0	10	0	2	0	2320868	Clostridium manihotivorum
0.0084	28	26	0	2	1	3	3	2	1	1	1	2	1	3	2	2	0	1	0	3	1520	Clostridium beijerinckii
6e-04	2	2	0	0	0	1	0	0	0	0	0	0	0	0	0	1	0	0	0	0	1428454	Clostridium beijerinckii NRRL B-598
0.0081	27	27	1	1	3	0	3	6	3	0	0	3	1	2	0	0	0	2	2	0	1216932	Clostridium bornimense
0.0081	27	27	4	2	2	1	7	2	1	1	0	1	0	1	0	2	0	0	2	1	1492	Clostridium butyricum
0.0069	23	23	3	0	4	1	0	1	0	1	1	5	0	0	1	1	2	2	1	0	1534	Clostridium kluyveri
0.0063	21	21	1	0	0	1	2	2	1	2	0	3	0	6	1	0	0	1	1	0	1488	Clostridium acetobutylicum
0.0057	19	0	1	0	0	1	4	2	0	0	0	3	0	0	1	3	1	1	1	1	1493	Clostridium cellulovorans
0.0057	19	19	1	0	0	1	4	2	0	0	0	3	0	0	1	3	1	1	1	1	573061	Clostridium cellulovorans 743B
0.0057	19	19	4	0	3	0	1	0	1	2	0	2	2	1	1	1	0	0	1	0	1519	Clostridium tyrobutyricum
0.0054	18	13	1	0	0	1	2	3	1	0	0	3	0	2	0	0	1	2	1	1	1501	Clostridium pasteurianum
0.0015	5	5	0	0	0	0	0	1	1	0	0	0	0	1	0	0	0	1	1	0	86416	Clostridium pasteurianum BC1
0.0051	17	16	1	0	1	0	0	1	0	2	2	5	3	2	0	0	0	0	0	0	36745	Clostridium saccharoperbutylacetonicum
3e-04	1	0	0	0	0	0	0	0	0	1	0	0	0	0	0	0	0	0	0	0	1335640	Clostridium saccharoperbutylacetonicum N1-4
3e-04	1	1	0	0	0	0	0	0	0	1	0	0	0	0	0	0	0	0	0	0	931276	Clostridium saccharoperbutylacetonicum N1-4(HMT)
0.0048	16	16	2	0	1	4	2	0	2	1	0	0	0	0	0	3	0	0	1	0	360422	Clostridium tagluense
0.0045	15	14	1	0	2	0	0	3	0	0	1	1	3	0	2	0	1	0	1	0	1561	Clostridium baratii
3e-04	1	1	0	0	0	0	0	0	0	0	0	0	0	0	1	0	0	0	0	0	1415775	Clostridium baratii str. Sullivan
0.0045	15	15	1	0	5	0	0	0	2	2	0	0	3	0	0	0	0	1	0	1	394958	Clostridium taeniosporum
0.0039	13	13	1	1	1	0	3	1	1	0	0	1	0	0	0	2	0	1	0	1	1497	Clostridium formicaceticum
0.0039	13	13	2	0	0	0	0	2	2	1	0	4	1	1	0	0	0	0	0	0	1504	Clostridium septicum
0.0036	12	12	1	0	1	0	0	0	0	2	0	3	0	0	0	0	4	0	0	1	29341	Clostridium argentinense
0.0033	11	11	1	0	0	0	2	0	2	1	0	1	0	0	0	2	0	0	1	1	84032	Clostridium thermosuccinogenes
0.0033	11	11	1	0	0	0	0	0	2	0	0	2	1	2	1	0	1	1	0	0	94869	Clostridium gasigenes
0.0033	11	11	2	0	1	1	0	1	2	0	0	2	0	1	0	0	1	0	0	0	1513	Clostridium tetani
0.0033	11	10	5	0	0	3	1	1	0	0	0	0	0	0	1	0	0	0	0	0	36839	Clostridium felsineum
3e-04	1	1	1	0	0	0	0	0	0	0	0	0	0	0	0	0	0	0	0	0	1121310	Clostridium felsineum DSM 794
0.003	10	10	0	0	0	0	0	4	1	0	0	0	0	1	0	0	3	0	1	0	182773	Clostridium isatidis
0.003	10	10	0	1	3	2	0	3	0	1	0	0	0	0	0	0	0	0	0	0	169679	Clostridium saccharobutylicum
0.003	10	10	1	0	1	3	0	1	0	1	0	0	1	0	1	0	1	0	0	0	36845	Clostridium intestinale
0.003	10	10	1	0	3	0	0	1	1	0	0	0	0	1	0	0	0	1	2	0	46867	Clostridium chauvoei
0.0027	9	9	0	0	0	0	0	6	0	0	1	0	0	0	1	0	1	0	0	0	1494	Clostridium cochlearium
0.0027	9	9	1	0	0	2	0	1	1	0	0	1	0	1	0	0	0	1	1	0	2068654	Clostridium fermenticellae
0.0024	8	8	0	1	0	0	0	1	0	0	5	0	1	0	0	0	0	0	0	0	84022	Clostridium aceticum
0.0024	8	8	2	0	0	1	1	1	0	0	1	0	1	0	0	0	0	0	1	0	1716543	Clostridium thermarum
0.0018	6	6	1	0	1	0	0	0	0	0	0	1	0	2	0	0	0	1	0	0	332101	Clostridium drakei
0.0015	5	5	0	0	0	0	0	0	0	0	0	1	0	1	2	0	0	0	0	1	704125	Clostridium gelidum
0.0015	5	0	0	1	0	1	0	0	0	0	0	1	2	0	0	0	0	0	0	0	217159	Clostridium carboxidivorans
0.0015	5	5	0	1	0	1	0	0	0	0	0	1	2	0	0	0	0	0	0	0	536227	Clostridium carboxidivorans P7
9e-04	3	3	2	0	0	0	0	0	0	0	0	0	0	0	0	0	0	0	1	0	1548	Clostridium scatologenes
6e-04	2	0	0	0	0	0	0	0	1	0	0	0	0	1	0	0	0	0	0	0	84025	Clostridium haemolyticum
6e-04	2	2	0	0	0	0	0	0	1	0	0	0	0	1	0	0	0	0	0	0	1443114	Clostridium haemolyticum NCTC 9693
3e-04	1	0	0	0	0	0	0	0	0	1	0	0	0	0	0	0	0	0	0	0	84023	Clostridium autoethanogenum
3e-04	1	1	0	0	0	0	0	0	0	1	0	0	0	0	0	0	0	0	0	0	1341692	Clostridium autoethanogenum DSM 10061
0.2186	732	0	77	71	62	43	75	38	32	45	62	36	35	28	22	30	24	22	13	17	1649459	Hungatella
0.2186	732	405	77	71	62	43	75	38	32	45	62	36	35	28	22	30	24	22	13	17	154046	Hungatella hathewayi
0.0976	327	327	32	29	32	18	31	19	14	15	30	18	18	14	7	14	13	8	8	7	742737	Hungatella hathewayi WAL-18680
0.0179	60	0	7	4	3	3	4	4	4	5	0	4	6	1	2	4	4	1	0	4	1155385	Proteiniclasticum
0.0179	60	0	7	4	3	3	4	4	4	5	0	4	6	1	2	4	4	1	0	4	2630696	unclassified Proteiniclasticum
0.0179	60	60	7	4	3	3	4	4	4	5	0	4	6	1	2	4	4	1	0	4	3036945	Proteiniclasticum sp. QWL-01
0.0107	36	5	2	1	1	6	2	9	2	3	0	1	1	4	0	0	0	2	0	2	1848399	Crassaminicella
0.0066	22	22	1	1	0	5	0	7	0	1	0	0	1	4	0	0	0	2	0	0	1286698	Crassaminicella profunda
0.0018	6	6	1	0	0	1	0	0	1	1	0	0	0	0	0	0	0	0	0	2	2599308	Crassaminicella thermophila
9e-04	3	3	0	0	0	0	2	0	0	1	0	0	0	0	0	0	0	0	0	0	2855394	Crassaminicella indica
0.009	30	0	5	0	0	3	1	2	5	2	3	2	3	1	0	0	0	0	1	2	44258	Caloramator
0.009	30	0	5	0	0	3	1	2	5	2	3	2	3	1	0	0	0	0	1	2	2629145	unclassified Caloramator
0.0051	17	17	4	0	0	2	1	0	3	2	2	1	1	0	0	0	0	0	1	0	3023090	Caloramator sp. mosi_1
0.0024	8	8	0	0	0	1	0	1	1	0	0	1	2	1	0	0	0	0	0	1	2576307	Caloramator sp. E03
0.0015	5	5	1	0	0	0	0	1	1	0	1	0	0	0	0	0	0	0	0	1	3029174	Caloramator sp. Dgby_cultured_2
0.0042	14	0	0	0	3	0	2	2	1	0	0	0	0	2	1	0	1	2	0	0	1434026	Oceanirhabdus
0.0042	14	0	0	0	3	0	2	2	1	0	0	0	0	2	1	0	1	2	0	0	2675010	unclassified Oceanirhabdus
0.0042	14	14	0	0	3	0	2	2	1	0	0	0	0	2	1	0	1	2	0	0	2999116	Oceanirhabdus sp. W0125-5
0.003	10	0	0	0	0	2	0	1	1	1	2	0	1	1	0	0	0	0	1	0	49082	Candidatus Arthromitus
0.003	10	9	0	0	0	2	0	1	1	1	2	0	1	1	0	0	0	0	1	0	2638829	unclassified Candidatus Arthromitus
3e-04	1	0	0	0	0	0	0	0	0	0	0	0	1	0	0	0	0	0	0	0	49118	Candidatus Arthromitus sp. SFB-mouse
3e-04	1	1	0	0	0	0	0	0	0	0	0	0	1	0	0	0	0	0	0	0	1029718	Candidatus Arthromitus sp. SFB-mouse-Japan
0.0027	9	0	0	0	1	0	0	0	0	1	1	4	0	0	1	0	1	0	0	0	1769729	Hathewaya
0.0027	9	9	0	0	1	0	0	0	0	1	1	4	0	0	1	0	1	0	0	0	1498	Hathewaya histolytica
0.0018	6	0	1	1	0	0	0	1	0	0	0	0	2	1	0	0	0	0	0	0	1266	Sarcina
0.0018	6	0	1	1	0	0	0	1	0	0	0	0	2	1	0	0	0	0	0	0	2619470	unclassified Sarcina
0.0018	6	6	1	1	0	0	0	1	0	0	0	0	2	1	0	0	0	0	0	0	2726954	Sarcina sp. JB2
1.5013	5028	10	563	498	295	323	449	231	243	373	287	242	212	196	198	293	201	191	98	135	538999	Eubacteriales incertae sedis
1.1266	3773	0	430	359	226	250	378	138	153	309	226	199	159	139	141	217	129	151	71	98	2717089	Massilistercora
1.1266	3773	3773	430	359	226	250	378	138	153	309	226	199	159	139	141	217	129	151	71	98	2086584	Massilistercora timonensis
0.1792	600	0	65	79	40	47	30	37	42	32	26	21	24	26	20	32	31	12	13	23	1392389	Intestinimonas
0.1792	600	600	65	79	40	47	30	37	42	32	26	21	24	26	20	32	31	12	13	23	1297617	Intestinimonas butyriciproducens
0.1759	589	0	62	53	26	21	34	52	46	30	34	16	28	29	32	43	40	21	12	10	1918454	Flintibacter
0.1759	589	0	62	53	26	21	34	52	46	30	34	16	28	29	32	43	40	21	12	10	2610894	unclassified Flintibacter
0.1759	589	589	62	53	26	21	34	52	46	30	34	16	28	29	32	43	40	21	12	10	2610895	Flintibacter sp. KGMB00164
0.0045	15	0	2	3	0	1	4	1	0	1	0	2	0	0	1	0	0	0	0	0	543347	Clostridiales Family XVI. Incertae Sedis
0.0045	15	0	2	3	0	1	4	1	0	1	0	2	0	0	1	0	0	0	0	0	178898	Carboxydocella
0.0045	15	15	2	3	0	1	4	1	0	1	0	2	0	0	1	0	0	0	0	0	178899	Carboxydocella thermautotrophica
0.0042	14	0	0	0	1	2	1	2	0	0	0	2	0	2	0	0	0	1	1	2	415014	Proteiniborus
0.0042	14	0	0	0	1	2	1	2	0	0	0	2	0	2	0	0	0	1	1	2	2622907	unclassified Proteiniborus
0.0042	14	14	0	0	1	2	1	2	0	0	0	2	0	2	0	0	0	1	1	2	3050072	Proteiniborus sp. MB09-C3
0.0042	14	0	3	1	1	0	1	1	0	0	0	1	1	0	0	0	0	4	0	1	543314	Eubacteriales Family XIII. Incertae Sedis
0.0042	14	0	3	1	1	0	1	1	0	0	0	1	1	0	0	0	0	4	0	1	2886866	Sinanaerobacter
0.0042	14	0	3	1	1	0	1	1	0	0	0	1	1	0	0	0	0	4	0	1	2886867	unclassified Sinanaerobacter
0.0042	14	14	3	1	1	0	1	1	0	0	0	1	1	0	0	0	0	4	0	1	3111540	Sinanaerobacter sp. ZZT-01
0.0024	8	0	0	1	1	0	0	0	0	1	1	0	0	0	1	0	0	2	1	0	1686313	Fenollaria
0.0021	7	7	0	1	1	0	0	0	0	1	1	0	0	0	1	0	0	1	1	0	938288	Fenollaria massiliensis
3e-04	1	1	0	0	0	0	0	0	0	0	0	0	0	0	0	0	0	1	0	0	2811778	Fenollaria sporofastidiosus
0.0015	5	0	0	1	0	1	0	0	2	0	0	0	0	0	0	0	0	0	0	1	539000	Clostridiales Family XVII. Incertae Sedis
0.0015	5	1	0	1	0	1	0	0	2	0	0	0	0	0	0	0	0	0	0	1	73918	Thermaerobacter
6e-04	2	0	0	0	0	0	0	0	2	0	0	0	0	0	0	0	0	0	0	0	73919	Thermaerobacter marianensis
6e-04	2	2	0	0	0	0	0	0	2	0	0	0	0	0	0	0	0	0	0	0	644966	Thermaerobacter marianensis DSM 12885
3e-04	1	0	0	0	0	0	0	0	0	0	0	0	0	0	0	0	0	0	0	1	2619059	unclassified Thermaerobacter
3e-04	1	1	0	0	0	0	0	0	0	0	0	0	0	0	0	0	0	0	0	1	2293838	Thermaerobacter sp. PB12/4term
3e-04	1	1	0	0	0	1	0	0	0	0	0	0	0	0	0	0	0	0	0	0	554949	Thermaerobacter composti
0.5264	1763	11	216	219	83	185	111	113	64	115	141	53	65	56	70	70	72	69	28	33	186806	Eubacteriaceae
0.5007	1677	27	201	214	80	177	109	108	58	112	132	49	63	52	66	67	68	64	26	31	1730	Eubacterium
0.2744	919	919	87	168	50	133	45	64	19	54	79	25	23	26	32	30	44	21	11	8	53442	Eubacterium callanderi
0.1553	520	520	94	29	17	23	44	32	23	35	44	9	32	19	24	24	17	29	11	14	2041044	Eubacterium maltosivorans
0.0221	74	74	3	10	4	12	2	4	9	9	1	7	5	0	0	1	1	3	1	2	1736	Eubacterium limosum
0.0221	74	74	10	2	4	4	6	3	2	7	2	4	1	4	3	8	4	5	0	5	39496	Eubacterium ventriosum
0.0188	63	0	5	3	3	3	8	4	3	6	5	4	1	2	3	3	1	6	2	1	2624479	unclassified Eubacterium (in: firmicutes)
0.0188	63	63	5	3	3	3	8	4	3	6	5	4	1	2	3	3	1	6	2	1	2841528	Eubacterium sp. MSJ-33
0.0146	49	3	7	1	2	4	1	3	3	1	5	3	0	3	2	2	4	5	2	1	33951	Acetobacterium
0.0078	26	26	3	1	2	2	1	2	1	1	5	0	0	0	0	0	4	3	1	0	52694	Acetobacterium wieringae
0.0033	11	0	2	0	0	0	0	0	0	0	0	2	0	2	2	0	0	1	1	1	2638182	unclassified Acetobacterium
0.0033	11	11	2	0	0	0	0	0	0	0	0	2	0	2	2	0	0	1	1	1	2184575	Acetobacterium sp. KB-1
0.0015	5	0	0	0	0	2	0	1	0	0	0	0	0	0	0	2	0	0	0	0	97900	environmental samples
0.0015	5	5	0	0	0	2	0	1	0	0	0	0	0	0	0	2	0	0	0	0	217139	uncultured Acetobacterium sp.
0.0012	4	0	1	0	0	0	0	0	1	0	0	0	0	1	0	0	0	1	0	0	33952	Acetobacterium woodii
0.0012	4	4	1	0	0	0	0	0	1	0	0	0	0	1	0	0	0	1	0	0	931626	Acetobacterium woodii DSM 1030
0.0078	26	0	4	3	1	2	0	1	3	1	3	1	2	1	2	1	0	0	0	1	274470	Alkalibacter
0.0078	26	26	4	3	1	2	0	1	3	1	3	1	2	1	2	1	0	0	0	1	2815577	Alkalibacter rhizosphaerae
0.4816	1613	69	72	336	157	231	147	130	33	49	173	29	34	26	45	49	55	23	13	11	3082771	Acutalibacteraceae
0.3816	1278	0	38	291	143	219	109	110	20	22	145	14	23	17	28	37	40	10	7	5	1918385	Acutalibacter
0.3816	1278	1278	38	291	143	219	109	110	20	22	145	14	23	17	28	37	40	10	7	5	1796620	Acutalibacter muris
0.0576	193	20	27	23	9	6	23	6	1	19	13	9	7	6	10	9	13	8	1	3	1738645	Caproiciproducens
0.0424	142	0	16	17	8	5	11	6	1	15	8	7	6	6	8	8	11	5	1	3	2643836	unclassified Caproiciproducens
0.0421	141	141	16	17	8	5	11	6	1	15	8	7	6	6	7	8	11	5	1	3	3030017	Caproiciproducens sp. CPB-2
3e-04	1	1	0	0	0	0	0	0	0	0	0	0	0	0	1	0	0	0	0	0	2507162	Caproiciproducens sp. NJN-50
0.0093	31	0	10	2	1	1	5	0	0	2	1	2	0	0	2	1	2	2	0	0	1738646	environmental samples
0.0093	31	31	10	2	1	1	5	0	0	2	1	2	0	0	2	1	2	2	0	0	1738647	uncultured Caproiciproducens sp.
0.0218	73	0	5	10	3	4	8	7	4	6	5	3	4	1	1	2	1	4	3	2	2576755	Caproicibacter
0.0191	64	64	5	8	3	4	7	7	4	3	4	3	4	1	1	2	1	4	1	2	2576756	Caproicibacter fermentans
0.0027	9	0	0	2	0	0	1	0	0	3	1	0	0	0	0	0	0	0	2	0	2814883	unclassified Caproicibacter
0.0027	9	9	0	2	0	0	1	0	0	3	1	0	0	0	0	0	0	0	2	0	3110227	Caproicibacter sp. BJN0012
0.2174	728	23	115	32	20	16	25	32	80	51	32	63	36	21	59	31	16	52	29	18	3085642	Butyricicoccaceae
0.1562	523	0	77	26	14	15	16	21	65	42	18	41	28	18	37	23	12	38	23	9	1928820	Intestinibacillus
0.1562	523	0	77	26	14	15	16	21	65	42	18	41	28	18	37	23	12	38	23	9	2635293	unclassified Intestinibacillus
0.1562	523	523	77	26	14	15	16	21	65	42	18	41	28	18	37	23	12	38	23	9	3079303	Intestinibacillus sp. NTUH-41-i26
0.0543	182	0	36	6	4	1	9	10	14	9	14	19	7	2	17	8	2	9	6	9	2048137	Agathobaculum
0.0543	182	0	36	6	4	1	9	10	14	9	14	19	7	2	17	8	2	9	6	9	2620324	unclassified Agathobaculum
0.0543	182	182	36	6	4	1	9	10	14	9	14	19	7	2	17	8	2	9	6	9	3079302	Agathobaculum sp. NTUH-O15-33
0.1212	406	0	41	51	21	27	35	22	20	23	37	15	17	14	15	21	16	12	5	14	3047432	Maliibacteriaceae
0.1212	406	0	41	51	21	27	35	22	20	23	37	15	17	14	15	21	16	12	5	14	3047433	Maliibacterium
0.1212	406	406	41	51	21	27	35	22	20	23	37	15	17	14	15	21	16	12	5	14	2086585	Maliibacterium massiliense
0.0466	156	0	11	12	12	8	20	7	12	5	13	7	11	7	11	9	1	6	2	2	2937909	Desulfitobacteriaceae
0.0203	68	4	3	2	7	2	7	2	6	1	7	2	9	4	6	3	0	4	1	2	36853	Desulfitobacterium
0.0069	23	14	1	1	2	0	3	0	4	1	5	1	2	0	2	0	0	1	0	0	49338	Desulfitobacterium hafniense
0.0021	7	7	0	1	0	0	0	0	3	0	1	1	1	0	0	0	0	0	0	0	138119	Desulfitobacterium hafniense Y51
6e-04	2	2	0	0	0	0	0	0	0	1	0	0	0	0	0	0	0	1	0	0	272564	Desulfitobacterium hafniense DCB-2
0.006	20	0	0	0	4	1	4	0	1	0	0	1	2	1	2	3	0	1	0	0	233055	Desulfitobacterium dichloroeliminans
0.006	20	20	0	0	4	1	4	0	1	0	0	1	2	1	2	3	0	1	0	0	871963	Desulfitobacterium dichloroeliminans LMG P-21439
0.0048	16	0	2	0	0	1	0	2	0	0	0	0	4	2	1	0	0	1	1	2	36854	Desulfitobacterium dehalogenans
0.0048	16	16	2	0	0	1	0	2	0	0	0	0	4	2	1	0	0	1	1	2	756499	Desulfitobacterium dehalogenans ATCC 51507
0.0015	5	0	0	1	1	0	0	0	1	0	0	0	1	1	0	0	0	0	0	0	142877	Desulfitobacterium metallireducens
0.0015	5	5	0	1	1	0	0	0	1	0	0	0	1	1	0	0	0	0	0	0	871968	Desulfitobacterium metallireducens DSM 15288
0.011	37	12	1	3	4	3	3	2	3	3	4	1	1	1	4	3	0	0	1	0	56112	Dehalobacter
0.0063	21	1	0	2	3	3	0	1	3	0	4	0	0	1	1	2	0	0	1	0	2635733	unclassified Dehalobacter
0.006	20	20	0	2	3	3	0	1	3	0	4	0	0	0	1	2	0	0	1	0	2907827	Dehalobacter sp. DCM
0.0012	4	1	0	0	0	0	1	1	0	1	0	1	0	0	0	0	0	0	0	0	55583	Dehalobacter restrictus
9e-04	3	3	0	0	0	0	1	1	0	1	0	0	0	0	0	0	0	0	0	0	871738	Dehalobacter restrictus DSM 9455
0.0099	33	0	6	2	1	1	5	3	2	1	0	4	1	1	1	2	1	2	0	0	79206	Desulfosporosinus
0.0036	12	0	3	1	0	0	4	0	2	0	0	1	0	0	0	0	1	0	0	0	885581	Desulfosporosinus acidiphilus
0.0036	12	12	3	1	0	0	4	0	2	0	0	1	0	0	0	0	1	0	0	0	646529	Desulfosporosinus acidiphilus SJ4
0.0033	11	0	3	1	0	0	0	1	0	0	0	2	0	0	1	1	0	2	0	0	339862	Desulfosporosinus youngiae
0.0033	11	11	3	1	0	0	0	1	0	0	0	2	0	0	1	1	0	2	0	0	768710	Desulfosporosinus youngiae DSM 17734
0.0027	9	0	0	0	1	0	1	2	0	1	0	1	1	1	0	1	0	0	0	0	1563	Desulfosporosinus orientis
0.0027	9	9	0	0	1	0	1	2	0	1	0	1	1	1	0	1	0	0	0	0	768706	Desulfosporosinus orientis DSM 765
3e-04	1	0	0	0	0	1	0	0	0	0	0	0	0	0	0	0	0	0	0	0	79209	Desulfosporosinus meridiei
3e-04	1	1	0	0	0	1	0	0	0	0	0	0	0	0	0	0	0	0	0	0	768704	Desulfosporosinus meridiei DSM 13257
0.0054	18	0	1	5	0	2	5	0	1	0	2	0	0	1	0	1	0	0	0	0	51196	Syntrophobotulus
0.0054	18	0	1	5	0	2	5	0	1	0	2	0	0	1	0	1	0	0	0	0	51197	Syntrophobotulus glycolicus
0.0054	18	18	1	5	0	2	5	0	1	0	2	0	0	1	0	1	0	0	0	0	645991	Syntrophobotulus glycolicus DSM 8271
0.0409	137	0	8	20	11	16	9	14	10	12	12	2	5	6	3	1	3	1	0	4	3046368	Aristaeellaceae
0.0409	137	17	8	20	11	16	9	14	10	12	12	2	5	6	3	1	3	1	0	4	3046369	Aristaeella
0.0182	61	61	2	8	4	10	4	7	4	4	8	1	2	0	1	1	2	0	0	3	3046383	Aristaeella lactis
0.0176	59	59	6	9	7	5	4	5	3	5	3	1	1	5	2	0	1	1	0	1	3046382	Aristaeella hokkaidonensis
0.0322	108	1	11	10	4	10	13	3	1	1	6	4	8	8	1	11	6	2	4	5	186807	Peptococcaceae
0.0116	39	0	4	6	2	9	6	1	0	0	3	0	1	1	0	1	0	1	1	3	2924872	Acididesulfobacillus
0.0116	39	39	4	6	2	9	6	1	0	0	3	0	1	1	0	1	0	1	1	3	1561005	Acididesulfobacillus acetoxydans
0.0081	27	0	3	0	2	1	2	0	1	1	0	1	4	1	0	7	1	1	0	2	2916693	Desulforamulus
0.0045	15	0	3	0	1	1	0	0	1	1	0	0	2	1	0	3	0	0	0	2	1564	Desulforamulus ruminis
0.0045	15	15	3	0	1	1	0	0	1	1	0	0	2	1	0	3	0	0	0	2	696281	Desulforamulus ruminis DSM 2154
0.0027	9	9	0	0	0	0	2	0	0	0	0	1	2	0	0	4	0	0	0	0	1833852	Desulforamulus ferrireducens
9e-04	3	0	0	0	1	0	0	0	0	0	0	0	0	0	0	0	1	1	0	0	59610	Desulforamulus reducens
9e-04	3	3	0	0	1	0	0	0	0	0	0	0	0	0	0	0	1	1	0	0	349161	Desulforamulus reducens MI-1
0.0042	14	0	1	0	0	0	1	1	0	0	1	2	2	3	0	2	0	0	1	0	51514	Dehalobacterium
0.0042	14	14	1	0	0	0	1	1	0	0	1	2	2	3	0	2	0	0	1	0	51515	Dehalobacterium formicoaceticum
0.0027	9	0	0	0	0	0	0	0	0	0	0	0	1	2	0	0	4	0	2	0	2651578	Thermanaerosceptrum
0.0027	9	9	0	0	0	0	0	0	0	0	0	0	1	2	0	0	4	0	2	0	1712410	Thermanaerosceptrum fracticalcis
0.0021	7	0	0	1	0	0	2	1	0	0	0	1	0	0	1	0	1	0	0	0	2840454	Candidatus Formimonas
0.0021	7	7	0	1	0	0	2	1	0	0	0	1	0	0	1	0	1	0	0	0	1761012	Candidatus Formimonas warabiya
0.0018	6	0	0	2	0	0	2	0	0	0	2	0	0	0	0	0	0	0	0	0	2282742	Desulfofarcimen
0.0018	6	0	0	2	0	0	2	0	0	0	2	0	0	0	0	0	0	0	0	0	58138	Desulfofarcimen acetoxidans
0.0018	6	6	0	2	0	0	2	0	0	0	2	0	0	0	0	0	0	0	0	0	485916	Desulfofarcimen acetoxidans DSM 771
0.0015	5	0	2	1	0	0	0	0	0	0	0	0	0	1	0	1	0	0	0	0	471826	Candidatus Desulforudis
0.0015	5	5	2	1	0	0	0	0	0	0	0	0	0	1	0	1	0	0	0	0	471827	Candidatus Desulforudis audaxviator
0.0048	16	0	2	6	2	0	2	0	0	1	1	0	0	0	1	0	1	0	0	0	31984	Heliobacteriaceae
0.0045	15	0	2	6	2	0	2	0	0	1	1	0	0	0	1	0	0	0	0	0	2831443	Heliomicrobium
0.0045	15	0	2	6	2	0	2	0	0	1	1	0	0	0	1	0	0	0	0	0	35701	Heliomicrobium modesticaldum
0.0045	15	15	2	6	2	0	2	0	0	1	1	0	0	0	1	0	0	0	0	0	498761	Heliomicrobium modesticaldum Ice1
3e-04	1	0	0	0	0	0	0	0	0	0	0	0	0	0	0	0	1	0	0	0	79598	Heliorestis
3e-04	1	1	0	0	0	0	0	0	0	0	0	0	0	0	0	0	1	0	0	0	356322	Heliorestis convoluta
0.0042	14	0	2	2	0	0	0	1	1	0	1	1	1	4	0	0	0	0	1	0	68298	Syntrophomonadaceae
0.003	10	0	2	0	0	0	0	1	1	0	0	1	1	4	0	0	0	0	0	0	2293313	Candidatus Syntrophocurvum
0.003	10	10	2	0	0	0	0	1	1	0	0	1	1	4	0	0	0	0	0	0	2293317	Candidatus Syntrophocurvum alkaliphilum
9e-04	3	0	0	1	0	0	0	0	0	0	1	0	0	0	0	0	0	0	1	0	129001	Syntrophothermus
9e-04	3	0	0	1	0	0	0	0	0	0	1	0	0	0	0	0	0	0	1	0	86170	Syntrophothermus lipocalidus
9e-04	3	3	0	1	0	0	0	0	0	0	1	0	0	0	0	0	0	0	1	0	643648	Syntrophothermus lipocalidus DSM 12680
3e-04	1	0	0	1	0	0	0	0	0	0	0	0	0	0	0	0	0	0	0	0	862	Syntrophomonas
3e-04	1	0	0	1	0	0	0	0	0	0	0	0	0	0	0	0	0	0	0	0	863	Syntrophomonas wolfei
3e-04	1	0	0	1	0	0	0	0	0	0	0	0	0	0	0	0	0	0	0	0	370885	Syntrophomonas wolfei subsp. wolfei
3e-04	1	1	0	1	0	0	0	0	0	0	0	0	0	0	0	0	0	0	0	0	335541	Syntrophomonas wolfei subsp. wolfei str. Goettingen G311
0.0033	11	0	1	0	0	0	2	0	1	0	0	0	0	0	1	0	1	1	2	2	543349	Symbiobacteriaceae
0.0021	7	0	1	0	0	0	2	0	1	0	0	0	0	0	1	0	1	0	1	0	2733	Symbiobacterium
0.0021	7	0	1	0	0	0	2	0	1	0	0	0	0	0	1	0	1	0	1	0	2734	Symbiobacterium thermophilum
0.0021	7	7	1	0	0	0	2	0	1	0	0	0	0	0	1	0	1	0	1	0	292459	Symbiobacterium thermophilum IAM 14863
0.0012	4	0	0	0	0	0	0	0	0	0	0	0	0	0	0	0	0	1	1	2	1006480	Caldinitratiruptor
0.0012	4	4	0	0	0	0	0	0	0	0	0	0	0	0	0	0	0	1	1	2	671077	Caldinitratiruptor microaerophilus
0.0027	9	0	0	2	1	0	0	0	0	0	0	2	3	0	0	0	0	0	0	1	2867375	Desulfallaceae
0.0027	9	0	0	2	1	0	0	0	0	0	0	2	3	0	0	0	0	0	0	1	2867376	Desulfoscipio
0.0027	9	0	0	2	1	0	0	0	0	0	0	2	3	0	0	0	0	0	0	1	102134	Desulfoscipio gibsoniae
0.0027	9	9	0	2	1	0	0	0	0	0	0	2	3	0	0	0	0	0	0	1	767817	Desulfoscipio gibsoniae DSM 7213
0.0024	8	0	1	0	0	0	0	1	0	0	0	1	0	0	2	0	1	2	0	0	1491775	Proteinivoraceae
0.0024	8	0	1	0	0	0	0	1	0	0	0	1	0	0	2	0	1	2	0	0	2838170	Alkalicella
0.0024	8	8	1	0	0	0	0	1	0	0	0	1	0	0	2	0	1	2	0	0	2731377	Alkalicella caledoniensis
0.0015	5	0	0	1	0	0	2	0	0	0	1	0	0	0	1	0	0	0	0	0	2937911	Thermincolaceae
0.0015	5	0	0	1	0	0	2	0	0	0	1	0	0	0	1	0	0	0	0	0	278993	Thermincola
0.0015	5	0	0	1	0	0	2	0	0	0	1	0	0	0	1	0	0	0	0	0	863643	Thermincola potens
0.0015	5	5	0	1	0	0	2	0	0	0	1	0	0	0	1	0	0	0	0	0	635013	Thermincola potens JR
6e-04	2	0	0	0	0	1	0	0	0	0	0	0	0	0	0	1	0	0	0	0	2937910	Desulfotomaculaceae
6e-04	2	0	0	0	0	1	0	0	0	0	0	0	0	0	0	1	0	0	0	0	1562	Desulfotomaculum
6e-04	2	0	0	0	0	1	0	0	0	0	0	0	0	0	0	1	0	0	0	0	1565	Desulfotomaculum nigrificans
6e-04	2	2	0	0	0	1	0	0	0	0	0	0	0	0	0	1	0	0	0	0	868595	Desulfotomaculum nigrificans CO-1-SRB
0.6769	2267	26	271	128	144	137	256	108	120	144	130	97	100	128	96	92	106	76	58	76	3082720	Peptostreptococcales
0.5342	1789	17	229	105	110	113	211	95	84	103	105	68	64	91	73	80	87	62	45	64	186804	Peptostreptococcaceae
0.4548	1523	0	195	99	85	96	205	76	67	93	94	46	55	61	61	71	68	58	37	56	1870884	Clostridioides
0.4548	1523	1513	195	99	85	96	205	76	67	93	94	46	55	61	61	71	68	58	37	56	1496	Clostridioides difficile
0.0024	8	8	1	1	1	0	0	1	0	1	1	0	0	2	0	0	0	0	0	0	499174	Clostridioides difficile QCD-23m63
3e-04	1	1	0	0	0	0	0	0	0	0	0	0	0	1	0	0	0	0	0	0	699032	Clostridioides difficile BI9
3e-04	1	1	0	0	0	0	0	0	0	0	0	0	1	0	0	0	0	0	0	0	479834	Clostridioides difficile QCD-37x79
0.0212	71	3	11	1	5	11	0	4	6	1	3	5	0	13	3	2	3	2	0	1	1501226	Romboutsia
0.009	30	1	6	0	3	2	0	2	2	1	2	3	0	6	2	0	0	0	0	1	2626894	unclassified Romboutsia
0.0054	18	18	3	0	2	2	0	1	0	0	2	2	0	5	1	0	0	0	0	0	2724150	Romboutsia sp. CE17
0.0033	11	11	3	0	1	0	0	1	2	1	0	1	0	1	0	0	0	0	0	1	2708053	Romboutsia sp. 13368
0.0066	22	22	1	0	1	7	0	0	2	0	0	0	0	5	1	1	2	2	0	0	1115758	Romboutsia ilealis
0.0048	16	16	2	1	1	2	0	1	2	0	1	2	0	2	0	1	1	0	0	0	1507512	Romboutsia hominis
0.0164	55	2	11	1	4	3	3	7	7	0	2	2	0	8	1	1	0	0	5	0	1849822	Paraclostridium
0.0105	35	35	8	1	1	2	3	7	5	0	0	1	0	5	1	0	0	0	1	0	1505	Paraclostridium sordellii
0.0054	18	18	3	0	2	1	0	0	2	0	2	0	0	3	0	1	0	0	4	0	1490	Paraclostridium bifermentans
0.0137	46	0	4	1	5	1	0	4	1	8	0	3	3	1	2	1	9	0	1	2	2743582	Peptacetobacter
0.0137	46	46	4	1	5	1	0	4	1	8	0	3	3	1	2	1	9	0	1	2	89152	Peptacetobacter hiranonis
0.0134	45	10	2	1	7	1	2	2	3	0	5	5	4	0	5	1	3	1	1	2	1505652	Terrisporobacter
0.0054	18	18	1	1	2	1	0	0	3	0	4	1	0	0	0	0	3	1	1	0	1460447	Terrisporobacter petrolearius
0.0027	9	9	0	0	3	0	2	0	0	0	1	0	1	0	0	1	0	0	0	1	1541	Terrisporobacter mayombei
0.0021	7	0	0	0	2	0	0	0	0	0	0	1	2	0	2	0	0	0	0	0	36841	Terrisporobacter glycolicus
0.0021	7	7	0	0	2	0	0	0	0	0	0	1	2	0	2	0	0	0	0	0	1121315	Terrisporobacter glycolicus ATCC 14880 = DSM 1288
3e-04	1	1	0	0	0	0	0	0	0	0	0	1	0	0	0	0	0	0	0	0	2813371	Terrisporobacter hibernicus
0.0057	19	1	4	1	1	1	0	1	0	1	0	3	1	2	0	1	1	1	0	1	214904	Tepidibacter
0.0042	14	14	4	0	0	1	0	1	0	1	0	2	0	2	0	0	1	1	0	1	3036126	Tepidibacter hydrothermalis
0.0012	4	4	0	1	1	0	0	0	0	0	0	1	1	0	0	0	0	0	0	0	2925782	Tepidibacter aestuarii
0.0021	7	0	0	0	1	0	0	1	0	0	1	2	0	0	0	0	2	0	0	0	1257	Peptostreptococcus
0.0021	7	7	0	0	1	0	0	1	0	0	1	2	0	0	0	0	2	0	0	0	3003601	Peptostreptococcus equinus
0.0018	6	0	1	0	1	0	1	0	0	0	0	0	0	0	1	0	0	0	0	2	1505657	Intestinibacter
0.0018	6	6	1	0	1	0	1	0	0	0	0	0	0	0	1	0	0	0	0	2	261299	Intestinibacter bartlettii
0.1117	374	0	33	20	24	21	34	10	27	29	22	22	33	30	14	11	12	12	10	10	3030910	Anaerovoracaceae
0.0782	262	3	18	16	20	12	23	7	17	18	19	16	26	23	7	6	12	8	8	6	1926556	Emergencia
0.0478	160	160	6	10	16	3	13	6	15	12	13	9	17	10	4	5	7	6	6	2	1776384	Emergencia timonensis
0.0296	99	0	12	6	4	9	10	1	2	6	6	5	9	12	3	1	5	2	2	4	2642996	unclassified Emergencia
0.0296	99	99	12	6	4	9	10	1	2	6	6	5	9	12	3	1	5	2	2	4	3114296	Emergencia sp. JLR.KK010
0.0275	92	0	9	3	3	7	11	3	9	11	3	4	6	6	3	5	0	4	1	4	2060094	Aminipila
0.0152	51	51	4	1	1	5	7	1	3	10	3	1	5	1	1	2	0	4	0	2	2507160	Aminipila luticellarii
0.0066	22	22	2	1	2	2	0	2	1	0	0	3	1	2	2	2	0	0	1	1	2697030	Aminipila terrae
0.0057	19	19	3	1	0	0	4	0	5	1	0	0	0	3	0	1	0	0	0	1	433296	Aminipila butyrica
0.006	20	0	6	1	1	2	0	0	1	0	0	2	1	1	4	0	0	0	1	0	86331	Mogibacterium
0.003	10	10	2	1	1	2	0	0	0	0	0	1	1	0	2	0	0	0	0	0	86332	Mogibacterium pumilum
0.0015	5	5	0	0	0	0	0	0	1	0	0	1	0	1	2	0	0	0	0	0	114527	Mogibacterium diversum
0.0015	5	5	4	0	0	0	0	0	0	0	0	0	0	0	0	0	0	0	1	0	114528	Mogibacterium neglectum
0.0113	38	0	5	1	0	3	3	1	5	4	2	1	1	1	6	1	2	0	1	1	3118656	Natronincolaceae
0.0084	28	0	4	1	0	1	3	0	2	3	2	1	1	1	5	1	2	0	0	1	114627	Alkaliphilus
0.0033	11	0	2	0	0	1	1	0	1	1	0	0	1	1	2	1	0	0	0	0	461876	Alkaliphilus oremlandii
0.0033	11	11	2	0	0	1	1	0	1	1	0	0	1	1	2	1	0	0	0	0	350688	Alkaliphilus oremlandii OhILAs
0.0027	9	0	0	0	0	0	1	0	0	2	2	0	0	0	1	0	2	0	0	1	208226	Alkaliphilus metalliredigens
0.0027	9	9	0	0	0	0	1	0	0	2	2	0	0	0	1	0	2	0	0	1	293826	Alkaliphilus metalliredigens QYMF
0.0024	8	0	2	1	0	0	1	0	1	0	0	1	0	0	2	0	0	0	0	0	2646756	unclassified Alkaliphilus
0.0024	8	8	2	1	0	0	1	0	1	0	0	1	0	0	2	0	0	0	0	0	2731219	Alkaliphilus sp. B6464
0.003	10	0	1	0	0	2	0	1	3	1	0	0	0	0	1	0	0	0	1	0	1890059	Serpentinicella
0.003	10	10	1	0	0	2	0	1	3	1	0	0	0	0	1	0	0	0	1	0	1734049	Serpentinicella alkaliphila
0.0042	14	0	2	0	3	0	0	1	0	1	0	1	1	1	2	0	0	1	0	1	3118654	Caminicellaceae
0.0042	14	0	2	0	3	0	0	1	0	1	0	1	1	1	2	0	0	1	0	1	166484	Caminicella
0.0042	14	14	2	0	3	0	0	1	0	1	0	1	1	1	2	0	0	1	0	1	166485	Caminicella sporogenes
0.0033	11	0	1	0	0	0	1	0	2	3	0	2	1	0	0	0	0	0	1	0	3118655	Filifactoraceae
0.0027	9	0	0	0	0	0	1	0	2	2	0	2	1	0	0	0	0	0	1	0	44259	Filifactor
0.0027	9	0	0	0	0	0	1	0	2	2	0	2	1	0	0	0	0	0	1	0	143361	Filifactor alocis
0.0027	9	9	0	0	0	0	1	0	2	2	0	2	1	0	0	0	0	0	1	0	546269	Filifactor alocis ATCC 35896
6e-04	2	0	1	0	0	0	0	0	0	1	0	0	0	0	0	0	0	0	0	0	186831	Acetoanaerobium
6e-04	2	2	1	0	0	0	0	0	0	1	0	0	0	0	0	0	0	0	0	0	1511	Acetoanaerobium sticklandii
0.0024	8	0	1	0	0	0	4	1	0	0	0	1	0	1	0	0	0	0	0	0	3118657	Thermotaleaceae
0.0024	8	0	1	0	0	0	4	1	0	0	0	1	0	1	0	0	0	0	0	0	390805	Geosporobacter
0.0024	8	8	1	0	0	0	4	1	0	0	0	1	0	1	0	0	0	0	0	0	1424294	Geosporobacter ferrireducens
0.0021	7	0	0	1	0	0	2	0	0	2	0	0	0	0	1	0	0	1	0	0	3120161	Peptoclostridiaceae
0.0021	7	0	0	1	0	0	2	0	0	2	0	0	0	0	1	0	0	1	0	0	1481960	Peptoclostridium
0.0021	7	0	0	1	0	0	2	0	0	2	0	0	0	0	1	0	0	1	0	0	1731	Peptoclostridium acidaminophilum
0.0021	7	7	0	1	0	0	2	0	0	2	0	0	0	0	1	0	0	1	0	0	1286171	Peptoclostridium acidaminophilum DSM 3953
0.0281	94	0	7	2	7	5	10	8	4	6	5	6	12	6	4	4	3	4	1	0	68295	Thermoanaerobacterales
0.0269	90	1	7	2	7	5	9	8	4	5	5	6	12	6	4	4	1	4	1	0	186814	Thermoanaerobacteraceae
0.0107	36	14	3	0	1	3	0	5	1	3	0	3	8	3	1	0	1	3	1	0	28895	Thermoanaerobacterium
0.0036	12	0	0	0	1	2	0	4	1	1	0	1	1	0	0	0	0	1	0	0	2622527	unclassified Thermoanaerobacterium
0.0036	12	12	0	0	1	2	0	4	1	1	0	1	1	0	0	0	0	1	0	0	1550240	Thermoanaerobacterium sp. RBIITD
0.0021	7	0	1	0	0	1	0	0	0	0	0	1	0	2	1	0	1	0	0	0	29329	Thermoanaerobacterium xylanolyticum
0.0021	7	7	1	0	0	1	0	0	0	0	0	1	0	2	1	0	1	0	0	0	858215	Thermoanaerobacterium xylanolyticum LX-11
9e-04	3	3	1	0	0	0	0	0	0	0	0	1	1	0	0	0	0	0	0	0	1517	Thermoanaerobacterium thermosaccharolyticum
0.0042	14	0	0	1	2	0	5	0	0	0	0	1	1	0	0	4	0	0	0	0	140458	Thermacetogenium
0.0042	14	0	0	1	2	0	5	0	0	0	0	1	1	0	0	4	0	0	0	0	85874	Thermacetogenium phaeum
0.0042	14	14	0	1	2	0	5	0	0	0	0	1	1	0	0	4	0	0	0	0	1089553	Thermacetogenium phaeum DSM 12270
0.0039	13	10	1	0	2	1	1	0	0	0	2	1	1	3	1	0	0	0	0	0	1754	Thermoanaerobacter
3e-04	1	0	0	0	0	0	0	0	0	0	0	0	0	1	0	0	0	0	0	0	46354	Thermoanaerobacter wiegelii
3e-04	1	1	0	0	0	0	0	0	0	0	0	0	0	1	0	0	0	0	0	0	697303	Thermoanaerobacter wiegelii Rt8.B1
3e-04	1	1	0	0	0	0	0	0	0	0	0	0	0	1	0	0	0	0	0	0	2325	Thermoanaerobacter kivui
3e-04	1	0	0	0	0	0	0	0	0	0	1	0	0	0	0	0	0	0	0	0	106578	Thermoanaerobacter siderophilus
3e-04	1	1	0	0	0	0	0	0	0	0	1	0	0	0	0	0	0	0	0	0	880478	Thermoanaerobacter siderophilus SR4
0.0027	9	0	1	0	2	0	0	1	2	0	0	0	2	0	0	0	0	1	0	0	249529	Caldanaerobacter
0.0027	9	0	1	0	2	0	0	1	2	0	0	0	2	0	0	0	0	1	0	0	911092	Caldanaerobacter subterraneus
0.0027	9	0	1	0	2	0	0	1	2	0	0	0	2	0	0	0	0	1	0	0	119072	Caldanaerobacter subterraneus subsp. tengcongensis
0.0027	9	9	1	0	2	0	0	1	2	0	0	0	2	0	0	0	0	1	0	0	273068	Caldanaerobacter subterraneus subsp. tengcongensis MB4
0.0018	6	0	0	1	0	1	2	0	0	0	1	0	0	0	1	0	0	0	0	0	3051499	Aceticella
0.0018	6	6	0	1	0	1	2	0	0	0	1	0	0	0	1	0	0	0	0	0	2755338	Aceticella autotrophica
0.0015	5	0	1	0	0	0	1	2	0	1	0	0	0	0	0	0	0	0	0	0	189326	Gelria
0.0015	5	0	1	0	0	0	1	2	0	1	0	0	0	0	0	0	0	0	0	0	2699830	unclassified Gelria
0.0015	5	5	1	0	0	0	1	2	0	1	0	0	0	0	0	0	0	0	0	0	2796927	Gelria sp. Kuro-4
0.0012	4	0	1	0	0	0	0	0	0	1	1	0	0	0	1	0	0	0	0	0	129957	Carboxydothermus
0.0012	4	0	1	0	0	0	0	0	0	1	1	0	0	0	1	0	0	0	0	0	129958	Carboxydothermus hydrogenoformans
0.0012	4	4	1	0	0	0	0	0	0	1	1	0	0	0	1	0	0	0	0	0	246194	Carboxydothermus hydrogenoformans Z-2901
6e-04	2	0	0	0	0	0	0	0	1	0	0	1	0	0	0	0	0	0	0	0	42837	Ammonifex
6e-04	2	0	0	0	0	0	0	0	1	0	0	1	0	0	0	0	0	0	0	0	42838	Ammonifex degensii
6e-04	2	2	0	0	0	0	0	0	1	0	0	1	0	0	0	0	0	0	0	0	429009	Ammonifex degensii KC4
0.0012	4	0	0	0	0	0	1	0	0	1	0	0	0	0	0	0	2	0	0	0	543372	Thermoanaerobacterales Family IV. Incertae Sedis
0.0012	4	0	0	0	0	0	1	0	0	1	0	0	0	0	0	0	2	0	0	0	252965	Mahella
0.0012	4	0	0	0	0	0	1	0	0	1	0	0	0	0	0	0	2	0	0	0	252966	Mahella australiensis
0.0012	4	4	0	0	0	0	1	0	0	1	0	0	0	0	0	0	2	0	0	0	697281	Mahella australiensis 50-1 BON
0.0242	81	0	6	10	7	2	6	2	3	8	12	2	3	2	2	7	4	3	0	2	3085656	Monoglobales
0.0242	81	0	6	10	7	2	6	2	3	8	12	2	3	2	2	7	4	3	0	2	3085657	Monoglobaceae
0.0242	81	0	6	10	7	2	6	2	3	8	12	2	3	2	2	7	4	3	0	2	2039302	Monoglobus
0.0242	81	81	6	10	7	2	6	2	3	8	12	2	3	2	2	7	4	3	0	2	1981510	Monoglobus pectinilyticus
0.0158	53	0	5	10	2	5	7	6	1	3	5	0	0	2	1	0	5	1	0	0	3039167	Moorellales
0.014	47	0	4	9	1	5	6	5	0	3	5	0	0	2	1	0	5	1	0	0	3039168	Moorellaceae
0.0125	42	2	4	8	1	4	6	4	0	3	4	0	0	1	1	0	5	1	0	0	44260	Moorella
0.0066	22	22	1	7	1	3	4	4	0	0	2	0	0	0	0	0	0	0	0	0	676965	Moorella humiferrea
0.0039	13	0	2	0	0	0	2	0	0	2	2	0	0	0	0	0	4	1	0	0	2676739	unclassified Moorella (in: firmicutes)
0.0039	13	13	2	0	0	0	2	0	0	2	2	0	0	0	0	0	4	1	0	0	2138101	Moorella sp. Hama-1
0.0015	5	5	1	0	0	1	0	0	0	1	0	0	0	1	0	0	1	0	0	0	1525	Moorella thermoacetica
0.0015	5	0	0	1	0	1	0	1	0	0	1	0	0	1	0	0	0	0	0	0	202949	Thermanaeromonas
0.0015	5	0	0	1	0	1	0	1	0	0	1	0	0	1	0	0	0	0	0	0	161154	Thermanaeromonas toyohensis
0.0015	5	5	0	1	0	1	0	1	0	0	1	0	0	1	0	0	0	0	0	0	698762	Thermanaeromonas toyohensis ToBE
0.0018	6	0	1	1	1	0	1	1	1	0	0	0	0	0	0	0	0	0	0	0	2748673	Zhaonellaceae
0.0018	6	0	1	1	1	0	1	1	1	0	0	0	0	0	0	0	0	0	0	0	2748674	Zhaonella
0.0018	6	6	1	1	1	0	1	1	1	0	0	0	0	0	0	0	0	0	0	0	2528593	Zhaonella formicivorans
0.011	37	0	6	1	4	2	1	1	4	2	3	2	2	3	2	1	1	1	0	1	53433	Halanaerobiales
0.0039	13	0	1	1	0	0	1	0	1	1	1	2	1	1	2	0	1	0	0	0	387655	Halanaerobiales incertae sedis
0.0039	13	0	1	1	0	0	1	0	1	1	1	2	1	1	2	0	1	0	0	0	1769008	Anoxybacter
0.0039	13	13	1	1	0	0	1	0	1	1	1	2	1	1	2	0	1	0	0	0	1323375	Anoxybacter fermentans
0.0039	13	5	2	0	1	2	0	1	3	0	1	0	1	0	0	0	0	1	0	1	972	Halanaerobiaceae
0.0021	7	0	0	0	1	1	0	0	2	0	0	0	1	0	0	0	0	1	0	1	2330	Halanaerobium
0.0012	4	4	0	0	0	1	0	0	1	0	0	0	0	0	0	0	0	1	0	1	656519	Halanaerobium hydrogeniformans
9e-04	3	0	0	0	1	0	0	0	1	0	0	0	1	0	0	0	0	0	0	0	2331	Halanaerobium praevalens
9e-04	3	3	0	0	1	0	0	0	1	0	0	0	1	0	0	0	0	0	0	0	572479	Halanaerobium praevalens DSM 2228
3e-04	1	0	1	0	0	0	0	0	0	0	0	0	0	0	0	0	0	0	0	0	2899804	Iocasia
3e-04	1	1	1	0	0	0	0	0	0	0	0	0	0	0	0	0	0	0	0	0	2682810	Iocasia fonsfrigidae
0.0027	9	0	3	0	1	0	0	0	0	1	1	0	0	2	0	1	0	0	0	0	53434	Halobacteroidaceae
0.0021	7	0	3	0	1	0	0	0	0	0	1	0	0	2	0	0	0	0	0	0	42417	Halobacteroides
0.0021	7	0	3	0	1	0	0	0	0	0	1	0	0	2	0	0	0	0	0	0	42422	Halobacteroides halobius
0.0021	7	7	3	0	1	0	0	0	0	0	1	0	0	2	0	0	0	0	0	0	748449	Halobacteroides halobius DSM 5150
6e-04	2	0	0	0	0	0	0	0	0	1	0	0	0	0	0	1	0	0	0	0	28186	Acetohalobium
6e-04	2	0	0	0	0	0	0	0	0	1	0	0	0	0	0	1	0	0	0	0	28187	Acetohalobium arabaticum
6e-04	2	2	0	0	0	0	0	0	0	1	0	0	0	0	0	1	0	0	0	0	574087	Acetohalobium arabaticum DSM 5501
6e-04	2	0	0	0	2	0	0	0	0	0	0	0	0	0	0	0	0	0	0	0	3046412	Halothermotrichaceae
6e-04	2	0	0	0	2	0	0	0	0	0	0	0	0	0	0	0	0	0	0	0	32636	Halothermothrix
6e-04	2	0	0	0	2	0	0	0	0	0	0	0	0	0	0	0	0	0	0	0	31909	Halothermothrix orenii
6e-04	2	2	0	0	2	0	0	0	0	0	0	0	0	0	0	0	0	0	0	0	373903	Halothermothrix orenii H 168
0.0105	35	0	8	3	2	4	4	1	0	1	1	1	3	3	0	0	0	2	1	1	3082768	Christensenellales
0.0105	35	0	8	3	2	4	4	1	0	1	1	1	3	3	0	0	0	2	1	1	990719	Christensenellaceae
0.0105	35	0	8	3	2	4	4	1	0	1	1	1	3	3	0	0	0	2	1	1	990721	Christensenella
0.0105	35	35	8	3	2	4	4	1	0	1	1	1	3	3	0	0	0	2	1	1	626937	Christensenella minuta
0.0054	18	0	2	1	0	0	3	3	1	1	0	0	0	1	3	0	0	2	1	0	2786987	Koleobacterales
0.0054	18	0	2	1	0	0	3	3	1	1	0	0	0	1	3	0	0	2	1	0	2786988	Koleobacteraceae
0.0054	18	0	2	1	0	0	3	3	1	1	0	0	0	1	3	0	0	2	1	0	2786989	Koleobacter
0.0054	18	18	2	1	0	0	3	3	1	1	0	0	0	1	3	0	0	2	1	0	2751313	Koleobacter methoxysyntrophicus
0.0054	18	0	4	0	0	1	0	1	0	3	0	1	1	0	1	1	2	2	1	0	2770089	Thermosediminibacterales
0.0033	11	0	2	0	0	0	0	1	0	2	0	1	0	0	0	1	2	2	0	0	2770093	Thermosediminibacteraceae
0.0033	11	0	2	0	0	0	0	1	0	2	0	1	0	0	0	1	2	2	0	0	291988	Thermosediminibacter
0.0033	11	0	2	0	0	0	0	1	0	2	0	1	0	0	0	1	2	2	0	0	291990	Thermosediminibacter oceani
0.0033	11	11	2	0	0	0	0	1	0	2	0	1	0	0	0	1	2	2	0	0	555079	Thermosediminibacter oceani DSM 16646
0.0021	7	0	2	0	0	1	0	0	0	1	0	0	1	0	1	0	0	0	1	0	2770092	Tepidanaerobacteraceae
0.0012	4	0	0	0	0	1	0	0	0	0	0	0	1	0	1	0	0	0	1	0	499228	Tepidanaerobacter
0.0012	4	0	0	0	0	1	0	0	0	0	0	0	1	0	1	0	0	0	1	0	499229	Tepidanaerobacter acetatoxydans
0.0012	4	4	0	0	0	1	0	0	0	0	0	0	1	0	1	0	0	0	1	0	1209989	Tepidanaerobacter acetatoxydans Re1
9e-04	3	0	2	0	0	0	0	0	0	1	0	0	0	0	0	0	0	0	0	0	2770094	Biomaibacter
9e-04	3	3	2	0	0	0	0	0	0	1	0	0	0	0	0	0	0	0	0	0	2316383	Biomaibacter acetigenes
0.0033	11	0	0	0	0	0	0	2	0	1	1	4	2	1	0	0	0	0	0	0	485256	Natranaerobiales
0.0021	7	0	0	0	0	0	0	2	0	1	1	2	0	1	0	0	0	0	0	0	2807496	Natranaerofabaceae
0.0021	7	0	0	0	0	0	0	2	0	1	1	2	0	1	0	0	0	0	0	0	2807497	Natranaerofaba
0.0021	7	7	0	0	0	0	0	2	0	1	1	2	0	1	0	0	0	0	0	0	2742683	Natranaerofaba carboxydovora
0.0012	4	0	0	0	0	0	0	0	0	0	0	2	2	0	0	0	0	0	0	0	485255	Natranaerobiaceae
0.0012	4	0	0	0	0	0	0	0	0	0	0	2	2	0	0	0	0	0	0	0	375928	Natranaerobius
0.0012	4	0	0	0	0	0	0	0	0	0	0	2	2	0	0	0	0	0	0	0	375929	Natranaerobius thermophilus
0.0012	4	4	0	0	0	0	0	0	0	0	0	2	2	0	0	0	0	0	0	0	457570	Natranaerobius thermophilus JW/NM-WN-LF
0.0012	4	0	0	0	0	0	0	1	1	1	0	0	0	0	1	0	0	0	0	0	189325	Clostridia incertae sedis
0.0012	4	0	0	0	0	0	0	1	1	1	0	0	0	0	1	0	0	0	0	0	3136917	Helicovermis
0.0012	4	4	0	0	0	0	0	1	1	1	0	0	0	0	1	0	0	0	0	0	3065157	Helicovermis profundi
4.5467	15227	186	695	1681	918	1371	1015	823	598	2045	1117	609	293	486	872	474	452	399	746	633	91061	Bacilli
3.3162	11106	77	356	1406	556	1142	733	519	384	1816	877	345	126	217	713	294	205	258	617	542	186826	Lactobacillales
2.7719	9283	22	178	1292	422	1041	578	376	282	1723	781	228	55	115	645	234	91	186	568	488	33958	Lactobacillaceae
1.6647	5575	0	61	616	235	945	445	225	234	813	481	111	21	71	474	167	43	104	286	243	2767887	Ligilactobacillus
1.6482	5520	5004	59	610	228	941	440	219	229	812	480	102	20	70	472	166	43	104	285	240	1624	Ligilactobacillus salivarius
0.0499	167	167	0	11	13	17	8	9	8	28	18	7	1	2	15	3	2	3	8	14	1108963	Ligilactobacillus salivarius SMXD51
0.0496	166	166	1	17	12	29	8	8	5	23	18	2	1	2	16	7	1	5	5	6	362948	Ligilactobacillus salivarius UCC118
0.0409	137	137	3	17	7	23	9	6	7	25	9	4	0	3	7	2	0	2	5	8	1194971	Ligilactobacillus salivarius str. Ren
0.0137	46	46	1	8	0	6	5	0	2	6	3	0	0	1	6	1	0	0	7	0	712961	Ligilactobacillus salivarius CECT 5713
0.0099	33	33	1	5	5	1	5	1	2	1	1	7	1	0	0	1	0	0	1	1	1623	Ligilactobacillus ruminis
0.0024	8	8	1	0	0	1	0	5	1	0	0	0	0	0	0	0	0	0	0	0	3050131	Ligilactobacillus cholophilus
0.0015	5	5	0	0	0	1	0	0	0	0	0	2	0	1	1	0	0	0	0	0	89059	Ligilactobacillus acidipiscis
0.0012	4	4	0	0	0	0	0	0	1	0	0	0	0	0	1	0	0	0	0	2	1622	Ligilactobacillus murinus
9e-04	3	3	0	1	1	0	0	0	1	0	0	0	0	0	0	0	0	0	0	0	1601	Ligilactobacillus agilis
3e-04	1	1	0	0	0	1	0	0	0	0	0	0	0	0	0	0	0	0	0	0	228229	Ligilactobacillus saerimneri
3e-04	1	1	0	0	1	0	0	0	0	0	0	0	0	0	0	0	0	0	0	0	1605	Ligilactobacillus animalis
0.9845	3297	402	93	647	165	45	109	123	32	880	283	93	22	24	152	53	33	71	269	203	1578	Lactobacillus
0.7772	2603	2200	32	556	117	12	42	60	13	822	229	57	11	11	132	20	22	34	252	181	47770	Lactobacillus crispatus
0.1173	393	393	2	81	15	1	2	11	1	156	22	7	3	1	22	4	4	3	37	21	748671	Lactobacillus crispatus ST1
0.003	10	10	0	4	0	0	0	1	0	4	0	1	0	0	0	0	0	0	0	0	1381118	Lactobacillus crispatus 2029
0.0233	78	48	3	6	1	0	0	37	1	10	1	10	1	0	2	1	0	1	1	3	33959	Lactobacillus johnsonii
0.0075	25	25	0	3	0	0	0	16	0	0	0	3	0	0	0	0	0	0	1	2	633699	Lactobacillus johnsonii FI9785
6e-04	2	2	0	0	0	0	0	1	0	0	0	1	0	0	0	0	0	0	0	0	1408186	Lactobacillus johnsonii N6.2
6e-04	2	2	0	0	0	0	0	2	0	0	0	0	0	0	0	0	0	0	0	0	257314	Lactobacillus johnsonii NCC 533
3e-04	1	1	0	0	0	0	0	1	0	0	0	0	0	0	0	0	0	0	0	0	909954	Lactobacillus johnsonii DPC 6026
0.0212	71	71	3	19	9	2	12	0	2	1	2	0	2	0	2	13	0	3	0	1	83683	Lactobacillus amylolyticus
0.0093	31	30	1	4	0	1	0	0	0	9	5	0	0	0	0	1	1	1	3	5	1587	Lactobacillus helveticus
3e-04	1	1	0	0	0	0	0	0	0	0	0	0	0	0	0	1	0	0	0	0	405566	Lactobacillus helveticus DPC 4571
0.0087	29	16	0	8	1	0	0	1	0	6	0	5	1	0	2	0	0	0	1	4	1604	Lactobacillus amylovorus
0.0027	9	9	0	3	0	0	0	0	0	2	0	1	0	0	0	0	0	0	0	3	1423723	Lactobacillus amylovorus DSM 20531
9e-04	3	3	0	1	0	0	0	0	0	1	0	0	0	0	1	0	0	0	0	0	695562	Lactobacillus amylovorus GRL1118
3e-04	1	1	0	1	0	0	0	0	0	0	0	0	0	0	0	0	0	0	0	0	695560	Lactobacillus amylovorus GRL 1112
0.0057	19	1	2	3	1	2	0	1	0	0	2	1	0	2	1	0	0	4	0	0	2620435	unclassified Lactobacillus
0.0021	7	7	1	1	1	0	0	1	0	0	1	1	0	0	0	0	0	1	0	0	2983210	Lactobacillus sp. ESL0680
0.0012	4	4	0	0	0	1	0	0	0	0	0	0	0	1	0	0	0	2	0	0	2594495	Lactobacillus sp. PV034
9e-04	3	3	0	2	0	0	0	0	0	0	1	0	0	0	0	0	0	0	0	0	2983208	Lactobacillus sp. ESL0677
9e-04	3	3	1	0	0	0	0	0	0	0	0	0	0	1	0	0	0	1	0	0	2099789	Lactobacillus sp. CBA3606
3e-04	1	1	0	0	0	1	0	0	0	0	0	0	0	0	0	0	0	0	0	0	2983232	Lactobacillus sp. ESL0785
0.0036	12	12	0	3	1	0	0	0	0	3	1	0	0	0	0	0	2	1	1	0	1579	Lactobacillus acidophilus
0.003	10	10	0	1	0	1	1	0	0	2	0	0	0	2	0	1	0	2	0	0	1584	Lactobacillus delbrueckii
0.0024	8	8	0	0	1	1	1	0	1	0	0	2	1	0	0	1	0	0	0	0	1600	Lactobacillus acetotolerans
0.0021	7	7	0	0	0	1	0	3	0	0	0	0	0	0	1	0	0	2	0	0	1596	Lactobacillus gasseri
0.0021	7	7	0	0	0	3	0	4	0	0	0	0	0	0	0	0	0	0	0	0	109790	Lactobacillus jensenii
0.0015	5	5	0	0	0	0	0	3	0	0	0	0	0	1	1	0	0	0	0	0	147802	Lactobacillus iners
9e-04	3	3	0	0	0	0	0	0	0	0	1	0	0	0	1	0	0	1	0	0	227945	Lactobacillus ultunensis
9e-04	3	3	0	0	0	1	0	0	0	0	0	0	0	2	0	0	0	0	0	0	508451	Lactobacillus taiwanensis
9e-04	3	3	1	0	0	0	0	0	0	1	0	0	0	0	0	0	0	1	0	0	267818	Lactobacillus kefiranofaciens
6e-04	2	2	0	1	0	0	0	0	0	0	0	0	0	0	0	0	0	0	0	1	2993455	Lactobacillus isalae
6e-04	2	2	1	0	1	0	0	0	0	0	0	0	0	0	0	0	0	0	0	0	151781	Lactobacillus intestinalis
6e-04	2	2	1	0	0	0	0	0	0	0	0	0	0	0	0	0	1	0	0	0	303541	Lactobacillus apis
0.0475	159	0	6	9	4	28	9	5	2	19	8	4	6	5	4	8	1	1	4	36	2742598	Limosilactobacillus
0.0322	108	108	1	8	2	26	7	4	1	17	7	3	5	1	3	5	1	0	4	13	1598	Limosilactobacillus reuteri
0.0066	22	22	0	0	1	0	0	0	0	0	1	0	0	0	0	0	0	0	0	20	1633	Limosilactobacillus vaginalis
0.0045	15	15	3	0	0	0	2	0	0	1	0	1	1	2	0	2	0	1	0	2	1613	Limosilactobacillus fermentum
0.0024	8	8	2	1	1	2	0	1	0	0	0	0	0	0	1	0	0	0	0	0	1632	Limosilactobacillus oris
9e-04	3	3	0	0	0	0	0	0	0	0	0	0	0	1	0	1	0	0	0	1	97478	Limosilactobacillus mucosae
6e-04	2	2	0	0	0	0	0	0	1	0	0	0	0	1	0	0	0	0	0	0	35787	Limosilactobacillus pontis
3e-04	1	1	0	0	0	0	0	0	0	1	0	0	0	0	0	0	0	0	0	0	47493	Limosilactobacillus panis
0.0099	33	0	2	5	0	3	2	1	3	3	1	2	3	1	1	2	0	3	1	0	2767886	Levilactobacillus
0.0072	24	24	0	2	0	3	2	1	2	3	0	1	3	1	1	1	0	3	1	0	1580	Levilactobacillus brevis
0.0018	6	6	1	1	0	0	0	0	1	0	1	1	0	0	0	1	0	0	0	0	267363	Levilactobacillus zymae
3e-04	1	1	0	1	0	0	0	0	0	0	0	0	0	0	0	0	0	0	0	0	2292255	Levilactobacillus suantsaii
3e-04	1	1	0	1	0	0	0	0	0	0	0	0	0	0	0	0	0	0	0	0	380393	Levilactobacillus namurensis
3e-04	1	1	1	0	0	0	0	0	0	0	0	0	0	0	0	0	0	0	0	0	637971	Levilactobacillus koreensis
0.0093	31	1	2	1	4	1	1	6	1	1	1	0	0	2	2	0	7	0	1	1	2767842	Lactiplantibacillus
0.0075	25	25	2	1	4	1	1	5	1	0	1	0	0	1	1	0	6	0	1	0	1590	Lactiplantibacillus plantarum
6e-04	2	2	0	0	0	0	0	0	0	0	0	0	0	0	1	0	1	0	0	0	1589	Lactiplantibacillus pentosus
6e-04	2	2	0	0	0	0	0	1	0	0	0	0	0	0	0	0	0	0	0	1	2993456	Lactiplantibacillus carotarum
3e-04	1	1	0	0	0	0	0	0	0	1	0	0	0	0	0	0	0	0	0	0	60520	Lactiplantibacillus paraplantarum
0.009	30	8	4	9	2	4	1	2	0	1	1	0	0	0	1	2	1	1	0	1	2759736	Lacticaseibacillus
0.0027	9	9	0	5	1	3	0	0	0	0	0	0	0	0	0	0	0	0	0	0	171523	Lacticaseibacillus pantheris
0.0018	6	6	2	1	0	1	1	0	0	0	0	0	0	0	1	0	0	0	0	0	1597	Lacticaseibacillus paracasei
6e-04	2	2	0	0	0	0	0	0	0	0	0	0	0	0	0	2	0	0	0	0	3025672	Lacticaseibacillus pabuli
6e-04	2	2	0	0	0	0	0	1	0	0	0	0	0	0	0	0	0	0	0	1	2100821	Lacticaseibacillus chiayiensis
6e-04	2	2	0	0	0	0	0	1	0	1	0	0	0	0	0	0	0	0	0	0	47715	Lacticaseibacillus rhamnosus
3e-04	1	1	0	0	1	0	0	0	0	0	0	0	0	0	0	0	0	0	0	0	88233	Lacticaseibacillus manihotivorans
0.0063	21	1	1	0	1	1	3	0	0	1	1	2	0	4	4	0	0	1	1	1	46255	Weissella
0.0018	6	6	0	0	0	1	3	0	0	0	0	0	0	0	0	0	0	1	0	1	1631871	Weissella jogaejeotgali
0.0015	5	5	0	0	0	0	0	0	0	0	1	1	0	2	1	0	0	0	0	0	1162633	Weissella diestrammenae
9e-04	3	3	0	0	1	0	0	0	0	0	0	0	0	1	1	0	0	0	0	0	1249	Weissella paramesenteroides
6e-04	2	2	0	0	0	0	0	0	0	0	0	1	0	1	0	0	0	0	0	0	2714949	Weissella coleopterorum
6e-04	2	2	0	0	0	0	0	0	0	1	0	0	0	0	1	0	0	0	0	0	137591	Weissella cibaria
3e-04	1	1	0	0	0	0	0	0	0	0	0	0	0	0	0	0	0	0	1	0	1583	Weissella confusa
3e-04	1	1	1	0	0	0	0	0	0	0	0	0	0	0	0	0	0	0	0	0	1629	Weissella viridescens
0.006	20	3	0	0	0	2	0	7	1	2	0	3	0	1	0	0	0	1	2	1	1253	Pediococcus
0.0024	8	8	0	0	0	0	0	2	1	0	0	2	0	1	0	0	0	1	1	0	114090	Pediococcus inopinatus
0.0021	7	7	0	0	0	2	0	2	0	1	0	0	0	0	0	0	0	0	1	1	1255	Pediococcus pentosaceus
6e-04	2	0	0	0	0	0	0	1	0	0	0	1	0	0	0	0	0	0	0	0	1670797	Pediococcus acidilactici group
6e-04	2	2	0	0	0	0	0	1	0	0	0	1	0	0	0	0	0	0	0	0	1254	Pediococcus acidilactici
0.0045	15	0	1	0	3	0	3	0	0	1	2	0	1	0	1	0	1	2	0	0	2767881	Fructilactobacillus
0.0027	9	9	1	0	2	0	0	0	0	1	1	0	1	0	1	0	0	2	0	0	2940299	Fructilactobacillus cliffordii
9e-04	3	3	0	0	1	0	1	0	0	0	1	0	0	0	0	0	0	0	0	0	1625	Fructilactobacillus sanfranciscensis
3e-04	1	1	0	0	0	0	0	0	0	0	0	0	0	0	0	0	1	0	0	0	2940301	Fructilactobacillus myrtifloralis
3e-04	1	1	0	0	0	0	1	0	0	0	0	0	0	0	0	0	0	0	0	0	2940297	Fructilactobacillus carniphilus
3e-04	1	1	0	0	0	0	1	0	0	0	0	0	0	0	0	0	0	0	0	0	1750535	Fructilactobacillus ixorae
0.0033	11	4	2	0	1	0	1	0	1	0	0	1	0	0	3	1	0	0	0	1	2767879	Companilactobacillus
9e-04	3	3	1	0	0	0	0	0	0	0	0	0	0	0	1	0	0	0	0	1	392416	Companilactobacillus crustorum
3e-04	1	1	0	0	0	0	0	0	0	0	0	0	0	0	0	1	0	0	0	0	83526	Companilactobacillus paralimentarius
3e-04	1	1	0	0	0	0	0	0	1	0	0	0	0	0	0	0	0	0	0	0	2304606	Companilactobacillus zhachilii
3e-04	1	1	0	0	0	0	1	0	0	0	0	0	0	0	0	0	0	0	0	0	1007676	Companilactobacillus ginsenosidimutans
3e-04	1	0	1	0	0	0	0	0	0	0	0	0	0	0	0	0	0	0	0	0	1602	Companilactobacillus alimentarius
3e-04	1	1	1	0	0	0	0	0	0	0	0	0	0	0	0	0	0	0	0	0	1423720	Companilactobacillus alimentarius DSM 20249
0.003	10	0	0	0	1	1	0	1	3	0	0	0	1	2	1	0	0	0	0	0	2767893	Lentilactobacillus
6e-04	2	2	0	0	0	0	0	0	0	0	0	0	0	2	0	0	0	0	0	0	33962	Lentilactobacillus kefiri
6e-04	2	2	0	0	0	0	0	0	2	0	0	0	0	0	0	0	0	0	0	0	1588	Lentilactobacillus hilgardii
6e-04	2	2	0	0	0	0	0	1	0	0	0	0	1	0	0	0	0	0	0	0	1581	Lentilactobacillus buchneri
6e-04	2	2	0	0	1	0	0	0	1	0	0	0	0	0	0	0	0	0	0	0	2883998	Lentilactobacillus laojiaonis
3e-04	1	1	0	0	0	0	0	0	0	0	0	0	0	0	1	0	0	0	0	0	1138822	Lentilactobacillus curieae
3e-04	1	1	0	0	0	1	0	0	0	0	0	0	0	0	0	0	0	0	0	0	152331	Lentilactobacillus parabuchneri
0.003	10	0	1	0	2	2	0	0	0	0	0	0	0	1	2	0	1	0	1	0	3118928	Xylocopilactobacillus
0.0015	5	5	0	0	2	0	0	0	0	0	0	0	0	1	0	0	1	0	1	0	2932183	Xylocopilactobacillus apis
0.0015	5	5	1	0	0	2	0	0	0	0	0	0	0	0	2	0	0	0	0	0	2932184	Xylocopilactobacillus apicola
0.0021	7	3	0	0	1	2	1	3	0	0	0	0	0	0	0	0	0	0	0	0	1243	Leuconostoc
6e-04	2	0	0	0	0	0	0	2	0	0	0	0	0	0	0	0	0	0	0	0	3016637	Leuconostoc gelidum group
6e-04	2	2	0	0	0	0	0	2	0	0	0	0	0	0	0	0	0	0	0	0	1244	Leuconostoc gelidum
3e-04	1	1	0	0	0	0	1	0	0	0	0	0	0	0	0	0	0	0	0	0	33968	Leuconostoc pseudomesenteroides
3e-04	1	0	0	0	1	0	0	0	0	0	0	0	0	0	0	0	0	0	0	0	2685106	unclassified Leuconostoc
3e-04	1	1	0	0	1	0	0	0	0	0	0	0	0	0	0	0	0	0	0	0	2698683	Leuconostoc sp. MTCC 10508
0.0021	7	0	1	0	1	0	0	0	0	1	0	3	0	0	0	0	0	1	0	0	2767889	Loigolactobacillus
0.0012	4	4	1	0	0	0	0	0	0	1	0	2	0	0	0	0	0	0	0	0	1607	Loigolactobacillus bifermentans
6e-04	2	2	0	0	1	0	0	0	0	0	0	1	0	0	0	0	0	0	0	0	375175	Loigolactobacillus backii
3e-04	1	0	0	0	0	0	0	0	0	0	0	0	0	0	0	0	0	1	0	0	1610	Loigolactobacillus coryniformis
3e-04	1	0	0	0	0	0	0	0	0	0	0	0	0	0	0	0	0	1	0	0	115541	Loigolactobacillus coryniformis subsp. coryniformis
3e-04	1	1	0	0	0	0	0	0	0	0	0	0	0	0	0	0	0	1	0	0	913848	Loigolactobacillus coryniformis subsp. coryniformis KCTC 3167 = DSM 20001
0.0018	6	0	0	0	0	0	0	0	1	0	0	3	0	0	0	0	1	0	1	0	2767877	Apilactobacillus
0.0015	5	5	0	0	0	0	0	0	1	0	0	3	0	0	0	0	0	0	1	0	2923364	Apilactobacillus apisilvae
3e-04	1	1	0	0	0	0	0	0	0	0	0	0	0	0	0	0	1	0	0	0	148814	Apilactobacillus kunkeei
0.0018	6	0	0	0	0	0	1	1	0	0	0	1	1	1	0	0	0	0	0	1	2767885	Latilactobacillus
9e-04	3	3	0	0	0	0	0	1	0	0	0	1	1	0	0	0	0	0	0	0	60519	Latilactobacillus graminis
9e-04	3	3	0	0	0	0	1	0	0	0	0	0	0	1	0	0	0	0	0	1	28038	Latilactobacillus curvatus
0.0018	6	0	0	2	0	0	1	0	1	0	1	0	0	0	0	0	1	0	0	0	2767891	Schleiferilactobacillus
0.0018	6	6	0	2	0	0	1	0	1	0	1	0	0	0	0	0	1	0	0	0	304207	Schleiferilactobacillus harbinensis
0.0015	5	0	0	0	0	0	0	0	1	0	1	1	0	0	0	1	1	0	0	0	2767888	Liquorilactobacillus
9e-04	3	3	0	0	0	0	0	0	0	0	1	0	0	0	0	1	1	0	0	0	1618	Liquorilactobacillus mali
3e-04	1	1	0	0	0	0	0	0	0	0	0	1	0	0	0	0	0	0	0	0	468911	Liquorilactobacillus hordei
3e-04	1	1	0	0	0	0	0	0	1	0	0	0	0	0	0	0	0	0	0	0	82688	Liquorilactobacillus nagelii
0.0012	4	0	0	0	0	2	0	0	1	0	0	0	0	0	0	0	0	1	0	0	2767892	Secundilactobacillus
9e-04	3	3	0	0	0	1	0	0	1	0	0	0	0	0	0	0	0	1	0	0	176292	Secundilactobacillus malefermentans
3e-04	1	1	0	0	0	1	0	0	0	0	0	0	0	0	0	0	0	0	0	0	240427	Secundilactobacillus paracollinoides
9e-04	3	0	0	0	0	0	0	0	0	0	0	0	0	2	0	0	0	0	1	0	46254	Oenococcus
9e-04	3	3	0	0	0	0	0	0	0	0	0	0	0	2	0	0	0	0	1	0	2203724	Oenococcus sicerae
6e-04	2	0	0	0	0	1	0	0	0	0	0	0	0	0	0	0	0	0	1	0	2767878	Bombilactobacillus
6e-04	2	2	0	0	0	1	0	0	0	0	0	0	0	0	0	0	0	0	1	0	2923362	Bombilactobacillus folatiphilus
6e-04	2	0	1	0	0	0	0	0	1	0	0	0	0	0	0	0	0	0	0	0	2930384	Periweissella
6e-04	2	2	1	0	0	0	0	0	1	0	0	0	0	0	0	0	0	0	0	0	2506420	Periweissella cryptocerci
3e-04	1	0	0	0	0	0	0	0	0	0	0	1	0	0	0	0	0	0	0	0	2767876	Amylolactobacillus
3e-04	1	0	0	0	0	0	0	0	0	0	0	1	0	0	0	0	0	0	0	0	1603	Amylolactobacillus amylophilus
3e-04	1	1	0	0	0	0	0	0	0	0	0	1	0	0	0	0	0	0	0	0	1423721	Amylolactobacillus amylophilus DSM 20533 = JCM 1125
0.2861	958	7	106	65	62	50	91	73	55	46	57	51	42	51	36	30	52	39	23	29	81852	Enterococcaceae
0.2747	920	87	102	63	60	46	88	72	52	44	56	49	42	48	34	29	51	36	21	27	1350	Enterococcus
0.1615	541	538	67	40	30	31	63	31	34	25	30	35	28	28	13	15	32	21	9	9	1352	Enterococcus faecium
6e-04	2	2	0	1	0	0	1	0	0	0	0	0	0	0	0	0	0	0	0	0	565663	Enterococcus faecium Com15
3e-04	1	1	0	0	0	1	0	0	0	0	0	0	0	0	0	0	0	0	0	0	565664	Enterococcus faecium C68
0.029	97	97	6	8	6	4	8	16	5	6	14	6	1	7	2	1	1	3	0	3	44008	Enterococcus cecorum
0.0188	63	62	9	5	1	2	1	5	2	5	2	0	6	0	3	3	9	5	1	4	1351	Enterococcus faecalis
3e-04	1	1	1	0	0	0	0	0	0	0	0	0	0	0	0	0	0	0	0	0	1206105	Enterococcus faecalis D32
0.011	37	0	6	0	0	4	11	0	3	0	3	2	1	1	4	1	0	0	1	0	2608891	unclassified Enterococcus
0.0036	12	12	1	0	0	3	3	0	2	0	0	1	0	0	1	1	0	0	0	0	2230878	Enterococcus sp. DIV1094
0.0033	11	11	3	0	0	0	6	0	1	0	0	0	0	0	0	0	0	0	1	0	1834192	Enterococcus sp. 9D6_DIV0238
0.0015	5	5	0	0	0	0	0	0	0	0	2	0	1	1	1	0	0	0	0	0	2230877	Enterococcus sp. DIV2402
6e-04	2	2	0	0	0	1	0	0	0	0	0	0	0	0	1	0	0	0	0	0	1834193	Enterococcus sp. 9E7_DIV0242
6e-04	2	2	1	0	0	0	1	0	0	0	0	0	0	0	0	0	0	0	0	0	2230879	Enterococcus sp. DIV0849a
6e-04	2	2	1	0	0	0	0	0	0	0	1	0	0	0	0	0	0	0	0	0	1834167	Enterococcus sp. 12C11_DIV0727
3e-04	1	1	0	0	0	0	0	0	0	0	0	0	0	0	1	0	0	0	0	0	2582830	Enterococcus sp. M190262
3e-04	1	1	0	0	0	0	0	0	0	0	0	1	0	0	0	0	0	0	0	0	2060307	Enterococcus sp. FDAARGOS_375
3e-04	1	1	0	0	0	0	1	0	0	0	0	0	0	0	0	0	0	0	0	0	1834189	Enterococcus sp. 7F3_DIV0205
0.0057	19	0	0	1	9	0	0	1	1	0	0	0	0	2	0	0	3	0	2	0	167971	environmental samples
0.0057	19	19	0	1	9	0	0	1	1	0	0	0	0	2	0	0	3	0	2	0	167972	uncultured Enterococcus sp.
0.0051	17	17	0	0	0	0	0	1	1	0	0	0	0	0	3	2	0	1	0	9	53345	Enterococcus durans
0.0042	14	14	0	3	1	0	1	0	1	0	2	1	0	0	0	5	0	0	0	0	53346	Enterococcus mundtii
0.0039	13	11	1	0	1	0	0	0	1	2	0	2	0	2	2	0	0	1	1	0	37734	Enterococcus casseliflavus
6e-04	2	2	0	0	0	0	0	0	0	1	0	0	0	1	0	0	0	0	0	0	565655	Enterococcus casseliflavus EC20
0.0021	7	7	1	0	0	0	2	1	0	1	0	1	0	0	0	0	0	1	0	0	71452	Enterococcus raffinosus
0.0015	5	5	0	0	0	1	0	2	0	0	0	0	0	1	0	0	0	1	0	0	1354	Enterococcus hirae
0.0012	4	4	0	1	1	0	0	0	1	0	0	0	0	0	0	0	0	0	0	1	44009	Enterococcus dispar
0.0012	4	4	0	1	0	0	0	0	0	0	0	0	1	0	1	0	0	1	0	0	1353	Enterococcus gallinarum
6e-04	2	0	0	0	0	0	0	0	0	0	0	0	0	0	1	1	0	0	0	0	41997	Enterococcus saccharolyticus
6e-04	2	2	0	0	0	0	0	0	0	0	0	0	0	0	1	1	0	0	0	0	1814218	Enterococcus saccharolyticus subsp. saccharolyticus
6e-04	2	2	0	0	0	0	0	1	0	0	0	0	1	0	0	0	0	0	0	0	118060	Enterococcus rotai
6e-04	2	2	0	0	0	0	0	1	0	0	0	0	1	0	0	0	0	0	0	0	417368	Enterococcus thailandicus
6e-04	2	2	0	0	0	0	0	1	0	0	1	0	0	0	0	0	0	0	0	0	3031993	Enterococcus montenegrensis
6e-04	2	2	0	1	0	0	0	0	0	0	0	0	0	0	0	0	0	0	0	1	2839759	Enterococcus innesii
3e-04	1	1	0	0	0	0	0	0	0	0	0	0	0	0	1	0	0	0	0	0	160453	Enterococcus gilvus
3e-04	1	1	0	0	0	0	0	1	0	0	0	0	0	0	0	0	0	0	0	0	2005703	Enterococcus wangshanyuanii
0.0072	24	3	3	0	1	1	2	1	3	2	1	2	0	2	1	0	1	3	0	1	2737	Vagococcus
0.0012	4	4	0	0	0	0	0	0	0	1	0	1	0	0	0	0	0	2	0	0	519472	Vagococcus teuberi
9e-04	3	3	0	0	0	0	0	1	2	0	0	0	0	0	0	0	0	0	0	0	218144	Vagococcus carniphilus
9e-04	3	3	0	0	1	1	0	0	0	0	0	0	0	0	0	0	0	1	0	0	81947	Vagococcus lutrae
9e-04	3	3	1	0	0	0	0	0	1	0	0	0	0	1	0	0	0	0	0	0	2991418	Vagococcus intermedius
6e-04	2	2	0	0	0	0	0	0	0	0	0	1	0	0	0	0	1	0	0	0	2738	Vagococcus fluvialis
6e-04	2	0	1	0	0	0	0	0	0	0	0	0	0	0	0	0	0	0	0	1	2648499	unclassified Vagococcus
6e-04	2	2	1	0	0	0	0	0	0	0	0	0	0	0	0	0	0	0	0	1	2925838	Vagococcus sp. CY52-2
3e-04	1	1	0	0	0	0	0	0	0	0	0	0	0	1	0	0	0	0	0	0	633807	Vagococcus penaei
3e-04	1	1	0	0	0	0	0	0	0	0	1	0	0	0	0	0	0	0	0	0	2562451	Vagococcus xieshaowenii
3e-04	1	1	0	0	0	0	1	0	0	0	0	0	0	0	0	0	0	0	0	0	2714947	Vagococcus hydrophili
3e-04	1	1	1	0	0	0	0	0	0	0	0	0	0	0	0	0	0	0	0	0	2571750	Vagococcus zengguangii
0.0021	7	0	0	1	0	2	1	0	0	0	0	0	0	0	1	0	0	0	2	0	51668	Tetragenococcus
0.0015	5	5	0	1	0	1	1	0	0	0	0	0	0	0	1	0	0	0	1	0	51669	Tetragenococcus halophilus
6e-04	2	2	0	0	0	1	0	0	0	0	0	0	0	0	0	0	0	0	1	0	526944	Tetragenococcus osmophilus
0.1827	612	2	62	37	32	47	48	53	32	37	31	49	24	33	21	18	28	27	17	16	1300	Streptococcaceae
0.1526	511	99	50	29	31	43	28	49	30	30	26	43	19	27	19	17	20	26	11	13	1301	Streptococcus
0.0299	100	100	11	5	5	10	14	4	5	7	4	8	2	2	3	6	3	8	1	2	197614	Streptococcus pasteurianus
0.0149	50	45	5	2	0	4	2	4	2	7	0	8	2	4	2	0	2	3	2	1	1307	Streptococcus suis
0.0015	5	5	1	0	0	0	0	0	1	0	0	1	0	0	0	0	1	0	0	1	423211	Streptococcus suis GZ1
0.0075	25	0	4	1	2	3	0	5	0	1	0	1	1	2	0	0	1	1	1	2	2608887	unclassified Streptococcus
0.0021	7	7	1	0	1	1	0	4	0	0	0	0	0	0	0	0	0	0	0	0	2759692	Streptococcus sp. Marseille-Q3533
0.0018	6	6	2	1	0	2	0	0	0	0	0	0	0	0	0	0	0	0	0	1	3077584	Streptococcus sp. DTU_2020_1001019_1_SI_AUS_MUR_006
0.0015	5	5	1	0	0	0	0	1	0	1	0	0	0	0	0	0	1	0	0	1	3028082	Streptococcus sp. 29896
6e-04	2	2	0	0	0	0	0	0	0	0	0	0	1	0	0	0	0	1	0	0	3038077	Streptococcus sp. D7B5
6e-04	2	2	0	0	0	0	0	0	0	0	0	1	0	1	0	0	0	0	0	0	1759399	Streptococcus sp. A12
3e-04	1	1	0	0	0	0	0	0	0	0	0	0	0	0	0	0	0	0	1	0	2576376	Streptococcus sp. 1643
3e-04	1	1	0	0	0	0	0	0	0	0	0	0	0	1	0	0	0	0	0	0	3028083	Streptococcus sp. 29892
3e-04	1	1	0	0	1	0	0	0	0	0	0	0	0	0	0	0	0	0	0	0	3077723	Streptococcus sp. DTU_2020_1000888_1_SI_GRL_NUU_041A
0.0063	21	0	3	0	0	1	1	1	2	2	2	2	2	2	1	0	0	0	0	2	119603	Streptococcus dysgalactiae group
0.0042	14	13	1	0	0	1	0	0	2	1	1	2	2	2	1	0	0	0	0	1	1336	Streptococcus equi
3e-04	1	1	0	0	0	0	0	0	1	0	0	0	0	0	0	0	0	0	0	0	40041	Streptococcus equi subsp. zooepidemicus
0.0021	7	6	2	0	0	0	1	1	0	1	1	0	0	0	0	0	0	0	0	1	1334	Streptococcus dysgalactiae
3e-04	1	1	0	0	0	0	0	1	0	0	0	0	0	0	0	0	0	0	0	0	119602	Streptococcus dysgalactiae subsp. equisimilis
0.0057	19	0	2	0	0	0	1	3	0	2	0	1	2	0	3	0	2	2	0	1	671232	Streptococcus anginosus group
0.0033	11	11	2	0	0	0	1	2	0	1	0	1	1	0	1	0	1	0	0	1	1328	Streptococcus anginosus
0.0021	7	7	0	0	0	0	0	1	0	1	0	0	1	0	2	0	0	2	0	0	76860	Streptococcus constellatus
3e-04	1	1	0	0	0	0	0	0	0	0	0	0	0	0	0	0	1	0	0	0	1338	Streptococcus intermedius
0.0051	17	17	0	0	6	0	0	1	1	0	3	0	0	2	0	0	3	0	1	0	1349	Streptococcus uberis
0.0051	17	17	2	1	1	1	1	4	2	1	0	1	0	0	0	1	0	1	0	1	1335	Streptococcus equinus
0.0045	15	15	0	3	4	2	1	0	0	2	1	0	0	0	0	1	0	0	1	0	2819619	Streptococcus toyakuensis
0.0045	15	13	1	3	3	0	0	2	2	0	1	1	0	0	0	0	1	1	0	0	1303	Streptococcus oralis
6e-04	2	2	1	0	0	0	0	0	1	0	0	0	0	0	0	0	0	0	0	0	1891914	Streptococcus oralis subsp. oralis
0.0039	13	12	2	0	0	1	0	1	2	0	1	2	1	1	1	0	1	0	0	0	1305	Streptococcus sanguinis
3e-04	1	1	0	0	0	0	0	0	0	0	0	0	0	1	0	0	0	0	0	0	388919	Streptococcus sanguinis SK36
0.0036	12	12	2	0	0	1	2	1	2	0	0	0	0	1	0	0	0	3	0	0	1313	Streptococcus pneumoniae
0.0036	12	12	4	1	1	3	0	0	0	2	0	0	0	0	1	0	0	0	0	0	1501662	Streptococcus parasuis
0.0027	9	9	0	0	0	0	0	3	0	0	0	3	0	1	0	0	0	1	1	0	1348	Streptococcus parauberis
0.0024	8	3	0	0	0	1	0	4	0	0	0	0	0	0	1	2	0	0	0	0	1318	Streptococcus parasanguinis
9e-04	3	3	0	0	0	0	0	1	0	0	0	0	0	0	0	2	0	0	0	0	760570	Streptococcus parasanguinis ATCC 15912
6e-04	2	2	0	0	0	0	0	1	0	0	0	0	0	0	1	0	0	0	0	0	1114965	Streptococcus parasanguinis FW213
0.0024	8	8	0	1	0	2	0	1	2	0	1	0	0	0	0	1	0	0	0	0	1329	Streptococcus canis
0.0021	7	7	0	0	0	0	0	1	1	0	4	0	0	0	0	0	0	1	0	0	1311	Streptococcus agalactiae
0.0021	7	7	0	1	0	1	2	1	0	0	0	1	0	0	1	0	0	0	0	0	29389	Streptococcus alactolyticus
0.0021	7	6	0	2	0	1	0	0	0	0	0	0	2	1	0	1	0	0	0	0	315405	Streptococcus gallolyticus
3e-04	1	0	0	0	0	0	0	0	0	0	0	0	1	0	0	0	0	0	0	0	53354	Streptococcus gallolyticus subsp. gallolyticus
3e-04	1	1	0	0	0	0	0	0	0	0	0	0	1	0	0	0	0	0	0	0	990317	Streptococcus gallolyticus subsp. gallolyticus ATCC BAA-2069
0.0018	6	6	0	0	0	0	0	0	1	0	0	0	1	1	2	0	0	0	0	1	1326	Streptococcus acidominimus
0.0015	5	5	0	0	0	0	0	0	0	0	0	0	2	1	0	0	2	0	0	0	1308	Streptococcus thermophilus
0.0015	5	5	0	0	0	1	0	0	0	0	0	0	0	2	0	1	0	0	0	1	1304	Streptococcus salivarius
0.0015	5	5	0	2	0	1	0	0	0	0	1	0	0	0	0	0	0	1	0	0	1309	Streptococcus mutans
9e-04	3	3	0	0	0	0	0	0	0	0	0	1	1	1	0	0	0	0	0	0	1888195	Streptococcus himalayensis
9e-04	3	3	0	0	1	0	0	0	0	0	1	1	0	0	0	0	0	0	0	0	254785	Streptococcus halichoeri
9e-04	3	3	0	0	1	0	0	0	0	1	1	0	0	0	0	0	0	0	0	0	1346	Streptococcus iniae
6e-04	2	2	0	0	0	0	0	0	0	0	0	1	0	0	0	0	0	0	1	0	1341	Streptococcus ratti
6e-04	2	2	0	0	0	0	0	1	0	0	1	0	0	0	0	0	0	0	0	0	2781599	Streptococcus oriscaviae
6e-04	2	2	0	0	0	0	0	1	0	1	0	0	0	0	0	0	0	0	0	0	361101	Streptococcus pseudoporcinus
6e-04	2	2	0	0	0	0	0	1	0	0	0	1	0	0	0	0	0	0	0	0	82348	Streptococcus pluranimalium
6e-04	2	2	1	1	0	0	0	0	0	0	0	0	0	0	0	0	0	0	0	0	1310	Streptococcus sobrinus
3e-04	1	1	0	0	0	0	0	0	0	0	0	0	0	0	0	0	0	1	0	0	45634	Streptococcus cristatus
3e-04	1	1	0	0	0	0	0	0	0	0	0	0	0	0	0	0	0	1	0	0	150055	Streptococcus lutetiensis
3e-04	1	1	0	0	0	0	0	0	0	0	0	0	0	0	0	1	0	0	0	0	102886	Streptococcus didelphis
3e-04	1	1	0	0	0	0	0	0	0	0	0	0	0	1	0	0	0	0	0	0	2173853	Streptococcus chenjunshii
3e-04	1	1	0	0	0	0	0	0	0	0	0	1	0	0	0	0	0	0	0	0	2021971	Streptococcus respiraculi
3e-04	1	1	0	0	0	0	0	0	0	0	0	1	0	0	0	0	0	0	0	0	400065	Streptococcus merionis
3e-04	1	0	0	0	0	0	0	0	0	1	0	0	0	0	0	0	0	0	0	0	257758	Streptococcus pseudopneumoniae
3e-04	1	1	0	0	0	0	0	0	0	1	0	0	0	0	0	0	0	0	0	0	1054460	Streptococcus pseudopneumoniae IS7493
3e-04	1	1	0	0	0	0	0	1	0	0	0	0	0	0	0	0	0	0	0	0	1302	Streptococcus gordonii
3e-04	1	1	0	0	0	1	0	0	0	0	0	0	0	0	0	0	0	0	0	0	28037	Streptococcus mitis
3e-04	1	1	1	0	0	0	0	0	0	0	0	0	0	0	0	0	0	0	0	0	1314	Streptococcus pyogenes
0.029	97	15	12	7	1	4	20	4	2	6	5	5	5	6	2	1	8	1	5	3	1357	Lactococcus
0.009	30	30	6	2	0	1	12	0	1	1	2	1	1	1	0	0	0	0	2	0	1940789	Lactococcus petauri
0.0075	25	25	2	4	0	0	5	1	0	0	2	3	1	0	1	1	4	0	1	0	1363	Lactococcus garvieae
0.0024	8	4	4	0	0	0	2	0	1	1	0	0	0	0	0	0	0	0	0	0	1359	Lactococcus cremoris
0.0012	4	0	1	0	0	0	2	0	1	0	0	0	0	0	0	0	0	0	0	0	2816960	Lactococcus cremoris subsp. cremoris
0.0012	4	4	1	0	0	0	2	0	1	0	0	0	0	0	0	0	0	0	0	0	1104322	Lactococcus cremoris subsp. cremoris A76
0.0012	4	4	0	0	0	0	0	1	0	0	0	0	0	0	0	0	2	0	0	1	1281486	Lactococcus formosensis
0.0012	4	4	0	1	0	0	0	0	0	1	0	0	0	0	0	0	1	0	0	1	1366	Lactococcus raffinolactis
9e-04	3	3	0	0	0	0	0	0	0	0	0	1	0	1	0	0	0	0	1	0	2749961	Lactococcus carnosus
6e-04	2	2	0	0	0	0	0	1	0	0	0	0	0	1	0	0	0	0	0	0	2592653	Lactococcus protaetiae
6e-04	2	2	0	0	1	0	0	0	0	0	0	0	1	0	0	0	0	0	0	0	1151742	Lactococcus taiwanensis
3e-04	1	0	0	0	0	0	0	0	0	0	0	0	0	0	0	0	0	0	1	0	1358	Lactococcus lactis
3e-04	1	1	0	0	0	0	0	0	0	0	0	0	0	0	0	0	0	0	1	0	1360	Lactococcus lactis subsp. lactis
3e-04	1	1	0	0	0	0	0	1	0	0	0	0	0	0	0	0	0	0	0	0	2419773	Lactococcus allomyrinae
3e-04	1	1	0	0	0	1	0	0	0	0	0	0	0	0	0	0	0	0	0	0	2749962	Lactococcus paracarnosus
3e-04	1	0	0	0	0	1	0	0	0	0	0	0	0	0	0	0	0	0	0	0	1364	Lactococcus piscium
3e-04	1	1	0	0	0	1	0	0	0	0	0	0	0	0	0	0	0	0	0	0	297352	Lactococcus piscium MKFS47
6e-04	2	0	0	0	0	0	0	0	0	1	0	1	0	0	0	0	0	0	0	0	1930830	Floricoccus
6e-04	2	2	0	0	0	0	0	0	0	1	0	1	0	0	0	0	0	0	0	0	1859475	Floricoccus penangensis
0.0412	138	0	2	5	32	2	7	6	6	6	5	8	0	10	8	3	27	1	6	4	186828	Carnobacteriaceae
0.0096	32	16	1	1	0	0	6	4	1	3	1	2	0	2	5	1	1	1	0	3	1470540	Jeotgalibaca
0.0024	8	8	0	0	0	0	0	2	0	0	0	1	0	1	3	0	0	0	0	1	2496265	Jeotgalibaca ciconiae
0.0012	4	4	0	0	0	0	0	0	0	3	1	0	0	0	0	0	0	0	0	0	1868793	Jeotgalibaca porci
9e-04	3	0	0	0	0	0	0	1	0	0	0	1	0	0	1	0	0	0	0	0	2621505	unclassified Jeotgalibaca
6e-04	2	2	0	0	0	0	0	1	0	0	0	0	0	0	1	0	0	0	0	0	1903686	Jeotgalibaca sp. PTS2502
3e-04	1	1	0	0	0	0	0	0	0	0	0	1	0	0	0	0	0	0	0	0	2908211	Jeotgalibaca sp. MA1X17-3
3e-04	1	1	0	0	0	0	0	0	0	0	0	0	0	0	1	0	0	0	0	0	708126	Jeotgalibaca dankookensis
0.0072	24	10	1	2	2	0	0	1	4	2	2	3	0	2	2	1	1	0	1	0	82802	Trichococcus
0.0021	7	0	0	0	0	0	0	0	2	1	0	2	0	2	0	0	0	0	0	0	189664	environmental samples
0.0021	7	7	0	0	0	0	0	0	2	1	0	2	0	2	0	0	0	0	0	0	189665	uncultured Trichococcus sp.
0.0012	4	4	0	0	0	0	0	0	0	1	0	1	0	0	0	1	1	0	0	0	82803	Trichococcus flocculiformis
9e-04	3	3	0	0	1	0	0	0	0	0	1	0	0	0	0	0	0	0	1	0	2094020	Trichococcus shcherbakoviae
0.0069	23	0	0	0	10	0	0	0	0	0	0	0	0	1	0	0	12	0	0	0	82800	Desemzia
0.0069	23	23	0	0	10	0	0	0	0	0	0	0	0	1	0	0	12	0	0	0	82801	Desemzia incerta
0.0054	18	0	0	0	9	1	0	0	0	0	1	1	0	0	0	0	5	0	1	0	29393	Dolosigranulum
0.0054	18	18	0	0	9	1	0	0	0	0	1	1	0	0	0	0	5	0	1	0	29394	Dolosigranulum pigrum
0.0051	17	0	0	1	6	0	1	0	1	0	1	0	0	2	0	0	4	0	1	0	191769	Marinilactibacillus
0.0051	17	0	0	1	6	0	1	0	1	0	1	0	0	2	0	0	4	0	1	0	2632303	unclassified Marinilactibacillus
0.0051	17	17	0	1	6	0	1	0	1	0	1	0	0	2	0	0	4	0	1	0	1911586	Marinilactibacillus sp. 15R
0.0042	14	10	0	0	3	0	0	0	0	1	0	2	0	1	1	0	3	0	3	0	117563	Granulicatella
6e-04	2	2	0	0	0	0	0	0	0	0	0	2	0	0	0	0	0	0	0	0	46124	Granulicatella adiacens
6e-04	2	2	0	0	0	0	0	0	0	1	0	0	0	0	1	0	0	0	0	0	137732	Granulicatella elegans
0.003	10	0	0	1	2	1	0	1	0	0	0	0	0	2	0	1	1	0	0	1	2747	Carnobacterium
0.0018	6	1	0	1	1	1	0	1	0	0	0	0	0	1	0	0	1	0	0	0	257487	unclassified Carnobacterium
0.0012	4	4	0	1	1	1	0	1	0	0	0	0	0	0	0	0	0	0	0	0	1564681	Carnobacterium sp. CP1
3e-04	1	1	0	0	0	0	0	0	0	0	0	0	0	0	0	0	1	0	0	0	2800128	Carnobacterium sp. CS13
6e-04	2	2	0	0	0	0	0	0	0	0	0	0	0	1	0	1	0	0	0	0	2751	Carnobacterium maltaromaticum
3e-04	1	1	0	0	0	0	0	0	0	0	0	0	0	0	0	0	0	0	0	1	174587	Carnobacterium viridans
3e-04	1	1	0	0	1	0	0	0	0	0	0	0	0	0	0	0	0	0	0	0	2748	Carnobacterium divergens
0.0113	38	2	3	1	5	1	0	4	2	2	1	5	4	1	0	2	5	0	1	1	186827	Aerococcaceae
0.0051	17	1	2	0	3	0	0	2	0	2	0	3	3	1	0	0	0	0	1	0	1375	Aerococcus
0.0024	8	8	0	0	1	0	0	1	0	0	0	3	1	1	0	0	0	0	1	0	51665	Aerococcus urinaeequi
6e-04	2	2	0	0	1	0	0	0	0	0	0	0	1	0	0	0	0	0	0	0	2976809	Aerococcus loyolae
6e-04	2	2	1	0	0	0	0	0	0	1	0	0	0	0	0	0	0	0	0	0	119206	Aerococcus sanguinicola
3e-04	1	1	0	0	0	0	0	0	0	0	0	0	1	0	0	0	0	0	0	0	87541	Aerococcus christensenii
3e-04	1	0	0	0	0	0	0	0	0	1	0	0	0	0	0	0	0	0	0	0	3078850	Aerococcus incertae sedis
3e-04	1	1	0	0	0	0	0	0	0	1	0	0	0	0	0	0	0	0	0	0	2976812	Aerococcus sp. Group 1
3e-04	1	1	0	0	0	0	0	1	0	0	0	0	0	0	0	0	0	0	0	0	1377	Aerococcus viridans
3e-04	1	1	1	0	0	0	0	0	0	0	0	0	0	0	0	0	0	0	0	0	3078812	Aerococcus tenax
0.0018	6	0	0	0	1	0	0	0	0	0	1	0	0	0	0	0	4	0	0	0	46123	Abiotrophia
0.0018	6	5	0	0	1	0	0	0	0	0	1	0	0	0	0	0	4	0	0	0	46125	Abiotrophia defectiva
3e-04	1	1	0	0	0	0	0	0	0	0	0	0	0	0	0	0	1	0	0	0	592010	Abiotrophia defectiva ATCC 49176
0.0015	5	0	1	0	0	1	0	1	0	0	0	1	1	0	0	0	0	0	0	0	2761542	Fundicoccus
0.0015	5	5	1	0	0	1	0	1	0	0	0	1	1	0	0	0	0	0	0	0	2969821	Fundicoccus culcitae
6e-04	2	0	0	0	0	0	0	0	0	0	0	0	0	0	0	1	1	0	0	0	66831	Facklamia
6e-04	2	2	0	0	0	0	0	0	0	0	0	0	0	0	0	1	1	0	0	0	178214	Facklamia hominis
6e-04	2	1	0	0	0	0	0	0	1	0	0	0	0	0	0	1	0	0	0	0	13075	Globicatella
3e-04	1	0	0	0	0	0	0	0	1	0	0	0	0	0	0	0	0	0	0	0	2636139	unclassified Globicatella
3e-04	1	1	0	0	0	0	0	0	1	0	0	0	0	0	0	0	0	0	0	0	2885764	Globicatella sp. PHS-GS-PNBC-21-1553
6e-04	2	0	0	0	0	0	0	1	1	0	0	0	0	0	0	0	0	0	0	0	2862144	Ruoffia
6e-04	2	2	0	0	0	0	0	1	1	0	0	0	0	0	0	0	0	0	0	0	87458	Ruoffia tabacinasalis
6e-04	2	0	0	1	0	0	0	0	0	0	0	0	0	0	0	0	0	0	0	1	89092	Ignavigranum
6e-04	2	2	0	1	0	0	0	0	0	0	0	0	0	0	0	0	0	0	0	1	89093	Ignavigranum ruoffiae
1.175	3935	270	329	266	344	220	268	272	209	226	228	248	163	255	153	171	238	135	121	89	1385	Bacillales
0.4374	1465	188	126	91	123	73	89	114	86	67	99	110	54	99	60	45	98	40	60	31	186817	Bacillaceae
0.1039	348	95	25	20	21	20	23	28	28	15	23	29	22	27	8	16	21	8	9	5	1386	Bacillus
0.0224	75	4	7	3	3	7	6	10	4	4	5	7	2	2	3	3	4	1	2	2	185979	unclassified Bacillus (in: firmicutes)
0.003	10	10	0	1	0	2	2	2	0	0	0	1	0	0	0	1	1	0	0	0	3129297	Bacillus sp. FJAT-52991
0.0027	9	9	3	0	1	1	1	0	0	1	0	0	0	0	0	0	0	0	1	1	352858	Bacillus sp. Y1
0.0021	7	7	0	0	1	0	0	1	0	0	0	3	0	2	0	0	0	0	0	0	1705566	Bacillus sp. FJAT-18017
0.0018	6	6	0	0	0	0	0	5	0	0	0	0	0	0	1	0	0	0	0	0	2975293	Bacillus sp. FSL K6-1560
0.0015	5	5	0	1	0	1	0	0	0	1	0	0	0	0	0	2	0	0	0	0	467262	Bacillus sp. T3
0.0012	4	4	0	0	0	0	1	1	0	0	1	0	1	0	0	0	0	0	0	0	666686	Bacillus sp. 1NLA3E
0.0012	4	4	1	0	0	0	0	0	1	0	0	0	0	0	0	0	1	0	1	0	486398	Bacillus sp. S3
9e-04	3	3	0	0	0	0	0	0	1	1	0	0	0	0	0	0	0	1	0	0	2709784	Bacillus sp. KH172YL63
9e-04	3	3	0	0	0	0	0	1	1	0	0	0	0	0	1	0	0	0	0	0	2014076	Bacillus sp. FJAT-42376
9e-04	3	3	0	0	0	1	0	0	0	0	2	0	0	0	0	0	0	0	0	0	2682541	Bacillus sp. N1-1
9e-04	3	3	0	0	1	0	0	0	0	0	0	1	0	0	0	0	0	0	0	1	2589818	Bacillus sp. Cs-700
6e-04	2	2	0	0	0	0	0	0	0	0	0	0	0	0	0	0	2	0	0	0	2608254	Bacillus sp. BS98
6e-04	2	2	0	0	0	0	0	0	0	0	1	1	0	0	0	0	0	0	0	0	2587848	Bacillus sp. THAF10
3e-04	1	1	0	0	0	0	0	0	0	0	0	0	1	0	0	0	0	0	0	0	3035514	Bacillus sp. HSf4
3e-04	1	1	0	0	0	0	0	0	0	0	0	1	0	0	0	0	0	0	0	0	2499213	Bacillus sp. BD59S
3e-04	1	1	0	0	0	0	0	0	0	0	1	0	0	0	0	0	0	0	0	0	3077585	Bacillus sp. DTU_2020_1000418_1_SI_GHA_SEK_038
3e-04	1	1	0	0	0	0	0	0	0	1	0	0	0	0	0	0	0	0	0	0	1581038	Bacillus sp. FJAT-22090
3e-04	1	1	0	0	0	0	1	0	0	0	0	0	0	0	0	0	0	0	0	0	3126755	Bacillus sp. BR3(2024)
3e-04	1	1	0	0	0	0	1	0	0	0	0	0	0	0	0	0	0	0	0	0	2921436	Bacillus sp. FSL H7-0578
3e-04	1	1	0	0	0	1	0	0	0	0	0	0	0	0	0	0	0	0	0	0	2070759	Bacillus sp. MBGLi79
3e-04	1	1	1	0	0	0	0	0	0	0	0	0	0	0	0	0	0	0	0	0	2921562	Bacillus sp. FSL K6-0972
3e-04	1	1	1	0	0	0	0	0	0	0	0	0	0	0	0	0	0	0	0	0	2954678	Bacillus sp. FSL K6-1012
3e-04	1	1	1	0	0	0	0	0	0	0	0	0	0	0	0	0	0	0	0	0	2954558	Bacillus sp. FSL R5-0397
0.0191	64	17	4	3	5	3	3	5	4	1	7	9	4	6	0	0	9	1	0	0	86661	Bacillus cereus group
0.0054	18	18	1	0	4	0	0	3	1	0	0	2	0	0	0	0	6	1	0	0	1396	Bacillus cereus
0.0024	8	8	0	1	0	0	0	0	0	0	5	1	1	0	0	0	0	0	0	0	1405	Bacillus mycoides
0.0018	6	6	0	1	0	0	3	0	0	1	0	0	0	1	0	0	0	0	0	0	1428	Bacillus thuringiensis
0.0015	5	5	0	0	0	0	0	1	0	0	0	1	3	0	0	0	0	0	0	0	64104	Bacillus pseudomycoides
6e-04	2	2	0	0	0	0	0	0	0	0	0	0	0	2	0	0	0	0	0	0	580165	Bacillus cytotoxicus
6e-04	2	2	0	0	1	0	0	0	0	0	0	1	0	0	0	0	0	0	0	0	1392	Bacillus anthracis
6e-04	2	2	2	0	0	0	0	0	0	0	0	0	0	0	0	0	0	0	0	0	1890302	Bacillus wiedmannii
3e-04	1	1	0	0	0	0	0	0	0	0	0	0	0	1	0	0	0	0	0	0	2026193	Bacillus nitratireducens
3e-04	1	1	0	0	0	0	0	0	0	0	0	0	0	1	0	0	0	0	0	0	155322	Bacillus toyonensis
3e-04	1	1	0	0	0	0	0	0	1	0	0	0	0	0	0	0	0	0	0	0	2817477	Bacillus paramobilis
3e-04	1	1	0	0	0	1	0	0	0	0	0	0	0	0	0	0	0	0	0	0	2026189	Bacillus albus
0.0081	27	1	2	2	2	0	1	3	3	3	2	2	1	1	1	2	1	1	0	0	653685	Bacillus subtilis group
0.0027	9	7	1	1	0	0	0	1	0	1	1	1	1	0	0	1	1	0	0	0	1938374	Bacillus amyloliquefaciens group
6e-04	2	1	0	0	0	0	0	0	0	0	0	0	0	0	0	1	1	0	0	0	1390	Bacillus amyloliquefaciens
3e-04	1	1	0	0	0	0	0	0	0	0	0	0	0	0	0	0	1	0	0	0	692420	Bacillus amyloliquefaciens DSM 7 = ATCC 23350
0.0024	8	7	0	0	1	0	1	2	1	1	0	0	0	0	1	1	0	0	0	0	1452	Bacillus atrophaeus
3e-04	1	1	0	0	0	0	0	1	0	0	0	0	0	0	0	0	0	0	0	0	1239783	Bacillus atrophaeus UCMB-5137
9e-04	3	3	0	0	0	0	0	0	2	0	0	0	0	0	0	0	0	1	0	0	1648923	Bacillus paralicheniformis
9e-04	3	3	0	0	1	0	0	0	0	0	1	0	0	1	0	0	0	0	0	0	1423	Bacillus subtilis
6e-04	2	2	0	0	0	0	0	0	0	1	0	1	0	0	0	0	0	0	0	0	72361	Bacillus vallismortis
3e-04	1	1	0	1	0	0	0	0	0	0	0	0	0	0	0	0	0	0	0	0	227866	Bacillus tequilensis
0.0063	21	0	0	1	0	0	1	1	4	0	3	0	3	0	0	2	2	2	1	1	324767	Bacillus infantis
0.0063	21	21	0	1	0	0	1	1	4	0	3	0	3	0	0	2	2	2	1	1	1367477	Bacillus infantis NRRL B-14911
0.0045	15	15	0	2	2	0	7	0	1	0	0	0	2	0	0	1	0	0	0	0	1983719	Bacillus shivajii
0.0036	12	12	0	0	0	0	1	2	2	0	0	1	0	2	1	1	0	2	0	0	2819290	Bacillus arachidis
0.0021	7	7	1	2	0	0	2	0	0	0	0	0	0	1	0	1	0	0	0	0	1925020	Bacillus swezeyi
0.0015	5	5	0	0	0	0	0	1	2	0	1	0	0	1	0	0	0	0	0	0	1455	Bacillus badius
0.0015	5	5	1	0	0	1	0	2	0	0	0	0	0	0	0	0	0	0	1	0	1408	Bacillus pumilus
0.0015	5	5	2	0	0	0	0	1	0	1	0	0	0	0	0	0	1	0	0	0	1664069	Bacillus glycinifermentans
9e-04	3	3	0	0	0	0	0	0	0	0	0	1	1	0	0	0	0	0	1	0	2672567	Bacillus aquiflavi
9e-04	3	3	0	1	0	1	0	1	0	0	0	0	0	0	0	0	0	0	0	0	86663	Bacillus carboniphilus
6e-04	2	2	0	0	0	1	0	0	0	0	0	1	0	0	0	0	0	0	0	0	1547283	Bacillus weihaiensis
6e-04	2	0	0	0	1	0	0	0	0	0	0	0	0	0	0	1	0	0	0	0	1792192	Bacillus altitudinis complex
6e-04	2	2	0	0	1	0	0	0	0	0	0	0	0	0	0	1	0	0	0	0	293387	Bacillus altitudinis
6e-04	2	2	0	1	0	0	0	0	0	0	0	0	0	0	0	0	0	0	1	0	1471	Bacillus methanolicus
3e-04	1	1	0	0	0	0	0	0	0	0	0	0	0	0	0	1	0	0	0	0	1479	Bacillus smithii
3e-04	1	1	0	0	0	0	0	0	0	0	0	0	0	1	0	0	0	0	0	0	1178537	Bacillus xiamenensis
3e-04	1	1	0	0	0	0	1	0	0	0	0	0	0	0	0	0	0	0	0	0	2728853	Bacillus fonticola
3e-04	1	1	0	0	0	1	0	0	0	0	0	0	0	0	0	0	0	0	0	0	2487276	Bacillus cabrialesii
3e-04	1	1	1	0	0	0	0	0	0	0	0	0	0	0	0	0	0	0	0	0	1441095	Bacillus gobiensis
0.0445	149	9	12	6	17	6	6	11	3	5	15	12	1	19	4	2	16	1	8	5	2675232	Neobacillus
0.034	114	8	9	4	17	5	2	6	3	5	8	9	0	13	3	2	15	1	8	4	2675272	unclassified Neobacillus
0.0087	29	29	0	0	9	0	0	0	0	0	1	0	0	5	0	0	13	0	1	0	3070683	Neobacillus sp. OS1-33
0.0069	23	23	2	0	1	2	1	0	0	1	1	3	0	6	1	1	0	0	1	3	3047875	Neobacillus sp. SuZ13
0.0036	12	12	0	1	2	0	0	2	0	0	2	2	0	0	0	1	1	0	1	0	3070678	Neobacillus sp. PS3-34
0.0027	9	9	0	2	1	1	0	0	0	0	1	0	0	0	0	0	0	1	2	1	3047873	Neobacillus sp. WH10
0.0018	6	6	0	0	0	1	0	1	0	0	0	2	0	0	1	0	0	0	1	0	3048535	Neobacillus sp. 114
0.0018	6	6	2	1	1	0	0	0	0	1	1	0	0	0	0	0	0	0	0	0	2963105	Neobacillus sp. Marseille-Q6967
0.0015	5	5	0	0	1	0	0	1	2	0	0	0	0	0	0	0	1	0	0	0	2954672	Neobacillus sp. FSL H8-0543
0.0015	5	5	2	0	1	1	1	0	0	0	0	0	0	0	0	0	0	0	0	0	3070682	Neobacillus sp. OS1-32
0.0012	4	4	0	0	0	0	0	0	1	0	1	0	0	1	0	0	0	0	1	0	3070679	Neobacillus sp. PS3-40
9e-04	3	3	1	0	0	0	0	0	0	0	1	0	0	1	0	0	0	0	0	0	3070676	Neobacillus sp. PS2-9
6e-04	2	2	0	0	0	0	0	1	0	0	0	0	0	0	0	0	0	0	1	0	3047871	Neobacillus sp. DY30
6e-04	2	2	1	0	1	0	0	0	0	0	0	0	0	0	0	0	0	0	0	0	3070677	Neobacillus sp. PS3-12
0.0033	11	11	1	0	0	0	1	2	0	0	5	1	0	1	0	0	0	0	0	0	1740721	Neobacillus cucumis
0.0024	8	8	2	2	0	0	1	0	0	0	2	0	1	0	0	0	0	0	0	0	220684	Neobacillus drentensis
0.0018	6	6	0	0	0	0	2	2	0	0	0	1	0	0	0	0	1	0	0	0	1193713	Neobacillus mesonae
3e-04	1	1	0	0	0	1	0	0	0	0	0	0	0	0	0	0	0	0	0	0	220687	Neobacillus novalis
0.0221	74	14	10	8	5	0	2	14	1	5	3	6	6	2	2	2	2	1	5	0	400634	Lysinibacillus
0.0072	24	6	5	1	1	0	1	6	0	1	1	1	3	0	0	0	2	0	2	0	2636778	unclassified Lysinibacillus
0.0018	6	6	0	0	0	0	0	6	0	0	0	0	0	0	0	0	0	0	0	0	2792479	Lysinibacillus sp. JNUCC-51
0.0015	5	5	3	0	0	0	0	0	0	1	0	0	1	0	0	0	0	0	0	0	2954544	Lysinibacillus sp. FSL W7-1291
0.0012	4	4	1	0	1	0	0	0	0	0	0	0	0	0	0	0	2	0	0	0	2169540	Lysinibacillus sp. 2017
3e-04	1	1	0	0	0	0	0	0	0	0	0	0	0	0	0	0	0	0	1	0	2921720	Lysinibacillus sp. FSL P2-0066
3e-04	1	1	0	0	0	0	0	0	0	0	0	1	0	0	0	0	0	0	0	0	2070463	Lysinibacillus sp. SGAir0095
3e-04	1	1	0	1	0	0	0	0	0	0	0	0	0	0	0	0	0	0	0	0	3039426	Lysinibacillus sp. 1 U-2021
0.0027	9	9	1	2	1	0	0	4	0	0	0	0	0	0	0	0	0	0	1	0	1421	Lysinibacillus sphaericus
0.0021	7	7	0	0	0	0	0	0	1	2	0	1	3	0	0	0	0	0	0	0	436516	Lysinibacillus parviboronicapiens
0.0015	5	5	1	1	1	0	0	0	0	0	0	1	0	0	0	0	0	0	1	0	28031	Lysinibacillus fusiformis
0.0012	4	4	0	0	0	0	0	2	0	0	0	0	0	2	0	0	0	0	0	0	1714840	Lysinibacillus telephonicus
9e-04	3	3	0	0	1	0	0	0	0	0	0	0	0	0	0	1	0	1	0	0	2998077	Lysinibacillus irui
9e-04	3	3	1	0	0	0	0	0	0	0	1	0	0	0	0	0	0	0	1	0	2086577	Lysinibacillus timonensis
6e-04	2	2	0	0	0	0	0	0	0	1	0	1	0	0	0	0	0	0	0	0	2590012	Lysinibacillus agricola
3e-04	1	1	0	0	0	0	0	0	0	0	0	0	0	0	0	1	0	0	0	0	1470088	Lysinibacillus louembei
3e-04	1	1	0	0	0	0	0	0	0	0	0	0	0	0	1	0	0	0	0	0	33935	Lysinibacillus macroides
3e-04	1	1	0	0	0	0	0	0	0	0	0	1	0	0	0	0	0	0	0	0	759811	Lysinibacillus pakistanensis
0.0167	56	0	2	8	4	4	0	3	5	4	2	5	1	5	2	2	1	6	0	2	2675231	Mesobacillus
0.0122	41	0	1	7	3	4	0	3	5	3	1	2	1	1	0	2	1	5	0	2	2675270	unclassified Mesobacillus
0.0113	38	38	1	6	3	3	0	3	5	3	1	2	1	1	0	2	1	4	0	2	3043332	Mesobacillus sp. AQ2
9e-04	3	3	0	1	0	1	0	0	0	0	0	0	0	0	0	0	0	1	0	0	2880221	Mesobacillus sp. S13
0.003	10	10	1	1	0	0	0	0	0	1	1	2	0	4	0	0	0	0	0	0	129985	Mesobacillus jeotgali
9e-04	3	3	0	0	0	0	0	0	0	0	0	0	0	0	2	0	0	1	0	0	285983	Mesobacillus subterraneus
6e-04	2	2	0	0	1	0	0	0	0	0	0	1	0	0	0	0	0	0	0	0	279826	Mesobacillus foraminis
0.0152	51	16	2	2	1	4	6	6	1	3	2	6	3	5	5	2	0	2	1	0	2675229	Peribacillus
0.0048	16	16	0	2	0	0	6	0	0	0	2	1	2	1	0	2	0	0	0	0	264697	Peribacillus muralis
0.0021	7	7	1	0	0	1	0	0	1	1	0	3	0	0	0	0	0	0	0	0	228899	Peribacillus asahii
0.0012	4	4	0	0	0	1	0	0	0	0	0	0	0	0	1	0	0	2	0	0	450367	Peribacillus frigoritolerans
0.0012	4	4	0	0	1	1	0	1	0	0	0	1	0	0	0	0	0	0	0	0	1407	Peribacillus psychrosaccharolyticus
9e-04	3	0	1	0	0	0	0	0	0	1	0	0	1	0	0	0	0	0	0	0	2675266	unclassified Peribacillus
9e-04	3	3	1	0	0	0	0	0	0	1	0	0	1	0	0	0	0	0	0	0	2975289	Peribacillus sp. FSL E2-0159
3e-04	1	1	0	0	0	0	0	0	0	1	0	0	0	0	0	0	0	0	0	0	1478	Peribacillus simplex
0.0152	51	6	4	1	5	3	3	4	3	4	3	1	2	3	3	3	2	4	1	2	2800373	Priestia
0.0075	25	24	1	0	2	2	2	3	2	3	1	1	0	0	2	0	1	3	1	1	1404	Priestia megaterium
3e-04	1	1	0	0	0	1	0	0	0	0	0	0	0	0	0	0	0	0	0	0	1138452	Priestia megaterium NCT-2
0.0024	8	8	1	0	1	0	1	0	0	0	0	0	0	2	0	3	0	0	0	0	86664	Priestia flexa
0.0021	7	7	0	0	2	0	0	1	0	0	0	0	1	1	1	0	0	1	0	0	284581	Priestia koreensis
0.0012	4	4	1	1	0	0	0	0	0	0	1	0	0	0	0	0	0	0	0	1	412384	Priestia aryabhattai
3e-04	1	1	0	0	0	0	0	0	0	0	1	0	0	0	0	0	0	0	0	0	1402861	Priestia filamentosa
0.0146	49	0	5	4	6	4	8	2	4	1	5	0	4	3	0	0	1	0	1	1	2837506	Niallia
0.0054	18	0	1	0	3	1	5	2	2	0	2	0	0	1	0	0	1	0	0	0	2837522	unclassified Niallia
0.0024	8	8	0	0	1	1	3	1	0	0	1	0	0	1	0	0	0	0	0	0	2912824	Niallia sp. Man26
0.0015	5	5	0	0	1	0	2	1	1	0	0	0	0	0	0	0	0	0	0	0	3082444	Niallia sp. XMNu-256
0.0015	5	5	1	0	1	0	0	0	1	0	1	0	0	0	0	0	1	0	0	0	2962858	Niallia sp. RD1
0.0048	16	16	3	2	1	2	2	0	1	0	1	0	2	1	0	0	0	0	0	1	1737571	Niallia oryzisoli
0.0024	8	8	1	0	2	0	1	0	0	1	1	0	0	1	0	0	0	0	1	0	1397	Niallia circulans
0.0021	7	7	0	2	0	1	0	0	1	0	1	0	2	0	0	0	0	0	0	0	2499688	Niallia taxi
0.0128	43	6	4	1	0	1	2	7	2	2	4	3	0	2	6	2	2	1	3	1	2675233	Metabacillus
0.0069	23	3	3	0	0	0	2	4	1	2	3	1	0	1	2	1	2	0	0	1	2675274	unclassified Metabacillus
0.0015	5	5	0	0	0	0	2	0	0	0	0	0	0	0	1	1	1	0	0	0	3117746	Metabacillus sp. FJAT-52054
0.0015	5	5	1	0	0	0	0	1	1	0	1	0	0	0	0	0	0	0	0	1	2897333	Metabacillus sp. B2-18
0.0015	5	5	2	0	0	0	0	0	0	1	0	0	0	0	1	0	1	0	0	0	3048891	Metabacillus sp. CT-WN-B3
9e-04	3	3	0	0	0	0	0	2	0	0	0	1	0	0	0	0	0	0	0	0	3117747	Metabacillus sp. FJAT-53654
6e-04	2	2	0	0	0	0	0	1	0	1	0	0	0	0	0	0	0	0	0	0	2806989	Metabacillus sp. cB07
0.0024	8	8	0	1	0	0	0	1	0	0	0	1	0	0	2	0	0	0	3	0	2567941	Metabacillus sediminilitoris
0.0015	5	5	1	0	0	0	0	1	1	0	0	0	0	0	1	1	0	0	0	0	152268	Metabacillus litoralis
3e-04	1	1	0	0	0	0	0	0	0	0	0	0	0	1	0	0	0	0	0	0	1535204	Metabacillus endolithicus
0.0105	35	0	3	5	2	2	2	2	4	1	2	3	1	1	3	0	1	1	2	0	182709	Oceanobacillus
0.0066	22	5	3	2	0	0	2	2	4	0	1	1	1	1	2	0	1	1	1	0	2630292	unclassified Oceanobacillus
0.0033	11	11	2	1	0	0	2	1	3	0	0	0	0	0	1	0	0	0	1	0	2921503	Oceanobacillus sp. FSL K6-3682
9e-04	3	3	0	0	0	0	0	0	0	0	0	1	1	0	0	0	1	0	0	0	2921698	Oceanobacillus sp. FSL W7-1281
6e-04	2	2	0	0	0	0	0	0	1	0	0	0	0	0	0	0	0	1	0	0	2954748	Oceanobacillus sp. FSL K6-2867
3e-04	1	1	1	0	0	0	0	0	0	0	0	0	0	0	0	0	0	0	0	0	2975322	Oceanobacillus sp. FSL W7-1304
0.0012	4	4	0	0	0	0	0	0	0	1	0	2	0	0	1	0	0	0	0	0	545501	Oceanobacillus oncorhynchi
0.0012	4	0	0	0	1	1	0	0	0	0	1	0	0	0	0	0	0	0	1	0	182710	Oceanobacillus iheyensis
0.0012	4	4	0	0	1	1	0	0	0	0	1	0	0	0	0	0	0	0	1	0	221109	Oceanobacillus iheyensis HTE831
0.0012	4	4	0	2	1	1	0	0	0	0	0	0	0	0	0	0	0	0	0	0	1462527	Oceanobacillus jeddahense
3e-04	1	1	0	1	0	0	0	0	0	0	0	0	0	0	0	0	0	0	0	0	2052660	Oceanobacillus zhaokaii
0.0099	33	5	1	2	2	1	6	2	2	2	2	1	3	2	2	0	1	1	2	1	84406	Virgibacillus
0.0048	16	0	1	2	0	1	3	1	1	1	1	1	1	0	2	0	1	0	0	0	2620237	unclassified Virgibacillus
0.0021	7	7	1	1	0	0	2	0	0	1	0	0	0	0	2	0	0	0	0	0	2831673	Virgibacillus sp. NKC19-16
0.0012	4	4	0	0	0	0	0	1	0	0	1	1	0	0	0	0	1	0	0	0	2700081	Virgibacillus sp. MSP4-1
6e-04	2	2	0	0	0	1	1	0	0	0	0	0	0	0	0	0	0	0	0	0	2419841	Virgibacillus sp. Bac330
6e-04	2	2	0	1	0	0	0	0	0	0	0	0	1	0	0	0	0	0	0	0	403957	Virgibacillus sp. SK37
3e-04	1	1	0	0	0	0	0	0	1	0	0	0	0	0	0	0	0	0	0	0	1911587	Virgibacillus sp. 6R
0.0018	6	6	0	0	1	0	3	0	0	0	0	0	0	0	0	0	0	1	0	1	1216297	Virgibacillus natechei
0.0012	4	4	0	0	1	0	0	0	1	0	0	0	1	0	0	0	0	0	1	0	1482	Virgibacillus halodenitrificans
6e-04	2	2	0	0	0	0	0	1	0	1	0	0	0	0	0	0	0	0	0	0	2017483	Virgibacillus phasianinus
0.009	30	11	5	3	1	0	0	1	3	2	1	3	0	3	2	2	1	0	2	1	2675230	Cytobacillus
0.0021	7	7	3	1	0	0	0	0	1	1	0	0	0	0	1	0	0	0	0	0	1399	Cytobacillus firmus
0.0012	4	4	0	0	0	0	0	0	1	0	0	2	0	0	0	1	0	0	0	0	1637975	Cytobacillus solani
9e-04	3	3	0	0	1	0	0	1	0	0	1	0	0	0	0	0	0	0	0	0	1742359	Cytobacillus dafuensis
9e-04	3	3	1	1	0	0	0	0	0	0	0	0	0	0	0	1	0	0	0	0	859144	Cytobacillus gottheilii
6e-04	2	2	0	0	0	0	0	0	0	1	0	0	0	0	0	0	1	0	0	0	2901381	Cytobacillus spongiae
0.0075	25	0	2	1	0	1	2	1	2	1	1	1	0	1	3	1	3	3	0	2	1329200	Fictibacillus
0.0042	14	14	1	1	0	1	2	1	1	1	0	0	0	0	0	1	2	2	0	1	255247	Fictibacillus arsenicus
0.0021	7	7	1	0	0	0	0	0	0	0	0	1	0	0	2	0	1	1	0	1	1017270	Fictibacillus enclensis
0.0012	4	0	0	0	0	0	0	0	1	0	1	0	0	1	1	0	0	0	0	0	2644029	unclassified Fictibacillus
0.0012	4	4	0	0	0	0	0	0	1	0	1	0	0	1	1	0	0	0	0	0	2991053	Fictibacillus sp. KU28468
0.0063	21	2	1	0	4	1	0	2	0	1	1	1	1	1	1	0	4	0	3	0	150247	Anoxybacillus
0.0048	16	16	1	0	4	0	0	1	0	0	1	1	1	1	0	0	3	0	3	0	198467	Anoxybacillus gonensis
3e-04	1	1	0	0	0	0	0	0	0	0	0	0	0	0	1	0	0	0	0	0	294699	Anoxybacillus amylolyticus
3e-04	1	1	0	0	0	0	0	0	0	1	0	0	0	0	0	0	0	0	0	0	2639704	unclassified Anoxybacillus
3e-04	1	0	0	0	0	1	0	0	0	0	0	0	0	0	0	0	0	0	0	0	33934	Anoxybacillus flavithermus
3e-04	1	1	0	0	0	1	0	0	0	0	0	0	0	0	0	0	0	0	0	0	491915	Anoxybacillus flavithermus WK1
0.0063	21	10	4	1	0	1	4	0	2	1	0	2	0	1	1	1	0	1	1	1	2893057	Shouchella
0.0018	6	6	0	0	0	0	0	0	2	0	0	2	0	1	1	0	0	0	0	0	766894	Shouchella hunanensis
9e-04	3	3	0	0	0	0	0	0	0	0	0	0	0	0	0	1	0	0	1	1	79880	Shouchella clausii
6e-04	2	0	0	1	0	1	0	0	0	0	0	0	0	0	0	0	0	0	0	0	300825	Shouchella lehensis
6e-04	2	2	0	1	0	1	0	0	0	0	0	0	0	0	0	0	0	0	0	0	1246626	Shouchella lehensis G1
0.006	20	5	2	2	1	0	4	2	0	2	0	0	2	3	0	1	1	0	0	0	2837508	Rossellomorea
0.0033	11	11	2	0	1	0	2	0	0	2	0	0	1	1	0	1	1	0	0	0	189381	Rossellomorea marisflavi
6e-04	2	1	0	0	0	0	0	0	0	0	0	0	1	1	0	0	0	0	0	0	2837526	unclassified Rossellomorea
3e-04	1	1	0	0	0	0	0	0	0	0	0	0	1	0	0	0	0	0	0	0	2963940	Rossellomorea sp. KS-H15a
3e-04	1	1	0	0	0	0	1	0	0	0	0	0	0	0	0	0	0	0	0	0	218284	Rossellomorea vietnamensis
3e-04	1	1	0	1	0	0	0	0	0	0	0	0	0	0	0	0	0	0	0	0	189382	Rossellomorea aquimaris
0.0054	18	9	1	1	3	1	1	1	0	0	0	0	0	2	0	1	4	2	1	0	459532	Terribacillus
0.0021	7	0	0	1	1	1	0	0	0	0	0	0	0	0	0	1	0	2	1	0	2636508	unclassified Terribacillus
0.0012	4	4	0	1	1	1	0	0	0	0	0	0	0	0	0	0	0	0	1	0	2850441	Terribacillus sp. DMT04
9e-04	3	3	0	0	0	0	0	0	0	0	0	0	0	0	0	1	0	2	0	0	2921447	Terribacillus sp. FSL K6-0262
6e-04	2	2	1	0	0	0	1	0	0	0	0	0	0	0	0	0	0	0	0	0	361277	Terribacillus saccharophilus
0.0054	18	9	1	2	2	2	1	2	1	0	1	1	0	0	1	0	0	1	1	2	2837504	Heyndrickxia
0.0012	4	4	0	0	0	2	1	0	0	0	0	0	0	0	0	0	0	0	0	1	1398	Heyndrickxia coagulans
0.0012	4	4	0	1	1	0	0	1	0	0	0	0	0	0	1	0	0	0	0	0	1476025	Heyndrickxia vini
3e-04	1	1	0	1	0	0	0	0	0	0	0	0	0	0	0	0	0	0	0	0	38875	Heyndrickxia oleronia
0.0054	18	4	4	0	3	2	0	0	2	2	1	1	1	0	0	0	0	0	2	0	129337	Geobacillus
0.0024	8	8	0	0	3	0	0	0	1	2	1	0	0	0	0	0	0	0	1	0	1921421	Geobacillus genomosp. 3
9e-04	3	0	3	0	0	0	0	0	0	0	0	0	0	0	0	0	0	0	0	0	1505648	Geobacillus thermoleovorans group
6e-04	2	2	2	0	0	0	0	0	0	0	0	0	0	0	0	0	0	0	0	0	33938	Geobacillus thermocatenulatus
3e-04	1	0	1	0	0	0	0	0	0	0	0	0	0	0	0	0	0	0	0	0	1462	Geobacillus kaustophilus
3e-04	1	1	1	0	0	0	0	0	0	0	0	0	0	0	0	0	0	0	0	0	235909	Geobacillus kaustophilus HTA426
3e-04	1	1	0	0	0	0	0	0	0	0	0	0	0	0	0	0	0	0	1	0	129338	Geobacillus subterraneus
3e-04	1	1	0	0	0	0	0	0	0	0	0	0	1	0	0	0	0	0	0	0	213419	Geobacillus zalihae
3e-04	1	1	0	0	0	0	0	0	0	0	0	1	0	0	0	0	0	0	0	0	860353	Geobacillus proteiniphilus
0.0051	17	0	1	2	4	1	0	0	1	0	0	0	0	2	2	0	0	2	2	0	1221880	Psychrobacillus
0.0045	15	7	1	2	4	1	0	0	0	0	0	0	0	1	2	0	0	2	2	0	2636677	unclassified Psychrobacillus
0.0015	5	5	0	0	2	0	0	0	0	0	0	0	0	0	1	0	0	2	0	0	2829187	Psychrobacillus sp. INOP01
6e-04	2	2	0	2	0	0	0	0	0	0	0	0	0	0	0	0	0	0	0	0	2954547	Psychrobacillus sp. FSL W7-1457
3e-04	1	1	0	0	0	0	0	0	0	0	0	0	0	0	1	0	0	0	0	0	2921389	Psychrobacillus sp. FSL H8-0483
6e-04	2	2	0	0	0	0	0	0	1	0	0	0	0	1	0	0	0	0	0	0	2283160	Psychrobacillus glaciei
0.0048	16	0	2	1	0	0	0	2	2	4	0	0	2	1	0	0	1	0	1	0	45667	Halobacillus
0.0015	5	5	2	0	0	0	0	0	1	2	0	0	0	0	0	0	0	0	0	0	554880	Halobacillus naozhouensis
9e-04	3	3	0	0	0	0	0	0	1	1	0	0	0	0	0	0	0	0	1	0	2932259	Halobacillus amylolyticus
6e-04	2	2	0	0	0	0	0	1	0	1	0	0	0	0	0	0	0	0	0	0	2932257	Halobacillus salinarum
6e-04	2	2	0	0	0	0	0	1	0	0	0	0	1	0	0	0	0	0	0	0	45668	Halobacillus litoralis
6e-04	2	2	0	1	0	0	0	0	0	0	0	0	1	0	0	0	0	0	0	0	1570	Halobacillus halophilus
3e-04	1	1	0	0	0	0	0	0	0	0	0	0	0	0	0	0	1	0	0	0	2932258	Halobacillus shinanisalinarum
3e-04	1	1	0	0	0	0	0	0	0	0	0	0	0	1	0	0	0	0	0	0	402384	Halobacillus mangrovi
0.0042	14	0	1	5	1	2	0	0	0	0	3	0	0	0	0	1	0	0	0	1	2837502	Ectobacillus
0.0042	14	0	1	5	1	2	0	0	0	0	3	0	0	0	0	1	0	0	0	1	2837512	unclassified Ectobacillus
0.0042	14	14	1	5	1	2	0	0	0	0	3	0	0	0	0	1	0	0	0	1	2933872	Ectobacillus sp. JY-23
0.0039	13	0	0	1	3	0	1	1	0	0	0	2	0	2	2	0	0	0	1	0	2675234	Alkalihalobacillus
0.0039	13	0	0	1	3	0	1	1	0	0	0	2	0	2	2	0	0	0	1	0	2675276	unclassified Alkalihalobacillus
0.0018	6	6	0	0	2	0	0	1	0	0	0	2	0	0	1	0	0	0	0	0	2924032	Alkalihalobacillus sp. LMS39
0.0015	5	5	0	1	0	0	1	0	0	0	0	0	0	1	1	0	0	0	1	0	2926399	Alkalihalobacillus sp. AL-G
6e-04	2	2	0	0	1	0	0	0	0	0	0	0	0	1	0	0	0	0	0	0	2924034	Alkalihalobacillus sp. LMS6
0.0033	11	3	1	0	2	2	0	2	1	0	0	1	0	1	0	0	0	0	1	0	1906945	Parageobacillus
0.0015	5	5	1	0	1	2	0	0	1	0	0	0	0	0	0	0	0	0	0	0	1426	Parageobacillus thermoglucosidasius
9e-04	3	0	0	0	1	0	0	1	0	0	0	0	0	1	0	0	0	0	0	0	2637039	unclassified Parageobacillus
9e-04	3	3	0	0	1	0	0	1	0	0	0	0	0	1	0	0	0	0	0	0	2916802	Parageobacillus sp. KH3-4
0.003	10	1	0	0	1	0	0	2	1	0	0	1	0	2	2	0	0	1	0	0	2685905	Salicibibacter
0.0027	9	9	0	0	1	0	0	2	1	0	0	1	0	2	2	0	0	0	0	0	2743001	Salicibibacter cibi
0.003	10	0	1	1	0	1	2	1	0	0	2	0	0	0	0	1	0	0	0	1	289201	Pontibacillus
0.003	10	0	1	1	0	1	2	1	0	0	2	0	0	0	0	1	0	0	0	1	2628296	unclassified Pontibacillus
0.0021	7	7	1	1	0	0	2	0	0	0	2	0	0	0	0	1	0	0	0	0	2692425	Pontibacillus sp. HMF3514
9e-04	3	3	0	0	0	1	0	1	0	0	0	0	0	0	0	0	0	0	0	1	2777185	Pontibacillus sp. ALD_SL1
0.003	10	0	3	0	0	0	3	1	0	1	0	0	0	1	0	0	1	0	0	0	2893055	Halalkalibacterium (ex Joshi et al. 2022)
0.003	10	9	3	0	0	0	3	1	0	1	0	0	0	1	0	0	1	0	0	0	86665	Halalkalibacterium halodurans
3e-04	1	1	1	0	0	0	0	0	0	0	0	0	0	0	0	0	0	0	0	0	272558	Halalkalibacterium halodurans C-125
0.0027	9	0	2	0	1	0	1	0	0	2	3	0	0	0	0	0	0	0	0	0	2837510	Siminovitchia
0.0015	5	5	2	0	0	0	0	0	0	2	1	0	0	0	0	0	0	0	0	0	254758	Siminovitchia fortis
0.0012	4	3	0	0	1	0	1	0	0	0	2	0	0	0	0	0	0	0	0	0	2837530	unclassified Siminovitchia
3e-04	1	1	0	0	0	0	1	0	0	0	0	0	0	0	0	0	0	0	0	0	2954699	Siminovitchia sp. FSL W7-1587
0.0027	9	2	4	0	0	1	0	1	1	0	0	0	1	0	0	0	0	0	1	0	2837511	Sutcliffiella
0.0021	7	7	4	0	0	0	0	1	1	0	0	0	1	0	0	0	0	0	0	0	79883	Sutcliffiella horikoshii
0.0024	8	0	0	1	0	1	0	0	0	0	2	3	0	0	0	0	1	0	0	0	1433999	Domibacillus
0.0024	8	0	0	1	0	1	0	0	0	0	2	3	0	0	0	0	1	0	0	0	2632383	unclassified Domibacillus
0.0024	8	8	0	1	0	1	0	0	0	0	2	3	0	0	0	0	1	0	0	0	3077789	Domibacillus sp. DTU_2020_1001157_1_SI_ALB_TIR_016
0.0021	7	0	0	0	0	0	3	0	0	0	1	2	0	0	0	0	0	0	1	0	1434042	Salisediminibacterium
0.0015	5	0	0	0	0	0	3	0	0	0	0	1	0	0	0	0	0	0	1	0	85683	Salisediminibacterium selenitireducens
0.0015	5	5	0	0	0	0	3	0	0	0	0	1	0	0	0	0	0	0	1	0	439292	[Bacillus] selenitireducens MLS10
6e-04	2	2	0	0	0	0	0	0	0	0	1	1	0	0	0	0	0	0	0	0	632773	Salisediminibacterium beveridgei
0.0021	7	0	3	0	0	0	1	0	0	0	0	1	0	0	0	1	0	1	0	0	175304	Lentibacillus
0.0012	4	4	2	0	0	0	1	0	0	0	0	0	0	0	0	1	0	0	0	0	1472767	Lentibacillus amyloliquefaciens
6e-04	2	0	1	0	0	0	0	0	0	0	0	1	0	0	0	0	0	0	0	0	2614679	unclassified Lentibacillus
6e-04	2	2	1	0	0	0	0	0	0	0	0	1	0	0	0	0	0	0	0	0	2518176	Lentibacillus sp. CBA3610
3e-04	1	1	0	0	0	0	0	0	0	0	0	0	0	0	0	0	0	1	0	0	2911514	Lentibacillus daqui
0.0018	6	0	0	0	0	1	0	0	0	0	2	1	0	0	1	0	0	0	0	1	484508	Ornithinibacillus
0.0018	6	0	0	0	0	1	0	0	0	0	2	1	0	0	1	0	0	0	0	1	2620869	unclassified Ornithinibacillus
0.0018	6	6	0	0	0	1	0	0	0	0	2	1	0	0	1	0	0	0	0	1	2921616	Ornithinibacillus sp. FSL M8-0202
0.0018	6	4	0	0	2	0	1	0	0	0	1	1	0	1	0	0	0	0	0	0	1055323	Aeribacillus
3e-04	1	1	0	0	0	0	1	0	0	0	0	0	0	0	0	0	0	0	0	0	2640495	unclassified Aeribacillus
3e-04	1	1	0	0	1	0	0	0	0	0	0	0	0	0	0	0	0	0	0	0	33936	Aeribacillus pallidus
0.0018	6	0	0	1	0	0	0	0	1	0	0	2	0	0	0	0	1	1	0	0	2837503	Gottfriedia
0.0018	6	6	0	1	0	0	0	0	1	0	0	2	0	0	0	0	1	1	0	0	371036	Gottfriedia acidiceleris
0.0018	6	0	1	1	0	0	0	0	0	1	1	1	0	0	1	0	0	0	0	0	3033930	Fervidibacillus
0.0015	5	5	1	1	0	0	0	0	0	1	1	1	0	0	0	0	0	0	0	0	2980027	Fervidibacillus halotolerans
3e-04	1	1	0	0	0	0	0	0	0	0	0	0	0	0	1	0	0	0	0	0	2980026	Fervidibacillus albus
0.0018	6	0	1	0	0	0	0	1	0	1	0	1	0	0	0	1	1	0	0	0	2785518	Radiobacillus
0.0012	4	4	1	0	0	0	0	1	0	0	0	1	0	0	0	1	0	0	0	0	2594883	Radiobacillus deserti
6e-04	2	2	0	0	0	0	0	0	0	1	0	0	0	0	0	0	1	0	0	0	2844358	Radiobacillus kanasensis
0.0015	5	0	2	0	0	0	0	0	0	0	1	0	0	0	0	0	0	0	1	1	1884449	Salipaludibacillus
0.0015	5	0	2	0	0	0	0	0	0	0	1	0	0	0	0	0	0	0	1	1	2635229	unclassified Salipaludibacillus
0.0015	5	5	2	0	0	0	0	0	0	0	1	0	0	0	0	0	0	0	1	1	2924031	Salipaludibacillus sp. LMS25
0.0012	4	0	0	0	0	0	0	0	0	1	3	0	0	0	0	0	0	0	0	0	2651279	Pradoshia
0.0012	4	0	0	0	0	0	0	0	0	1	3	0	0	0	0	0	0	0	0	0	2651280	unclassified Pradoshia
0.0012	4	4	0	0	0	0	0	0	0	1	3	0	0	0	0	0	0	0	0	0	2651284	Pradoshia sp. D12
0.0012	4	0	0	0	0	0	0	0	2	0	0	1	0	0	0	0	0	0	0	1	351195	Salimicrobium
0.0012	4	4	0	0	0	0	0	0	2	0	0	1	0	0	0	0	0	0	0	1	1230341	Salimicrobium jeotgali
0.0012	4	0	0	0	0	0	1	0	1	1	0	0	0	0	0	0	0	0	1	0	2005375	Alkalicoccus
0.0012	4	4	0	0	0	0	1	0	1	1	0	0	0	0	0	0	0	0	1	0	1667239	Alkalicoccus halolimnae
0.0012	4	0	0	0	2	0	0	1	0	0	0	0	0	0	0	0	0	1	0	0	2893056	Halalkalibacter
0.0012	4	4	0	0	2	0	0	1	0	0	0	0	0	0	0	0	0	1	0	0	199441	Halalkalibacter krulwichiae
9e-04	3	0	0	1	0	0	0	0	1	0	0	0	0	0	0	1	0	0	0	0	74385	Gracilibacillus
6e-04	2	2	0	0	0	0	0	0	1	0	0	0	0	0	0	1	0	0	0	0	2932255	Gracilibacillus salinarum
3e-04	1	1	0	1	0	0	0	0	0	0	0	0	0	0	0	0	0	0	0	0	2932256	Gracilibacillus caseinilyticus
9e-04	3	0	0	1	0	0	0	0	1	0	0	0	0	0	0	1	0	0	0	0	3034001	Caldifermentibacillus
9e-04	3	3	0	1	0	0	0	0	1	0	0	0	0	0	0	1	0	0	0	0	996558	Caldifermentibacillus hisashii
6e-04	2	0	0	0	0	0	0	0	0	0	0	0	0	1	1	0	0	0	0	0	2804231	Lederbergia
6e-04	2	2	0	0	0	0	0	0	0	0	0	0	0	1	1	0	0	0	0	0	1467	Lederbergia lenta
6e-04	2	0	0	0	0	0	0	0	0	0	1	0	0	0	0	0	1	0	0	0	2837485	Evansella
6e-04	2	0	0	0	0	0	0	0	0	0	1	0	0	0	0	0	1	0	0	0	2837486	unclassified Evansella
6e-04	2	2	0	0	0	0	0	0	0	0	1	0	0	0	0	0	1	0	0	0	2924033	Evansella sp. LMS18
6e-04	2	0	0	0	0	0	0	1	1	0	0	0	0	0	0	0	0	0	0	0	2893060	Alkalihalophilus
6e-04	2	1	0	0	0	0	0	1	1	0	0	0	0	0	0	0	0	0	0	0	79885	Alkalihalophilus pseudofirmus
3e-04	1	1	0	0	0	0	0	1	0	0	0	0	0	0	0	0	0	0	0	0	398511	Alkalihalophilus pseudofirmus OF4
6e-04	2	0	0	0	0	0	0	1	0	0	0	1	0	0	0	0	0	0	0	0	2893058	Pseudalkalibacillus
6e-04	2	2	0	0	0	0	0	1	0	0	0	1	0	0	0	0	0	0	0	0	208199	Pseudalkalibacillus hwajinpoensis
6e-04	2	0	0	1	0	0	0	0	0	0	0	1	0	0	0	0	0	0	0	0	1494427	Tepidibacillus
6e-04	2	0	0	1	0	0	0	0	0	0	0	1	0	0	0	0	0	0	0	0	2619009	unclassified Tepidibacillus
6e-04	2	2	0	1	0	0	0	0	0	0	0	1	0	0	0	0	0	0	0	0	3131995	Tepidibacillus sp. LSZ-M11000
6e-04	2	0	1	0	0	0	0	0	0	0	1	0	0	0	0	0	0	0	0	0	2920444	Mangrovibacillus
6e-04	2	2	1	0	0	0	0	0	0	0	1	0	0	0	0	0	0	0	0	0	2593652	Mangrovibacillus cuniculi
6e-04	2	0	2	0	0	0	0	0	0	0	0	0	0	0	0	0	0	0	0	0	200903	Paraliobacillus
6e-04	2	2	2	0	0	0	0	0	0	0	0	0	0	0	0	0	0	0	0	0	2213194	Paraliobacillus zengyii
3e-04	1	0	0	0	0	0	0	0	0	0	1	0	0	0	0	0	0	0	0	0	1400133	Allobacillus
3e-04	1	1	0	0	0	0	0	0	0	0	1	0	0	0	0	0	0	0	0	0	570278	Allobacillus halotolerans
3e-04	1	0	0	0	0	0	0	0	0	0	1	0	0	0	0	0	0	0	0	0	29331	Amphibacillus
3e-04	1	0	0	0	0	0	0	0	0	0	1	0	0	0	0	0	0	0	0	0	1449	Amphibacillus xylanus
3e-04	1	1	0	0	0	0	0	0	0	0	1	0	0	0	0	0	0	0	0	0	698758	Amphibacillus xylanus NBRC 15112
3e-04	1	0	0	0	0	0	0	0	0	1	0	0	0	0	0	0	0	0	0	0	482460	Sediminibacillus
3e-04	1	1	0	0	0	0	0	0	0	1	0	0	0	0	0	0	0	0	0	0	2729421	Sediminibacillus dalangtanensis
3e-04	1	0	0	0	1	0	0	0	0	0	0	0	0	0	0	0	0	0	0	0	2944627	Paenalkalicoccus
3e-04	1	1	0	0	1	0	0	0	0	0	0	0	0	0	0	0	0	0	0	0	2592382	Paenalkalicoccus suaedae
3e-04	1	0	1	0	0	0	0	0	0	0	0	0	0	0	0	0	0	0	0	0	1276290	Caldibacillus
3e-04	1	1	1	0	0	0	0	0	0	0	0	0	0	0	0	0	0	0	0	0	35841	Caldibacillus thermoamylovorans
0.4362	1461	64	131	113	110	85	131	65	69	119	83	68	70	66	52	87	74	71	30	37	186822	Paenibacillaceae
0.3622	1213	253	101	95	91	74	114	56	55	102	69	58	55	54	48	70	54	59	24	34	44249	Paenibacillus
0.1511	506	108	35	34	39	35	63	17	26	45	26	21	17	14	25	30	19	31	16	13	185978	unclassified Paenibacillus
0.0054	18	18	1	0	0	0	7	0	0	0	0	1	1	2	0	1	3	2	0	0	2954525	Paenibacillus sp. FSL M8-0142
0.0051	17	17	1	2	0	1	0	0	1	1	0	0	0	1	3	3	1	1	2	0	2895946	Paenibacillus sp. MMS20-IR301
0.0051	17	17	2	4	0	0	4	1	0	2	0	0	0	0	1	2	0	0	0	1	2996034	Paenibacillus sp. SYP-B4298
0.0048	16	16	2	4	1	0	3	1	1	0	2	0	0	1	0	0	0	1	0	0	2954679	Paenibacillus sp. FSL K6-2441
0.0045	15	15	2	0	0	0	0	0	0	4	0	2	0	0	0	1	0	4	0	2	2741301	Paenibacillus sp. URB8-2
0.0042	14	14	1	0	3	3	0	4	0	0	0	1	0	0	1	0	1	0	0	0	2921495	Paenibacillus sp. FSL K6-3182
0.0042	14	14	1	0	0	2	0	0	0	4	0	2	1	0	2	1	0	1	0	0	2023772	Paenibacillus sp. RUD330
0.0039	13	13	2	2	1	0	2	0	2	0	0	0	0	1	1	0	0	1	1	0	3039392	Paenibacillus sp. RC67
0.0036	12	12	0	0	1	1	1	1	0	2	0	0	2	0	1	0	0	1	0	2	2072642	Paenibacillus sp. PK3_47
0.0036	12	12	2	2	0	0	6	0	0	0	0	0	0	0	1	0	0	1	0	0	2954506	Paenibacillus sp. FSL H3-0469
0.0033	11	11	1	0	0	0	4	0	0	3	0	0	0	0	0	2	0	0	0	1	2859228	Paenibacillus sp. R14(2021)
0.0033	11	11	1	0	2	1	0	1	0	4	0	0	0	0	1	0	0	0	1	0	2211212	Paenibacillus sp. DCT19
0.003	10	10	1	0	1	0	0	0	0	4	0	1	0	0	0	0	1	2	0	0	3073092	Paenibacillus sp. D2_2
0.003	10	10	1	0	1	1	0	0	1	0	0	0	0	1	0	0	2	0	3	0	2835869	Paenibacillus sp. 481
0.003	10	10	1	1	0	0	0	2	1	2	0	1	0	0	1	0	0	0	0	1	2921711	Paenibacillus sp. FSL W8-0194
0.0027	9	9	0	0	0	3	0	0	1	2	2	0	0	0	0	0	0	1	0	0	2758563	Paenibacillus sp. 19GGS1-52
0.0027	9	9	1	2	0	4	1	0	0	0	0	0	0	0	0	1	0	0	0	0	1306526	Paenibacillus sp. HWE-109
0.0024	8	8	0	0	2	1	2	0	0	0	0	0	1	0	0	0	0	1	1	0	2921655	Paenibacillus sp. FSL R5-0713
0.0024	8	8	2	0	0	2	2	0	0	1	0	0	0	0	0	1	0	0	0	0	2908839	Paenibacillus sp. YPD9-1
0.0021	7	7	0	0	0	0	2	0	1	0	2	0	0	0	0	1	1	0	0	0	1536773	Paenibacillus sp. FSL R7-0331
0.0021	7	7	0	0	2	1	0	0	0	0	0	2	0	0	1	1	0	0	0	0	2921714	Paenibacillus sp. FSL W8-0426
0.0021	7	7	0	1	1	0	0	0	0	0	0	2	0	0	0	0	1	2	0	0	1536774	Paenibacillus sp. FSL H7-0357
0.0021	7	7	0	1	0	1	3	0	0	0	1	0	0	0	0	1	0	0	0	0	2925845	Paenibacillus sp. N3/727
0.0021	7	7	1	0	2	0	1	0	0	0	0	0	1	0	1	0	0	0	1	0	715179	Paenibacillus sp. sptzw28
0.0018	6	6	0	0	0	0	0	0	1	0	0	2	1	0	1	0	0	0	1	0	1870819	Paenibacillus sp. BIHB 4019
0.0018	6	6	1	0	0	1	0	0	0	2	1	0	0	0	1	0	0	0	0	0	2921399	Paenibacillus sp. FSL H8-0537
0.0015	5	5	0	0	0	0	1	0	0	2	1	0	1	0	0	0	0	0	0	0	2954535	Paenibacillus sp. FSL R7-0345
0.0015	5	5	0	0	0	0	3	0	0	0	2	0	0	0	0	0	0	0	0	0	2954618	Paenibacillus sp. FSL L8-0435
0.0015	5	5	0	0	1	0	1	0	0	0	3	0	0	0	0	0	0	0	0	0	2921636	Paenibacillus sp. FSL R5-0341
0.0015	5	5	0	0	2	0	0	0	0	0	1	0	0	0	0	0	2	0	0	0	1536771	Paenibacillus sp. FSL R5-0912
0.0015	5	5	0	1	0	0	0	0	1	1	0	0	0	0	0	0	0	1	1	0	1536772	Paenibacillus sp. FSL R7-0273
0.0015	5	5	0	1	1	0	0	1	0	0	1	0	0	1	0	0	0	0	0	0	2954659	Paenibacillus sp. FSL R10-2778
0.0015	5	5	1	0	0	0	0	0	2	0	0	0	0	0	0	0	2	0	0	0	324057	Paenibacillus sp. JDR-2
0.0012	4	4	0	0	0	0	0	0	1	0	0	0	0	3	0	0	0	0	0	0	3025665	Paenibacillus sp. KACC 21273
0.0012	4	4	0	0	0	1	0	0	0	1	0	0	1	0	1	0	0	0	0	0	2921709	Paenibacillus sp. FSL W8-0186
0.0012	4	4	0	0	1	0	0	0	0	1	1	0	0	0	0	0	0	1	0	0	2921677	Paenibacillus sp. FSL R7-0216
0.0012	4	4	0	0	1	1	0	0	0	0	0	0	0	0	2	0	0	0	0	0	1695218	Paenibacillus sp. 32O-W
0.0012	4	4	0	0	1	0	0	0	1	0	0	0	0	0	0	0	0	1	0	1	2282849	Paenibacillus sp. H1-7
0.0012	4	4	1	0	0	0	0	0	0	1	0	0	0	0	1	0	0	1	0	0	2954691	Paenibacillus sp. FSL R10-2734
0.0012	4	4	2	0	0	1	1	0	0	0	0	0	0	0	0	0	0	0	0	0	2921687	Paenibacillus sp. FSL R7-0652
9e-04	3	3	0	0	0	0	0	0	0	0	0	0	0	0	0	0	1	2	0	0	2954752	Paenibacillus sp. FSL L8-0158
9e-04	3	3	0	0	0	0	0	1	0	0	1	0	0	0	0	0	1	0	0	0	2878915	Paenibacillus sp. YPG26
9e-04	3	3	0	0	0	1	0	0	0	0	0	0	0	1	0	0	0	0	0	1	2921679	Paenibacillus sp. FSL R7-0272
9e-04	3	3	0	2	0	0	1	0	0	0	0	0	0	0	0	0	0	0	0	0	2954686	Paenibacillus sp. FSL L8-0436
9e-04	3	3	1	0	0	0	0	0	0	0	0	2	0	0	0	0	0	0	0	0	1536769	Paenibacillus sp. FSL P4-0081
9e-04	3	3	1	0	0	0	0	0	0	1	0	0	0	0	1	0	0	0	0	0	2918901	Paenibacillus sp. MBLB1832
6e-04	2	2	0	0	0	0	0	0	0	0	0	0	1	0	0	1	0	0	0	0	3078263	Paenibacillus sp. BIC5C1
6e-04	2	2	0	0	0	0	0	0	0	1	0	0	0	0	0	1	0	0	0	0	2921460	Paenibacillus sp. FSL K6-1096
6e-04	2	2	0	0	0	0	0	0	1	0	0	0	0	0	0	0	0	0	1	0	2921667	Paenibacillus sp. FSL R5-0928
6e-04	2	2	0	0	0	1	0	0	0	0	0	0	0	0	0	0	0	1	0	0	1566358	Paenibacillus sp. IHBB 10380
6e-04	2	2	0	0	0	1	0	0	1	0	0	0	0	0	0	0	0	0	0	0	2921450	Paenibacillus sp. FSL K6-0276
6e-04	2	2	0	0	0	1	0	0	1	0	0	0	0	0	0	0	0	0	0	0	2921361	Paenibacillus sp. FSL E2-0178
6e-04	2	2	0	0	0	1	1	0	0	0	0	0	0	0	0	0	0	0	0	0	2975291	Paenibacillus sp. FSL K6-1318
6e-04	2	2	0	1	0	0	0	0	0	0	0	1	0	0	0	0	0	0	0	0	2954685	Paenibacillus sp. FSL L8-0340
6e-04	2	2	0	1	0	0	0	1	0	0	0	0	0	0	0	0	0	0	0	0	2762320	Paenibacillus sp. PAMC21692
3e-04	1	1	0	0	0	0	0	0	0	0	0	0	0	0	0	0	0	0	0	1	1536775	Paenibacillus sp. FSL H7-0737
3e-04	1	1	0	0	0	0	0	0	0	0	0	0	0	0	0	0	0	1	0	0	2921610	Paenibacillus sp. FSL M7-0896
3e-04	1	1	0	0	0	0	0	0	0	0	0	0	0	0	0	0	0	1	0	0	2954619	Paenibacillus sp. FSL L8-0502
3e-04	1	1	0	0	0	0	0	0	0	0	0	0	1	0	0	0	0	0	0	0	2777983	Paenibacillus sp. JNUCC-31
3e-04	1	1	0	0	0	0	0	0	0	0	0	1	0	0	0	0	0	0	0	0	2921656	Paenibacillus sp. FSL R5-0744
3e-04	1	1	0	0	0	0	0	0	0	0	1	0	0	0	0	0	0	0	0	0	2921654	Paenibacillus sp. FSL R5-0701
3e-04	1	1	0	0	0	0	0	0	0	0	1	0	0	0	0	0	0	0	0	0	2954526	Paenibacillus sp. FSL P2-0089
3e-04	1	1	0	0	0	0	0	0	0	1	0	0	0	0	0	0	0	0	0	0	2921641	Paenibacillus sp. FSL R5-0470
3e-04	1	1	0	0	0	0	0	0	1	0	0	0	0	0	0	0	0	0	0	0	2921369	Paenibacillus sp. FSL F4-0097
3e-04	1	1	0	0	0	0	0	1	0	0	0	0	0	0	0	0	0	0	0	0	2926710	Paenibacillus sp. CC-CFT742
3e-04	1	1	0	0	0	0	0	1	0	0	0	0	0	0	0	0	0	0	0	0	1926588	Paenibacillus sp. FSL R7-0337
3e-04	1	1	0	0	0	1	0	0	0	0	0	0	0	0	0	0	0	0	0	0	2954739	Paenibacillus sp. FSL H7-0943
3e-04	1	1	0	0	1	0	0	0	0	0	0	0	0	0	0	0	0	0	0	0	2921604	Paenibacillus sp. FSL L8-0638
3e-04	1	1	0	0	1	0	0	0	0	0	0	0	0	0	0	0	0	0	0	0	1920424	Paenibacillus sp. FSL R5-0490
3e-04	1	1	0	0	1	0	0	0	0	0	0	0	0	0	0	0	0	0	0	0	2921378	Paenibacillus sp. FSL H8-0168
3e-04	1	1	0	1	0	0	0	0	0	0	0	0	0	0	0	0	0	0	0	0	2975345	Paenibacillus sp. FSL H7-0350
3e-04	1	1	0	1	0	0	0	0	0	0	0	0	0	0	0	0	0	0	0	0	2954742	Paenibacillus sp. FSL H8-0332
3e-04	1	1	0	1	0	0	0	0	0	0	0	0	0	0	0	0	0	0	0	0	481743	Paenibacillus sp. Y412MC10
0.0096	32	19	6	1	1	0	3	4	1	2	0	0	8	1	0	2	2	0	0	1	61624	Paenibacillus mucilaginosus
0.0039	13	13	2	1	0	0	2	1	0	1	0	0	3	1	0	1	1	0	0	0	997761	Paenibacillus mucilaginosus K02
0.006	20	20	2	0	0	4	0	0	0	4	0	0	3	0	2	1	1	2	0	1	1333845	Paenibacillus sophorae
0.0057	19	8	0	1	0	0	1	0	3	1	2	1	2	2	1	2	0	1	0	2	44251	Paenibacillus durus
0.0033	11	11	0	1	0	0	1	0	1	0	2	0	1	0	0	2	0	1	0	2	1333534	Paenibacillus durus ATCC 35681
0.0051	17	1	4	1	0	0	3	4	0	0	0	1	1	1	0	0	0	0	0	2	2044880	Paenibacillus sonchi group
0.0024	8	8	1	1	0	0	2	4	0	0	0	0	0	0	0	0	0	0	0	0	373687	Paenibacillus sonchi
0.0024	8	0	3	0	0	0	1	0	0	0	0	1	1	0	0	0	0	0	0	2	483937	Paenibacillus riograndensis
0.0024	8	8	3	0	0	0	1	0	0	0	0	1	1	0	0	0	0	0	0	2	1073571	Paenibacillus riograndensis SBR5
0.0048	16	16	0	1	0	2	1	3	0	2	1	1	0	2	0	2	0	0	1	0	1870820	Paenibacillus ihbetae
0.0048	16	16	3	2	2	0	0	0	0	2	4	0	0	0	0	1	0	1	1	0	2704462	Paenibacillus lycopersici
0.0045	15	0	0	3	1	0	0	1	3	1	0	1	0	0	1	3	0	0	1	0	683737	Paenibacillus uliginis
0.0045	15	15	0	3	1	0	0	1	3	1	0	1	0	0	1	3	0	0	1	0	1313296	Paenibacillus uliginis N3/975
0.0045	15	15	1	4	1	2	0	2	0	3	0	0	0	0	0	1	0	1	0	0	1338368	Paenibacillus lentus
0.0045	15	15	2	2	0	0	2	1	1	2	1	0	0	0	1	1	0	2	0	0	3026433	Paenibacillus marchantiae
0.0039	13	13	1	2	1	1	0	1	0	1	0	0	1	0	2	0	0	2	0	1	1406	Paenibacillus polymyxa
0.0039	13	13	3	2	1	1	0	0	0	1	0	0	1	1	1	0	1	1	0	0	116718	Paenibacillus azoreducens
0.0036	12	12	0	0	0	1	2	0	1	1	0	1	2	2	0	0	0	0	1	1	130049	Paenibacillus dendritiformis
0.0033	11	11	1	1	2	1	2	0	1	0	1	1	0	0	0	1	0	0	0	0	3110539	Paenibacillus silvisoli
0.0033	11	11	2	0	0	1	5	1	1	1	0	0	0	0	0	0	0	0	0	0	414771	Paenibacillus donghaensis
0.0033	11	11	3	0	2	0	0	0	0	2	0	0	0	3	0	1	0	0	0	0	2918900	Paenibacillus aurantius
0.003	10	10	0	0	0	0	0	1	0	1	1	2	0	4	1	0	0	0	0	0	169760	Paenibacillus stellifer
0.003	10	10	2	1	1	0	0	0	1	0	0	1	2	0	0	1	0	1	0	0	162209	Paenibacillus naphthalenovorans
0.0027	9	9	1	0	1	0	0	0	0	0	1	1	2	2	0	1	0	0	0	0	79263	Paenibacillus chitinolyticus
0.0027	9	9	1	0	0	0	3	0	0	0	1	1	0	0	0	1	2	0	0	0	1873425	Paenibacillus tritici
0.0027	9	9	1	3	0	0	3	0	0	0	1	0	0	1	0	0	0	0	0	0	1462996	Paenibacillus yonginensis
0.0027	9	9	1	1	2	0	0	0	1	0	1	0	0	0	0	0	2	1	0	0	1126833	Paenibacillus beijingensis
0.0024	8	8	0	1	0	0	1	0	1	3	0	0	0	1	0	0	0	1	0	0	198119	Paenibacillus barcinonensis
0.0024	8	8	1	0	1	0	0	0	1	1	1	0	1	0	1	1	0	0	0	0	44252	Paenibacillus macerans
0.0021	7	7	0	0	2	0	0	0	1	2	0	0	0	0	0	1	0	1	0	0	2704463	Paenibacillus rhizovicinus
0.0021	7	7	0	2	1	1	0	0	2	0	0	0	0	0	1	0	0	0	0	0	160799	Paenibacillus borealis
0.0021	7	7	3	1	1	0	1	0	0	0	0	0	0	0	0	0	0	0	0	1	1178515	Paenibacillus swuensis
0.0018	6	6	0	0	0	1	4	0	0	0	0	0	0	0	0	1	0	0	0	0	375489	Paenibacillus cellulosilyticus
0.0018	6	6	0	0	2	0	1	0	0	0	1	0	1	0	1	0	0	0	0	0	1174501	Paenibacillus typhae
0.0018	6	6	1	0	0	0	1	0	0	0	0	2	1	0	0	0	1	0	0	0	2020716	Paenibacillus konkukensis
0.0015	5	5	0	0	0	0	1	0	0	0	2	0	0	1	0	0	0	1	0	0	2707005	Paenibacillus lutimineralis
0.0015	5	5	0	0	0	0	1	1	0	0	2	0	1	0	0	0	0	0	0	0	521520	Paenibacillus urinalis
0.0015	5	5	0	0	0	1	0	0	0	1	0	0	0	0	1	0	0	1	0	1	49283	Paenibacillus thiaminolyticus
0.0015	5	5	0	0	1	0	0	0	1	0	0	0	1	1	0	0	0	0	0	1	2909671	Paenibacillus spongiae
0.0015	5	5	0	1	0	1	0	0	0	0	1	0	1	0	0	0	1	0	0	0	189691	Paenibacillus elgii
0.0015	5	5	0	1	1	0	0	0	0	0	0	2	0	0	0	0	1	0	0	0	2495582	Paenibacillus albus
0.0015	5	5	1	0	1	0	0	0	0	0	0	1	0	0	1	0	0	0	0	1	1619311	Paenibacillus physcomitrellae
0.0015	5	5	2	1	0	0	0	0	1	0	0	0	0	0	0	0	0	1	0	0	1472	Paenibacillus pabuli
0.0015	5	5	4	0	1	0	0	0	0	0	0	0	0	0	0	0	0	0	0	0	682956	Paenibacillus jilunlii
0.0012	4	4	0	0	0	0	0	0	0	3	0	0	0	0	0	0	1	0	0	0	528187	Paenibacillus tundrae
0.0012	4	4	0	0	0	0	1	0	0	0	0	2	0	0	0	0	0	1	0	0	2810347	Paenibacillus tianjinensis
0.0012	4	4	0	0	0	0	1	0	0	2	0	0	0	0	0	1	0	0	0	0	172713	Paenibacillus kribbensis
0.0012	4	4	1	0	1	0	0	0	0	0	1	0	1	0	0	0	0	0	0	0	1464	Paenibacillus larvae
0.0012	4	4	1	0	0	1	0	1	0	0	0	0	1	0	0	0	0	0	0	0	1712516	Paenibacillus baekrokdamisoli
0.0012	4	0	1	0	0	0	0	0	0	0	0	1	1	0	0	0	0	1	0	0	365617	Paenibacillus sabinae
0.0012	4	4	1	0	0	0	0	0	0	0	0	1	1	0	0	0	0	1	0	0	1268072	Paenibacillus sabinae T27
0.0012	4	4	2	0	0	0	0	0	0	0	1	0	0	0	0	1	0	0	0	0	2975482	Paenibacillus andongensis
9e-04	3	3	0	0	0	1	0	0	0	0	0	0	1	0	0	0	0	0	0	1	1401	Paenibacillus lautus
9e-04	3	3	0	0	1	0	0	0	0	0	1	0	1	0	0	0	0	0	0	0	1473112	Paenibacillus guangzhouensis
9e-04	3	3	0	2	1	0	0	0	0	0	0	0	0	0	0	0	0	0	0	0	44250	Paenibacillus alvei
9e-04	3	3	1	0	0	0	0	1	0	0	0	0	0	0	0	1	0	0	0	0	171404	Paenibacillus agaridevorans
9e-04	3	3	1	0	0	0	1	0	0	0	1	0	0	0	0	0	0	0	0	0	1778678	Paenibacillus psychroresistens
6e-04	2	2	0	0	0	0	0	0	0	1	0	0	0	0	0	1	0	0	0	0	189426	Paenibacillus odorifer
6e-04	2	2	0	0	0	0	0	0	1	0	1	0	0	0	0	0	0	0	0	0	3050112	Paenibacillus polygoni
6e-04	2	2	0	0	0	0	0	1	0	0	0	0	0	0	1	0	0	0	0	0	2509456	Paenibacillus protaetiae
6e-04	2	2	0	0	0	0	1	0	0	0	1	0	0	0	0	0	0	0	0	0	253703	Paenibacillus antarcticus
6e-04	2	2	0	0	1	0	0	0	0	1	0	0	0	0	0	0	0	0	0	0	1616788	Paenibacillus bovis
6e-04	2	2	0	1	0	0	0	0	0	0	0	0	0	0	1	0	0	0	0	0	562959	Paenibacillus cellulositrophicus
3e-04	1	1	0	0	0	0	0	0	0	0	0	0	0	0	0	1	0	0	0	0	307580	Paenibacillus woosongensis
3e-04	1	1	0	0	0	0	0	0	0	0	1	0	0	0	0	0	0	0	0	0	128574	Paenibacillus brasilensis
3e-04	1	1	0	0	0	0	0	0	0	1	0	0	0	0	0	0	0	0	0	0	189425	Paenibacillus graminis
3e-04	1	1	0	0	0	1	0	0	0	0	0	0	0	0	0	0	0	0	0	0	539262	Paenibacillus hunanensis
3e-04	1	1	0	0	0	1	0	0	0	0	0	0	0	0	0	0	0	0	0	0	2726185	Paenibacillus albicereus
3e-04	1	1	0	1	0	0	0	0	0	0	0	0	0	0	0	0	0	0	0	0	1451	Paenibacillus amylolyticus
3e-04	1	1	0	1	0	0	0	0	0	0	0	0	0	0	0	0	0	0	0	0	248903	Paenibacillus xylanilyticus
0.0278	93	25	11	6	7	2	6	3	4	6	6	0	6	4	2	7	14	4	2	3	55080	Brevibacillus
0.0048	16	16	4	0	0	0	0	0	1	2	1	0	2	1	0	2	0	1	1	1	1393	Brevibacillus brevis
0.0024	8	8	0	0	3	0	1	0	0	0	0	0	0	0	0	0	4	0	0	0	54911	Brevibacillus choshinensis
0.0021	7	7	0	0	0	1	0	0	1	0	0	0	1	1	0	0	0	2	0	1	2950604	Brevibacillus ruminantium
0.0021	7	0	1	1	1	0	1	1	1	0	0	0	1	0	0	0	0	0	0	0	2684853	unclassified Brevibacillus
0.0018	6	6	0	1	1	0	1	1	1	0	0	0	1	0	0	0	0	0	0	0	319501	Brevibacillus sp. WF146
3e-04	1	1	1	0	0	0	0	0	0	0	0	0	0	0	0	0	0	0	0	0	2738979	Brevibacillus sp. HD3.3A
0.0015	5	5	0	0	0	0	0	0	1	2	1	0	0	0	0	0	1	0	0	0	2496837	Brevibacillus marinus
0.0015	5	5	1	1	0	0	0	1	0	0	1	0	0	0	0	1	0	0	0	0	2796470	Brevibacillus composti
0.0015	5	5	2	0	0	0	1	0	0	1	0	0	0	0	1	0	0	0	0	0	54913	Brevibacillus formosus
0.0012	4	4	0	0	0	0	1	0	0	0	1	0	0	0	0	2	0	0	0	0	1465	Brevibacillus laterosporus
0.0012	4	4	0	1	0	0	2	1	0	0	0	0	0	0	0	0	0	0	0	0	45462	Brevibacillus borstelensis
0.0012	4	4	2	0	0	1	0	0	0	0	0	0	0	0	0	1	0	0	0	0	54914	Brevibacillus parabrevis
6e-04	2	2	0	1	0	0	0	0	0	0	1	0	0	0	0	0	0	0	0	0	2895522	Brevibacillus humidisoli
3e-04	1	1	0	0	0	0	0	0	0	0	0	0	0	0	1	0	0	0	0	0	51101	Brevibacillus agri
0.0128	43	0	3	6	6	0	2	1	1	4	5	2	4	2	0	3	3	0	1	0	329857	Cohnella
0.0045	15	15	2	2	3	0	2	0	1	1	0	0	0	1	0	2	1	0	0	0	2674991	Cohnella candidum
0.0039	13	0	1	2	2	0	0	1	0	2	1	0	1	1	0	0	2	0	0	0	2636738	unclassified Cohnella
0.0039	13	13	1	2	2	0	0	1	0	2	1	0	1	1	0	0	2	0	0	0	1619153	Cohnella sp. LGH
0.0036	12	12	0	2	1	0	0	0	0	1	3	2	2	0	0	0	0	0	1	0	2507935	Cohnella abietis
6e-04	2	2	0	0	0	0	0	0	0	0	0	0	1	0	0	1	0	0	0	0	2728023	Cohnella herbarum
3e-04	1	1	0	0	0	0	0	0	0	0	1	0	0	0	0	0	0	0	0	0	2598458	Cohnella cholangitidis
0.0081	27	0	4	0	2	2	2	0	4	1	0	1	2	5	1	0	1	2	0	0	85151	Aneurinibacillus group
0.0081	27	8	4	0	2	2	2	0	4	1	0	1	2	5	1	0	1	2	0	0	55079	Aneurinibacillus
0.0033	11	11	2	0	0	1	0	0	2	1	0	0	0	3	0	0	0	2	0	0	2966586	Aneurinibacillus uraniidurans
0.0015	5	0	0	0	0	0	1	0	1	0	0	1	1	1	0	0	0	0	0	0	2642329	unclassified Aneurinibacillus
0.0015	5	5	0	0	0	0	1	0	1	0	0	1	1	1	0	0	0	0	0	0	3022697	Aneurinibacillus sp. Ricciae_BoGa-3
9e-04	3	3	1	0	0	0	0	0	1	0	0	0	0	0	1	0	0	0	0	0	1500254	Aneurinibacillus soli
0.0039	13	0	3	1	0	2	0	1	0	2	1	0	0	1	0	1	0	0	1	0	456492	Saccharibacillus
0.0039	13	13	3	1	0	2	0	1	0	2	1	0	0	1	0	1	0	0	1	0	2583377	Saccharibacillus brassicae
0.0024	8	0	0	1	0	0	0	1	1	0	0	1	0	0	0	1	2	0	1	0	76632	Thermobacillus
0.0024	8	0	0	1	0	0	0	1	1	0	0	1	0	0	0	1	2	0	1	0	377615	Thermobacillus composti
0.0024	8	8	0	1	0	0	0	1	1	0	0	1	0	0	0	1	2	0	1	0	717605	Thermobacillus composti KWC4
0.1063	356	31	18	14	33	29	9	59	13	9	11	29	22	30	19	9	24	6	12	10	90964	Staphylococcaceae
0.0612	205	25	10	8	20	15	4	29	9	7	8	18	17	14	11	5	9	3	10	8	1279	Staphylococcus
0.0057	19	19	2	0	5	0	0	0	1	0	0	2	0	0	1	1	3	1	1	2	1282	Staphylococcus epidermidis
0.0054	18	18	0	0	0	4	0	8	1	0	0	0	0	0	4	0	0	0	1	0	91994	unclassified Staphylococcus
0.0033	11	11	0	0	0	0	0	0	0	1	0	2	7	0	1	0	0	0	0	0	29382	Staphylococcus cohnii
0.0033	11	11	0	4	1	2	0	1	0	0	2	1	0	0	0	0	0	0	0	0	214473	Staphylococcus nepalensis
0.003	10	10	0	0	1	0	0	0	1	0	0	1	0	2	0	1	2	0	2	0	1288	Staphylococcus xylosus
0.003	10	0	1	1	0	1	1	0	0	2	0	0	1	0	0	2	0	0	0	1	2815305	Staphylococcus intermedius group
0.0024	8	8	0	1	0	1	0	0	0	2	0	0	1	0	0	2	0	0	0	1	53344	Staphylococcus delphini
6e-04	2	2	1	0	0	0	1	0	0	0	0	0	0	0	0	0	0	0	0	0	283734	Staphylococcus pseudintermedius
0.0027	9	9	0	0	0	0	0	1	1	0	0	2	0	4	1	0	0	0	0	0	586733	Staphylococcus devriesei
0.0021	7	7	0	0	0	1	0	4	1	0	0	1	0	0	0	0	0	0	0	0	1286	Staphylococcus simulans
0.0021	7	7	1	0	0	2	0	1	0	0	0	0	1	0	1	0	0	1	0	0	29378	Staphylococcus arlettae
0.0018	6	6	0	0	0	0	0	0	0	0	0	0	1	1	1	0	0	1	0	2	29388	Staphylococcus capitis
0.0018	6	3	0	0	1	1	0	0	1	0	1	0	0	1	0	0	0	0	0	1	1290	Staphylococcus hominis
9e-04	3	3	0	0	1	1	0	0	0	0	0	0	0	1	0	0	0	0	0	0	145391	Staphylococcus hominis subsp. hominis
0.0018	6	6	0	0	1	0	0	0	0	0	0	0	3	1	0	0	0	0	1	0	1292	Staphylococcus warneri
0.0018	6	6	0	0	1	1	0	4	0	0	0	0	0	0	0	0	0	0	0	0	70255	Staphylococcus condimenti
0.0018	6	6	1	0	2	1	0	0	1	0	1	0	0	0	0	0	0	0	0	0	308354	Staphylococcus simiae
0.0018	6	6	1	0	1	0	0	1	0	0	2	0	0	0	0	0	0	0	0	1	1280	Staphylococcus aureus
0.0015	5	5	0	1	3	0	1	0	0	0	0	0	0	0	0	0	0	0	0	0	28035	Staphylococcus lugdunensis
0.0015	5	5	1	0	0	0	1	2	0	0	0	1	0	0	0	0	0	0	0	0	46126	Staphylococcus chromogenes
0.0012	4	4	0	0	0	0	0	0	0	1	0	1	0	1	0	0	1	0	0	0	522262	Staphylococcus rostri
9e-04	3	3	0	0	0	0	0	0	0	0	0	0	2	0	0	1	0	0	0	0	1294	Staphylococcus muscae
9e-04	3	3	0	0	0	0	0	2	0	0	0	0	0	0	0	0	0	0	1	0	3051183	Staphylococcus hsinchuensis
9e-04	3	3	0	0	1	0	0	0	0	0	0	0	0	0	0	0	0	0	2	0	1281	Staphylococcus carnosus
9e-04	3	3	1	0	0	0	0	1	0	0	0	0	0	0	0	0	1	0	0	0	45972	Staphylococcus pasteuri
6e-04	2	2	0	0	0	0	0	0	0	0	0	1	0	0	0	0	0	0	1	0	985002	Staphylococcus argenteus
6e-04	2	2	0	0	0	0	0	0	0	0	0	2	0	0	0	0	0	0	0	0	29385	Staphylococcus saprophyticus
6e-04	2	2	1	0	0	0	0	0	0	0	0	0	0	0	0	0	0	0	1	0	2892440	Staphylococcus ratti
3e-04	1	1	0	0	0	0	0	0	0	0	0	0	0	0	0	0	1	0	0	0	46127	Staphylococcus felis
3e-04	1	1	0	0	0	0	0	0	0	0	0	0	0	0	0	0	1	0	0	0	74706	Staphylococcus coagulans
3e-04	1	1	0	0	0	0	0	0	0	0	0	0	0	0	1	0	0	0	0	0	155085	Staphylococcus lutrae
3e-04	1	1	0	0	0	0	0	0	0	0	0	0	0	1	0	0	0	0	0	0	2781774	Staphylococcus lloydii
3e-04	1	1	0	0	0	0	0	0	0	0	0	1	0	0	0	0	0	0	0	0	2282419	Staphylococcus pseudoxylosus
3e-04	1	1	0	0	0	0	0	0	0	0	0	1	0	0	0	0	0	0	0	0	70258	Staphylococcus piscifermentans
3e-04	1	1	0	0	0	0	0	0	0	0	0	1	0	0	0	0	0	0	0	0	1283	Staphylococcus haemolyticus
3e-04	1	1	0	0	0	0	0	0	0	0	1	0	0	0	0	0	0	0	0	0	2912228	Staphylococcus shinii
3e-04	1	1	0	0	0	0	0	1	0	0	0	0	0	0	0	0	0	0	0	0	201828	Staphylococcus casei
3e-04	1	1	0	0	1	0	0	0	0	0	0	0	0	0	0	0	0	0	0	0	61015	Staphylococcus succinus
0.0167	56	9	5	3	4	5	3	16	1	0	0	4	3	3	4	0	2	1	0	2	2803850	Mammaliicoccus
0.0045	15	15	1	1	0	1	0	2	0	0	0	2	0	2	3	0	1	0	0	2	1296	Mammaliicoccus sciuri
0.0045	15	7	3	0	1	3	0	7	0	0	0	1	0	0	0	0	0	0	0	0	2803851	unclassified Mammaliicoccus
0.0015	5	5	2	0	0	2	0	0	0	0	0	1	0	0	0	0	0	0	0	0	2962659	Mammaliicoccus sp. Marseille-Q6498
9e-04	3	3	1	0	1	0	0	1	0	0	0	0	0	0	0	0	0	0	0	0	3034233	Mammaliicoccus sp. Dog046
0.0033	11	11	1	1	2	0	3	0	1	0	0	1	1	1	0	0	0	0	0	0	71237	Mammaliicoccus vitulinus
0.0012	4	4	0	1	0	0	0	0	0	0	0	0	2	0	0	0	1	0	0	0	643214	Mammaliicoccus stepanovicii
6e-04	2	2	0	0	0	0	0	0	0	0	0	0	0	0	1	0	0	1	0	0	42858	Mammaliicoccus lentus
0.0087	29	28	0	0	0	6	0	11	2	0	0	2	0	5	2	0	0	1	0	0	489909	Nosocomiicoccus
3e-04	1	1	0	0	0	0	0	0	0	0	0	0	0	1	0	0	0	0	0	0	489910	Nosocomiicoccus ampullae
0.0048	16	1	1	2	0	1	0	2	0	0	3	1	0	1	0	2	1	1	1	0	227979	Jeotgalicoccus
0.0036	12	0	1	2	0	0	0	1	0	0	3	1	0	1	0	0	1	1	1	0	2630462	unclassified Jeotgalicoccus
0.0036	12	12	1	2	0	0	0	1	0	0	3	1	0	1	0	0	1	1	1	0	946435	Jeotgalicoccus sp. ATCC 8456
9e-04	3	3	0	0	0	1	0	0	0	0	0	0	0	0	0	2	0	0	0	0	1461582	Jeotgalicoccus saudimassiliensis
0.0024	8	0	1	1	0	2	1	0	0	0	0	0	2	0	0	1	0	0	0	0	45669	Salinicoccus
0.0018	6	0	0	1	0	1	1	0	0	0	0	0	2	0	0	1	0	0	0	0	2628837	unclassified Salinicoccus
0.0018	6	6	0	1	0	1	1	0	0	0	0	0	2	0	0	1	0	0	0	0	3136731	Salinicoccus sp. Bachu38
6e-04	2	2	1	0	0	1	0	0	0	0	0	0	0	0	0	0	0	0	0	0	407035	Salinicoccus halodurans
0.0018	6	0	1	0	0	0	0	1	0	0	0	1	0	1	1	0	1	0	0	0	3076173	Macrococcoides
0.0015	5	5	1	0	0	0	0	1	0	0	0	1	0	1	0	0	1	0	0	0	1855823	Macrococcoides canis
3e-04	1	1	0	0	0	0	0	0	0	0	0	0	0	0	1	0	0	0	0	0	69966	Macrococcoides caseolyticum
0.0015	5	0	0	0	0	0	1	0	0	2	0	1	0	0	0	1	0	0	0	0	69965	Macrococcus
0.0012	4	4	0	0	0	0	1	0	0	2	0	0	0	0	0	1	0	0	0	0	69968	Macrococcus bovicus
3e-04	1	1	0	0	0	0	0	0	0	0	0	1	0	0	0	0	0	0	0	0	2875764	Macrococcus armenti
0.0723	242	13	22	20	20	11	21	12	11	16	14	20	8	22	5	12	11	11	4	2	186818	Planococcaceae
0.0233	78	2	6	2	4	5	8	1	4	8	5	11	2	10	2	4	0	4	2	0	1569	Sporosarcina
0.0167	56	3	3	1	4	3	6	0	2	5	3	9	2	9	2	3	0	3	1	0	2647733	unclassified Sporosarcina
0.0051	17	17	0	0	2	1	1	0	1	1	2	2	1	3	0	3	0	0	0	0	2810514	Sporosarcina sp. Marseille-Q4063
0.0036	12	12	2	0	1	1	0	0	0	2	0	4	0	2	0	0	0	0	0	0	2818390	Sporosarcina sp. Te-1
0.0018	6	6	0	0	1	0	0	0	0	0	0	2	0	3	0	0	0	0	0	0	3056444	Sporosarcina sp. T2O-4
0.0015	5	5	0	0	0	1	1	0	0	1	0	1	0	0	1	0	0	0	0	0	2921554	Sporosarcina sp. FSL K6-1522
0.0012	4	4	0	0	0	0	2	0	1	1	0	0	0	0	0	0	0	0	0	0	3020056	Sporosarcina sp. B2O-1
9e-04	3	3	1	0	0	0	0	0	0	0	0	0	0	0	0	0	0	1	1	0	3056445	Sporosarcina sp. 0.2-SM1T-5
6e-04	2	2	0	0	0	0	0	0	0	0	0	0	0	0	1	0	0	1	0	0	2921557	Sporosarcina sp. FSL K6-3508
6e-04	2	2	0	0	0	0	0	0	0	0	0	0	1	0	0	0	0	1	0	0	2921556	Sporosarcina sp. FSL K6-2383
3e-04	1	1	0	0	0	0	0	0	0	0	0	0	0	1	0	0	0	0	0	0	2283194	Sporosarcina sp. PTS2304
3e-04	1	1	0	0	0	0	1	0	0	0	0	0	0	0	0	0	0	0	0	0	2942204	Sporosarcina sp. Marseille-Q4943
0.0021	7	7	1	0	0	0	2	0	0	2	1	0	0	0	0	0	0	1	0	0	633404	Sporosarcina thermotolerans
0.0015	5	5	1	0	0	1	0	1	1	0	0	0	0	1	0	0	0	0	0	0	1474	Sporosarcina pasteurii
0.0012	4	4	0	1	0	0	0	0	0	1	0	2	0	0	0	0	0	0	0	0	298596	Sporosarcina ureilytica
0.0012	4	4	1	0	0	0	0	0	0	0	1	0	0	0	0	1	0	0	1	0	1571	Sporosarcina ureae
0.0197	66	4	11	6	4	3	9	3	1	4	2	5	2	5	2	2	1	5	0	1	1372	Planococcus
0.006	20	0	6	0	1	1	2	3	0	0	0	1	1	3	1	0	0	1	0	0	2662419	unclassified Planococcus (in: firmicutes)
0.0027	9	9	0	0	1	0	1	3	0	0	0	0	0	3	1	0	0	0	0	0	1526927	Planococcus sp. PAMC 21323
0.0018	6	6	3	0	0	0	1	0	0	0	0	0	1	0	0	0	0	1	0	0	2908840	Planococcus sp. 107-1
0.0012	4	4	2	0	0	1	0	0	0	0	0	1	0	0	0	0	0	0	0	0	3058394	Planococcus sp. N056
3e-04	1	1	1	0	0	0	0	0	0	0	0	0	0	0	0	0	0	0	0	0	3058398	Planococcus sp. N016
0.0057	19	19	0	2	2	1	5	0	1	0	1	3	1	0	0	2	0	1	0	0	192421	Planococcus maritimus
0.0018	6	6	0	0	0	1	0	0	0	1	0	0	0	0	1	0	1	2	0	0	1499687	Planococcus massiliensis
0.0012	4	4	1	0	0	0	0	0	0	1	0	0	0	1	0	0	0	1	0	0	2213202	Planococcus lenghuensis
0.0012	4	0	1	1	0	0	0	0	0	0	0	1	0	1	0	0	0	0	0	0	161360	Planococcus antarcticus
0.0012	4	4	1	1	0	0	0	0	0	0	0	1	0	1	0	0	0	0	0	0	1185653	Planococcus antarcticus DSM 14505
9e-04	3	3	0	2	0	0	0	0	0	1	0	0	0	0	0	0	0	0	0	0	459472	Planococcus glaciei
6e-04	2	2	1	0	0	0	0	0	0	0	0	0	0	0	0	0	0	0	0	1	1038856	Planococcus plakortidis
3e-04	1	1	0	0	0	0	0	0	0	0	1	0	0	0	0	0	0	0	0	0	414778	Planococcus donghaensis
3e-04	1	1	0	0	0	0	0	0	0	1	0	0	0	0	0	0	0	0	0	0	2233542	Planococcus halotolerans
3e-04	1	1	1	0	0	0	0	0	0	0	0	0	0	0	0	0	0	0	0	0	1302659	Planococcus versutus
3e-04	1	1	1	0	0	0	0	0	0	0	0	0	0	0	0	0	0	0	0	0	1215089	Planococcus halocryophilus
0.0075	25	9	0	4	3	1	2	1	1	2	2	0	1	1	0	0	6	0	1	0	648800	Solibacillus
0.0027	9	9	0	2	1	1	1	0	0	0	0	0	0	1	0	0	2	0	1	0	2912187	Solibacillus daqui
0.0021	7	1	0	0	1	0	1	1	1	2	1	0	0	0	0	0	0	0	0	0	2637870	unclassified Solibacillus
6e-04	2	2	0	0	0	0	0	0	1	1	0	0	0	0	0	0	0	0	0	0	2921653	Solibacillus sp. FSL R5-0691
6e-04	2	2	0	0	1	0	0	1	0	0	0	0	0	0	0	0	0	0	0	0	2921639	Solibacillus sp. FSL R5-0449
3e-04	1	1	0	0	0	0	0	0	0	1	0	0	0	0	0	0	0	0	0	0	2048654	Solibacillus sp. R5-41
3e-04	1	1	0	0	0	0	1	0	0	0	0	0	0	0	0	0	0	0	0	0	2921713	Solibacillus sp. FSL W8-0372
0.0066	22	5	0	2	3	2	2	1	1	1	2	1	0	2	0	4	0	0	1	0	160795	Ureibacillus
0.003	10	10	0	1	1	1	1	1	0	0	0	1	0	2	0	2	0	0	0	0	367743	Ureibacillus thermophilus
0.0021	7	0	0	0	1	1	1	0	0	0	1	0	0	0	0	2	0	0	1	0	2638520	unclassified Ureibacillus
0.0015	5	5	0	0	0	1	1	0	0	0	0	0	0	0	0	2	0	0	1	0	2954684	Ureibacillus sp. FSL K6-8385
6e-04	2	2	0	0	1	0	0	0	0	0	1	0	0	0	0	0	0	0	0	0	2954593	Ureibacillus sp. FSL W7-1570
0.0048	16	0	2	1	4	0	0	1	2	0	1	0	0	1	0	1	2	1	0	0	651660	Paenisporosarcina
0.0048	16	16	2	1	4	0	0	1	2	0	1	0	0	1	0	1	2	1	0	0	417367	Paenisporosarcina antarctica
0.0027	9	3	1	1	0	0	0	1	0	0	2	1	1	1	0	0	1	0	0	0	1649	Kurthia
0.0018	6	6	1	0	0	0	0	0	0	0	2	1	1	1	0	0	0	0	0	0	1650	Kurthia zopfii
0.0015	5	0	0	3	2	0	0	0	0	0	0	0	0	0	0	0	0	0	0	0	496496	Viridibacillus
0.0015	5	0	0	3	2	0	0	0	0	0	0	0	0	0	0	0	0	0	0	0	2617942	unclassified Viridibacillus
0.0015	5	5	0	3	2	0	0	0	0	0	0	0	0	0	0	0	0	0	0	0	2779527	Viridibacillus sp. JNUCC-6
0.0012	4	0	1	0	0	0	0	0	0	0	0	0	1	0	1	0	0	1	0	0	648802	Rummeliibacillus
0.0012	4	0	1	0	0	0	0	0	0	0	0	0	1	0	1	0	0	1	0	0	2622809	unclassified Rummeliibacillus
0.0012	4	4	1	0	0	0	0	0	0	0	0	0	1	0	1	0	0	1	0	0	2939494	Rummeliibacillus sp. G93
6e-04	2	0	0	0	0	0	0	0	0	0	0	0	0	2	0	0	0	0	0	0	889388	Chryseomicrobium
6e-04	2	0	0	0	0	0	0	0	0	0	0	0	0	2	0	0	0	0	0	0	2625558	unclassified Chryseomicrobium
6e-04	2	2	0	0	0	0	0	0	0	0	0	0	0	2	0	0	0	0	0	0	2921704	Chryseomicrobium sp. FSL W7-1435
6e-04	2	0	0	0	0	0	0	1	1	0	0	0	0	0	0	0	0	0	0	0	2703677	Metasolibacillus
6e-04	2	1	0	0	0	0	0	1	1	0	0	0	0	0	0	0	0	0	0	0	2703679	unclassified Metasolibacillus
3e-04	1	1	0	0	0	0	0	1	0	0	0	0	0	0	0	0	0	0	0	0	2921416	Metasolibacillus sp. FSL K6-0083
0.0113	38	0	4	4	3	0	4	2	2	2	2	0	2	3	2	1	2	0	2	3	186823	Alicyclobacillaceae
0.006	20	0	1	2	1	0	2	1	1	1	2	0	1	1	2	0	1	0	1	3	29330	Alicyclobacillus
0.0027	9	0	1	0	0	0	0	0	0	1	0	0	1	0	2	0	1	0	0	3	2622400	unclassified Alicyclobacillus
0.0012	4	4	1	0	0	0	0	0	0	0	0	0	1	0	0	0	1	0	0	1	2796143	Alicyclobacillus sp. ALC3
9e-04	3	3	0	0	0	0	0	0	0	1	0	0	0	0	1	0	0	0	0	1	2606450	Alicyclobacillus sp. TC
6e-04	2	2	0	0	0	0	0	0	0	0	0	0	0	0	1	0	0	0	0	1	2665646	Alicyclobacillus sp. SO9
0.0015	5	0	0	2	0	0	0	1	0	0	1	0	0	0	0	0	0	0	1	0	405212	Alicyclobacillus acidocaldarius
0.0015	5	2	0	2	0	0	0	1	0	0	1	0	0	0	0	0	0	0	1	0	1388	Alicyclobacillus acidocaldarius subsp. acidocaldarius
6e-04	2	2	0	1	0	0	0	0	0	0	0	0	0	0	0	0	0	0	1	0	521098	Alicyclobacillus acidocaldarius subsp. acidocaldarius DSM 446
3e-04	1	1	0	1	0	0	0	0	0	0	0	0	0	0	0	0	0	0	0	0	1048834	Alicyclobacillus acidocaldarius subsp. acidocaldarius Tc-4-1
0.0012	4	4	0	0	0	0	2	0	1	0	1	0	0	0	0	0	0	0	0	0	1450	Alicyclobacillus acidoterrestris
3e-04	1	1	0	0	0	0	0	0	0	0	0	0	0	1	0	0	0	0	0	0	2931921	Alicyclobacillus mengziensis
3e-04	1	1	0	0	1	0	0	0	0	0	0	0	0	0	0	0	0	0	0	0	1475485	Alicyclobacillus dauci
0.0033	11	4	2	2	1	0	2	1	1	0	0	0	1	1	0	0	0	0	0	0	1129704	Kyrpidia
0.0018	6	0	1	2	0	0	2	0	0	0	0	0	1	0	0	0	0	0	0	0	33943	Kyrpidia tusciae
0.0018	6	6	1	2	0	0	2	0	0	0	0	0	1	0	0	0	0	0	0	0	562970	Kyrpidia tusciae DSM 2912
3e-04	1	1	0	0	0	0	0	1	0	0	0	0	0	0	0	0	0	0	0	0	2055160	Kyrpidia spormannii
0.0018	6	0	1	0	1	0	0	0	0	1	0	0	0	0	0	1	1	0	1	0	432330	Tumebacillus
0.0015	5	5	0	0	1	0	0	0	0	1	0	0	0	0	0	1	1	0	1	0	1903704	Tumebacillus avium
3e-04	1	1	1	0	0	0	0	0	0	0	0	0	0	0	0	0	0	0	0	0	1214604	Tumebacillus algifaecis
3e-04	1	0	0	0	0	0	0	0	0	0	0	0	0	1	0	0	0	0	0	0	1502725	Effusibacillus
3e-04	1	1	0	0	0	0	0	0	0	0	0	0	0	1	0	0	0	0	0	0	2743772	Effusibacillus dendaii
0.009	30	0	0	0	4	2	0	3	3	0	1	1	1	4	2	3	4	0	1	1	539002	Bacillales incertae sedis
0.0084	28	0	0	0	4	1	0	3	2	0	1	1	1	4	2	3	4	0	1	1	539742	Bacillales Family XII. Incertae Sedis
0.0084	28	7	0	0	4	1	0	3	2	0	1	1	1	4	2	3	4	0	1	1	33986	Exiguobacterium
0.0036	12	1	0	0	3	0	0	1	0	0	0	0	1	1	1	0	3	0	1	1	2644629	unclassified Exiguobacterium
0.0021	7	7	0	0	2	0	0	0	0	0	0	0	0	1	0	0	3	0	1	0	2829816	Exiguobacterium sp. PFWT01
6e-04	2	2	0	0	0	0	0	1	0	0	0	0	1	0	0	0	0	0	0	0	2735868	Exiguobacterium sp. Helios
3e-04	1	1	0	0	0	0	0	0	0	0	0	0	0	0	0	0	0	0	0	1	1399115	Exiguobacterium sp. MH3
3e-04	1	1	0	0	1	0	0	0	0	0	0	0	0	0	0	0	0	0	0	0	2051906	Exiguobacterium sp. N4-1P
9e-04	3	3	0	0	0	0	0	0	1	0	0	0	0	2	0	0	0	0	0	0	33987	Exiguobacterium aurantiacum
3e-04	1	1	0	0	0	0	0	0	0	0	0	0	0	0	0	1	0	0	0	0	273528	Exiguobacterium marinum
3e-04	1	1	0	0	0	0	0	0	0	0	0	0	0	0	1	0	0	0	0	0	340146	Exiguobacterium mexicanum
3e-04	1	1	0	0	0	0	0	0	0	0	0	0	0	1	0	0	0	0	0	0	41170	Exiguobacterium acetylicum
3e-04	1	0	0	0	0	0	0	0	0	0	0	1	0	0	0	0	0	0	0	0	332410	Exiguobacterium sibiricum
3e-04	1	1	0	0	0	0	0	0	0	0	0	1	0	0	0	0	0	0	0	0	262543	Exiguobacterium sibiricum 255-15
3e-04	1	0	0	0	0	0	0	0	0	0	1	0	0	0	0	0	0	0	0	0	132920	Exiguobacterium antarcticum
3e-04	1	1	0	0	0	0	0	0	0	0	1	0	0	0	0	0	0	0	0	0	1087448	Exiguobacterium antarcticum B7
3e-04	1	1	0	0	0	0	0	0	1	0	0	0	0	0	0	0	0	0	0	0	307643	Exiguobacterium profundum
6e-04	2	0	0	0	0	1	0	0	1	0	0	0	0	0	0	0	0	0	0	0	539003	Bacillales Family X. Incertae Sedis
6e-04	2	0	0	0	0	1	0	0	1	0	0	0	0	0	0	0	0	0	0	0	1609627	Hydrogenibacillus
6e-04	2	0	0	0	0	1	0	0	1	0	0	0	0	0	0	0	0	0	0	0	2773237	unclassified Hydrogenibacillus
6e-04	2	2	0	0	0	1	0	0	1	0	0	0	0	0	0	0	0	0	0	0	2866627	Hydrogenibacillus sp. N12
0.0078	26	0	0	1	9	2	0	1	0	0	0	1	0	4	0	1	5	0	1	1	539738	Gemellaceae
0.0078	26	17	0	1	9	2	0	1	0	0	0	1	0	4	0	1	5	0	1	1	1378	Gemella
0.0012	4	1	0	1	0	1	0	0	0	0	0	0	0	0	0	1	1	0	0	0	2624949	unclassified Gemella
9e-04	3	3	0	1	0	0	0	0	0	0	0	0	0	0	0	1	1	0	0	0	2040624	Gemella sp. ND 6198
6e-04	2	2	0	0	0	0	0	0	0	0	0	0	0	0	0	0	2	0	0	0	1379	Gemella haemolysans
6e-04	2	2	0	0	0	1	0	1	0	0	0	0	0	0	0	0	0	0	0	0	84135	Gemella sanguinis
3e-04	1	1	0	0	0	0	0	0	0	0	0	0	0	0	0	0	0	0	0	1	29391	Gemella morbillorum
0.0075	25	0	1	3	5	0	1	3	3	0	0	1	0	2	3	2	1	0	0	0	186820	Listeriaceae
0.0075	25	2	1	3	5	0	1	3	3	0	0	1	0	2	3	2	1	0	0	0	1637	Listeria
0.0024	8	8	0	2	1	0	1	0	1	0	0	0	0	0	1	2	0	0	0	0	1639	Listeria monocytogenes
9e-04	3	3	0	0	0	0	0	1	0	0	0	0	0	0	2	0	0	0	0	0	1642	Listeria innocua
9e-04	3	2	0	0	1	0	0	1	1	0	0	0	0	0	0	0	0	0	0	0	1638	Listeria ivanovii
3e-04	1	1	0	0	0	0	0	0	1	0	0	0	0	0	0	0	0	0	0	0	202752	Listeria ivanovii subsp. londoniensis
6e-04	2	2	0	0	0	0	0	0	0	0	0	0	0	1	0	0	1	0	0	0	1641	Listeria grayi
6e-04	2	2	0	0	0	0	0	1	0	0	0	0	0	1	0	0	0	0	0	0	1643	Listeria welshimeri
6e-04	2	0	0	0	1	0	0	0	1	0	0	0	0	0	0	0	0	0	0	0	2642072	unclassified Listeria
6e-04	2	2	0	0	1	0	0	0	1	0	0	0	0	0	0	0	0	0	0	0	1844999	Listeria sp. PSOL-1
6e-04	2	2	1	0	1	0	0	0	0	0	0	0	0	0	0	0	0	0	0	0	1640	Listeria seeligeri
3e-04	1	1	0	0	1	0	0	0	0	0	0	0	0	0	0	0	0	0	0	0	1497681	Listeria newyorkensis
0.0051	17	0	4	1	2	0	0	0	1	2	1	2	1	1	0	1	1	0	0	0	186824	Thermoactinomycetaceae
0.0021	7	0	2	0	1	0	0	0	1	1	0	0	0	1	0	0	1	0	0	0	2689589	Staphylospora
0.0021	7	7	2	0	1	0	0	0	1	1	0	0	0	1	0	0	1	0	0	0	2490858	Staphylospora marina
9e-04	3	0	0	0	0	0	0	0	0	0	0	2	0	0	0	1	0	0	0	0	1348505	Polycladomyces
9e-04	3	3	0	0	0	0	0	0	0	0	0	2	0	0	0	1	0	0	0	0	1125966	Polycladomyces abyssicola
9e-04	3	0	0	1	1	0	0	0	0	0	1	0	0	0	0	0	0	0	0	0	2023	Thermoactinomyces
9e-04	3	3	0	1	1	0	0	0	0	0	1	0	0	0	0	0	0	0	0	0	2026	Thermoactinomyces vulgaris
6e-04	2	0	1	0	0	0	0	0	0	1	0	0	0	0	0	0	0	0	0	0	1677050	Novibacillus
6e-04	2	2	1	0	0	0	0	0	0	1	0	0	0	0	0	0	0	0	0	0	1471761	Novibacillus thermophilus
3e-04	1	0	0	0	0	0	0	0	0	0	0	0	1	0	0	0	0	0	0	0	1274351	Kroppenstedtia
3e-04	1	1	0	0	0	0	0	0	0	0	0	0	1	0	0	0	0	0	0	0	714067	Kroppenstedtia eburnea
3e-04	1	0	1	0	0	0	0	0	0	0	0	0	0	0	0	0	0	0	0	0	292635	Laceyella
3e-04	1	1	1	0	0	0	0	0	0	0	0	0	0	0	0	0	0	0	0	0	37482	Laceyella sacchari
0.0012	4	0	1	1	0	0	1	0	1	0	0	0	0	0	0	0	0	0	0	0	186821	Sporolactobacillaceae
9e-04	3	0	1	1	0	0	0	0	1	0	0	0	0	0	0	0	0	0	0	0	2077	Sporolactobacillus
9e-04	3	3	1	1	0	0	0	0	1	0	0	0	0	0	0	0	0	0	0	0	269673	Sporolactobacillus terrae
3e-04	1	0	0	0	0	0	1	0	0	0	0	0	0	0	0	0	0	0	0	0	475230	Pullulanibacillus
3e-04	1	0	0	0	0	0	1	0	0	0	0	0	0	0	0	0	0	0	0	0	2640606	unclassified Pullulanibacillus
3e-04	1	1	0	0	0	0	1	0	0	0	0	0	0	0	0	0	0	0	0	0	3028315	Pullulanibacillus sp. KACC 23026
3e-04	1	0	0	0	0	0	0	0	0	0	0	0	0	1	0	0	0	0	0	0	3076164	Abyssicoccaceae
3e-04	1	0	0	0	0	0	0	0	0	0	0	0	0	1	0	0	0	0	0	0	1955413	Abyssicoccus
3e-04	1	1	0	0	0	0	0	0	0	0	0	0	0	1	0	0	0	0	0	0	1817405	Abyssicoccus albus
0.9006	3016	0	267	136	150	214	216	150	374	100	255	111	97	173	264	127	86	91	159	46	526524	Erysipelotrichia
0.9006	3016	11	267	136	150	214	216	150	374	100	255	111	97	173	264	127	86	91	159	46	526525	Erysipelotrichales
0.4598	1540	18	84	74	73	109	105	72	294	23	162	48	18	102	157	30	43	23	107	16	2810280	Coprobacillaceae
0.427	1430	12	79	67	63	103	93	62	292	22	152	42	16	94	149	23	39	23	98	13	3025755	Thomasclavelia
0.1962	657	0	9	31	46	67	51	6	137	1	44	14	2	70	76	1	5	8	88	1	29348	Thomasclavelia spiroformis
0.1962	657	657	9	31	46	67	51	6	137	1	44	14	2	70	76	1	5	8	88	1	428126	Thomasclavelia spiroformis DSM 1552
0.1878	629	0	66	32	8	31	18	28	152	19	82	23	12	21	67	17	23	12	6	12	3025756	unclassified Thomasclavelia
0.1878	629	629	66	32	8	31	18	28	152	19	82	23	12	21	67	17	23	12	6	12	1965571	Erysipelatoclostridium sp. An173
0.0394	132	132	4	4	9	5	23	26	2	2	25	2	2	2	4	5	10	3	4	0	1547	Thomasclavelia ramosa
0.0152	51	14	4	6	4	2	9	0	0	0	7	1	1	4	3	3	1	0	4	2	135858	Catenibacterium
0.0072	24	24	2	4	3	0	4	0	0	0	6	0	0	1	0	1	1	0	1	1	100886	Catenibacterium mitsuokai
0.0039	13	0	2	2	1	1	0	0	0	0	0	1	1	2	2	0	0	0	1	0	2643636	unclassified Catenibacterium
0.0039	13	13	2	2	1	1	0	0	0	0	0	1	1	2	2	0	0	0	1	0	2478954	Catenibacterium sp. co_0103
0.0066	22	0	1	1	1	1	2	3	2	0	2	2	0	0	2	2	0	0	2	1	2678885	Faecalibacillus
0.0066	22	22	1	1	1	1	2	3	2	0	2	2	0	0	2	2	0	0	2	1	1982626	Faecalibacillus intestinalis
0.0057	19	0	0	0	0	1	1	4	0	1	1	3	0	2	3	2	0	0	1	0	2943184	Tannockella
0.0057	19	19	0	0	0	1	1	4	0	1	1	3	0	2	3	2	0	0	1	0	2899121	Tannockella kyphosi
0.4103	1374	31	174	54	69	97	104	66	72	74	84	63	73	68	102	93	39	63	51	28	128827	Erysipelotrichaceae
0.1681	563	0	61	28	33	53	64	24	23	30	38	25	25	30	21	44	20	16	12	16	433334	Erysipelotrichaceae incertae sedis
0.1681	563	563	61	28	33	53	64	24	23	30	38	25	25	30	21	44	20	16	12	16	1522	[Clostridium] innocuum
0.1541	516	0	90	8	20	30	10	16	32	26	25	29	32	25	65	22	10	42	26	8	3059504	Allocoprobacillus
0.1541	516	516	90	8	20	30	10	16	32	26	25	29	32	25	65	22	10	42	26	8	2944914	Allocoprobacillus halotolerans
0.0194	65	0	6	4	2	3	3	6	7	2	6	2	6	1	4	8	1	0	3	1	2749267	Amedibacterium
0.0194	65	65	6	4	2	3	3	6	7	2	6	2	6	1	4	8	1	0	3	1	2583452	Amedibacterium intestinale
0.0194	65	0	9	7	2	2	3	9	4	5	4	5	1	4	2	1	0	3	3	1	1918536	Longicatena
0.0194	65	65	9	7	2	2	3	9	4	5	4	5	1	4	2	1	0	3	3	1	1796635	Longicatena caecimuris
0.0164	55	0	3	4	5	1	8	1	3	2	5	1	3	2	4	5	1	1	4	2	174708	Allobaculum
0.0105	35	35	2	1	4	0	7	1	2	2	3	0	2	1	2	4	0	0	2	2	2834459	Allobaculum mucilyticum
0.006	20	0	1	3	1	1	1	0	1	0	2	1	1	1	2	1	1	1	2	0	2623473	unclassified Allobaculum
0.006	20	20	1	3	1	1	1	0	1	0	2	1	1	1	2	1	1	1	2	0	2853432	Allobaculum sp. Allo2
0.0093	31	0	0	1	2	3	3	1	1	4	4	0	2	2	1	6	0	1	0	0	1729679	Faecalibaculum
0.0093	31	31	0	1	2	3	3	1	1	4	4	0	2	2	1	6	0	1	0	0	1702221	Faecalibaculum rodentium
0.009	30	3	3	0	3	4	1	6	2	0	0	0	1	4	1	0	3	0	2	0	1647	Erysipelothrix
0.0039	13	13	1	0	3	0	0	0	1	0	0	0	0	4	0	0	3	0	1	0	1514105	Erysipelothrix larvae
0.0021	7	0	0	0	0	2	1	2	1	0	0	0	0	0	0	0	0	0	1	0	2624170	unclassified Erysipelothrix
0.0021	7	7	0	0	0	2	1	2	1	0	0	0	0	0	0	0	0	0	1	0	2714928	Erysipelothrix sp. HDW6A
0.0018	6	6	0	0	0	1	0	4	0	0	0	0	1	0	0	0	0	0	0	0	225084	Erysipelothrix inopinata
3e-04	1	1	1	0	0	0	0	0	0	0	0	0	0	0	0	0	0	0	0	0	2890314	Erysipelothrix enhydrae
0.0039	13	0	0	0	0	0	8	1	0	1	0	0	0	0	0	2	1	0	0	0	2679910	Intestinibaculum
0.0039	13	13	0	0	0	0	8	1	0	1	0	0	0	0	0	2	1	0	0	0	2487118	Intestinibaculum porci
0.0012	4	0	0	1	0	0	0	0	0	0	0	1	0	0	1	1	0	0	0	0	118747	Bulleidia
0.0012	4	0	0	1	0	0	0	0	0	0	0	1	0	0	1	1	0	0	0	0	2704656	unclassified Bulleidia
0.0012	4	4	0	1	0	0	0	0	0	0	0	1	0	0	1	1	0	0	0	0	2806552	Bulleidia sp. zg-1006
3e-04	1	0	0	0	0	0	0	0	0	0	0	0	0	0	1	0	0	0	0	0	123375	Solobacterium
3e-04	1	1	0	0	0	0	0	0	0	0	0	0	0	0	1	0	0	0	0	0	102148	Solobacterium moorei
0.0272	91	0	6	8	7	8	7	12	7	2	8	0	6	3	2	4	3	5	1	2	2810281	Turicibacteraceae
0.0272	91	10	6	8	7	8	7	12	7	2	8	0	6	3	2	4	3	5	1	2	191303	Turicibacter
0.0221	74	74	6	8	6	8	6	2	6	2	7	0	6	1	1	4	3	5	1	2	2735723	Turicibacter bilis
0.0018	6	0	0	0	0	0	0	4	0	0	0	0	0	1	1	0	0	0	0	0	2638206	unclassified Turicibacter
0.0015	5	5	0	0	0	0	0	4	0	0	0	0	0	0	1	0	0	0	0	0	2806443	Turicibacter sp. TJ11
3e-04	1	1	0	0	0	0	0	0	0	0	0	0	0	1	0	0	0	0	0	0	1712675	Turicibacter sp. H121
3e-04	1	1	0	0	0	0	0	0	0	0	0	0	0	1	0	0	0	0	0	0	154288	Turicibacter sanguinis
0.1708	572	15	50	46	44	31	56	38	34	35	30	17	42	13	27	40	25	18	16	10	909932	Negativicutes
0.1051	352	0	28	29	28	17	37	26	24	21	18	9	31	5	14	25	16	8	10	6	909929	Selenomonadales
0.0651	218	0	20	17	15	13	16	18	14	12	10	6	20	5	10	15	11	5	8	3	1843491	Selenomonadaceae
0.0409	137	15	16	11	5	12	6	13	7	6	5	3	15	2	8	8	11	4	3	2	970	Selenomonas
0.0164	55	5	8	7	1	4	4	9	4	2	2	0	6	1	0	2	3	0	0	2	2637378	unclassified Selenomonas
0.0048	16	16	0	7	0	2	0	4	0	0	1	0	0	0	0	1	1	0	0	0	1884263	Selenomonas sp. oral taxon 920
0.0039	13	13	3	0	0	2	0	2	4	1	0	0	0	1	0	0	0	0	0	0	712528	Selenomonas sp. oral taxon 126
0.0033	11	11	1	0	0	0	0	0	0	1	0	0	5	0	0	1	1	0	0	2	712538	Selenomonas sp. oral taxon 478
0.003	10	10	1	0	1	0	3	3	0	0	1	0	1	0	0	0	0	0	0	0	3095337	Selenomonas sp. TAMA-11512
0.0134	45	42	6	4	3	4	0	2	1	1	1	1	3	0	5	4	5	3	2	0	69823	Selenomonas sputigena
9e-04	3	3	1	0	1	0	0	1	0	0	0	0	0	0	0	0	0	0	0	0	546271	Selenomonas sputigena ATCC 35185
0.0045	15	0	0	0	0	1	2	2	1	1	1	0	2	1	0	2	2	0	0	0	971	Selenomonas ruminantium
0.0045	15	0	0	0	0	1	2	2	1	1	1	0	2	1	0	2	2	0	0	0	114197	Selenomonas ruminantium subsp. lactilytica
0.0045	15	15	0	0	0	1	2	2	1	1	1	0	2	1	0	2	2	0	0	0	927704	Selenomonas ruminantium subsp. lactilytica TAM6421
0.0015	5	5	0	0	0	0	0	0	1	0	1	0	2	0	1	0	0	0	0	0	2754044	Selenomonas timonae
6e-04	2	2	0	0	0	1	0	0	0	0	0	1	0	0	0	0	0	0	0	0	135079	Selenomonas dianae
0.0215	72	0	4	5	7	1	9	5	7	6	5	3	3	3	2	5	0	1	5	1	158846	Megamonas
0.0194	65	65	4	4	6	1	9	5	5	6	5	3	2	3	2	4	0	1	5	0	158847	Megamonas hypermegale
0.0021	7	7	0	1	1	0	0	0	2	0	0	0	1	0	0	1	0	0	0	1	437897	Megamonas funiformis
0.0027	9	0	0	1	3	0	1	0	0	0	0	0	2	0	0	2	0	0	0	0	3074372	Selenobaculum
0.0027	9	9	0	1	3	0	1	0	0	0	0	0	2	0	0	2	0	0	0	0	3054208	Selenobaculum gbiensis
0.04	134	0	8	12	13	4	21	8	10	9	8	3	11	0	4	10	5	3	2	3	1843490	Sporomusaceae
0.0188	63	7	2	4	8	1	9	3	5	4	4	2	6	0	4	4	2	1	1	3	2375	Sporomusa
0.0087	29	29	1	2	6	1	8	1	1	0	2	1	2	0	2	2	0	0	0	0	2377	Sporomusa termitida
0.0075	25	0	1	2	2	0	1	2	1	3	1	1	3	0	2	1	1	1	1	2	2378	Sporomusa ovata
0.0075	25	25	1	2	2	0	1	2	1	3	1	1	3	0	2	1	1	1	1	2	1123288	Sporomusa ovata DSM 2662
3e-04	1	0	0	0	0	0	0	0	1	0	0	0	0	0	0	0	0	0	0	0	307248	environmental samples
3e-04	1	1	0	0	0	0	0	0	1	0	0	0	0	0	0	0	0	0	0	0	307249	uncultured Sporomusa sp.
3e-04	1	0	0	0	0	0	0	0	1	0	0	0	0	0	0	0	0	0	0	0	47679	Sporomusa sphaeroides
3e-04	1	1	0	0	0	0	0	0	1	0	0	0	0	0	0	0	0	0	0	0	1337886	Sporomusa sphaeroides DSM 2875
0.0087	29	0	1	2	1	1	6	2	3	2	2	0	0	0	0	5	2	1	1	0	81463	Anaeromusa
0.0087	29	0	1	2	1	1	6	2	3	2	2	0	0	0	0	5	2	1	1	0	673272	environmental samples
0.0087	29	29	1	2	1	1	6	2	3	2	2	0	0	0	0	5	2	1	1	0	673273	uncultured Anaeromusa sp.
0.0072	24	0	0	3	3	1	5	3	1	1	2	1	2	0	0	1	0	1	0	0	365348	Pelosinus
0.0057	19	0	0	1	3	0	5	3	1	1	2	0	2	0	0	0	0	1	0	0	365349	Pelosinus fermentans
0.0057	19	19	0	1	3	0	5	3	1	1	2	0	2	0	0	0	0	1	0	0	1192197	Pelosinus fermentans JBW45
0.0015	5	0	0	2	0	1	0	0	0	0	0	1	0	0	0	1	0	0	0	0	2629460	unclassified Pelosinus
0.0015	5	5	0	2	0	1	0	0	0	0	0	1	0	0	0	1	0	0	0	0	484770	Pelosinus sp. UFO1
0.0054	18	0	5	3	1	1	1	0	1	2	0	0	3	0	0	0	1	0	0	0	2093783	Methylomusa
0.0054	18	18	5	3	1	1	1	0	1	2	0	0	3	0	0	0	1	0	0	0	1930071	Methylomusa anaerophila
0.0367	123	0	7	11	10	9	11	7	8	7	6	7	6	6	7	7	3	8	2	1	1843489	Veillonellales
0.0367	123	0	7	11	10	9	11	7	8	7	6	7	6	6	7	7	3	8	2	1	31977	Veillonellaceae
0.0287	96	2	4	10	8	7	7	7	6	4	5	5	5	4	7	5	3	7	1	1	906	Megasphaera
0.0194	65	65	4	8	6	5	5	6	4	2	4	0	4	2	5	2	2	4	1	1	2144175	Megasphaera stantonii
0.0045	15	11	0	2	2	2	1	0	1	1	0	3	0	1	1	0	1	0	0	0	907	Megasphaera elsdenii
0.0012	4	4	0	0	1	0	0	0	0	0	0	2	0	0	0	0	1	0	0	0	1458465	Megasphaera elsdenii 14-14
0.0033	11	11	0	0	0	0	0	1	0	0	1	2	1	0	0	3	0	3	0	0	1232428	Megasphaera massiliensis
9e-04	3	3	0	0	0	0	0	0	0	1	0	0	0	1	1	0	0	0	0	0	1675036	Megasphaera hexanoica
0.006	20	11	3	1	1	2	4	0	1	2	0	1	0	1	0	2	0	1	1	0	39948	Dialister
0.0018	6	6	1	0	1	1	1	0	0	1	0	0	0	0	0	1	0	0	0	0	487173	Dialister succinatiphilus
6e-04	2	2	0	1	0	0	0	0	0	0	0	0	0	1	0	0	0	0	0	0	2582419	Dialister hominis
3e-04	1	1	0	0	0	0	0	0	0	0	0	0	0	0	0	1	0	0	0	0	2161821	Dialister massiliensis
0.0021	7	2	0	0	1	0	0	0	1	1	1	1	1	1	0	0	0	0	0	0	29465	Veillonella
6e-04	2	2	0	0	1	0	0	0	0	0	0	1	0	0	0	0	0	0	0	0	423477	Veillonella rogosae
3e-04	1	1	0	0	0	0	0	0	0	0	0	0	1	0	0	0	0	0	0	0	248315	Veillonella rodentium
3e-04	1	1	0	0	0	0	0	0	0	1	0	0	0	0	0	0	0	0	0	0	29466	Veillonella parvula
3e-04	1	1	0	0	0	0	0	0	1	0	0	0	0	0	0	0	0	0	0	0	39777	Veillonella atypica
0.0245	82	0	13	6	3	4	7	4	2	7	3	0	5	1	4	8	6	2	4	3	1843488	Acidaminococcales
0.0245	82	0	13	6	3	4	7	4	2	7	3	0	5	1	4	8	6	2	4	3	909930	Acidaminococcaceae
0.0134	45	0	5	5	2	4	2	3	2	3	2	0	3	0	1	7	2	2	1	1	904	Acidaminococcus
0.009	30	0	3	3	1	3	1	3	2	2	2	0	2	0	1	3	1	1	1	1	905	Acidaminococcus fermentans
0.009	30	30	3	3	1	3	1	3	2	2	2	0	2	0	1	3	1	1	1	1	591001	Acidaminococcus fermentans DSM 20731
0.0045	15	9	2	2	1	1	1	0	0	1	0	0	1	0	0	4	1	1	0	0	187327	Acidaminococcus intestini
0.0018	6	6	1	1	1	1	0	0	0	0	0	0	0	0	0	1	0	1	0	0	568816	Acidaminococcus intestini RyC-MR95
0.011	37	10	8	1	1	0	5	1	0	4	1	0	2	1	3	1	4	0	3	2	33024	Phascolarctobacterium
0.0039	13	13	2	1	1	0	2	0	0	1	0	0	0	0	1	0	2	0	3	0	626940	Phascolarctobacterium succinatutens
0.0024	8	8	0	0	0	0	1	0	0	2	0	0	0	1	1	0	2	0	0	1	33025	Phascolarctobacterium faecium
0.0018	6	0	3	0	0	0	2	0	0	1	0	0	0	0	0	0	0	0	0	0	2639160	unclassified Phascolarctobacterium
0.0018	6	6	3	0	0	0	2	0	0	1	0	0	0	0	0	0	0	0	0	0	2823317	Phascolarctobacterium sp. Marseille-Q4147
0.0723	242	0	16	19	14	22	7	14	14	14	10	21	20	19	12	10	9	9	7	5	1737404	Tissierellia
0.0621	208	1	10	18	10	20	5	11	12	10	8	20	17	18	12	10	9	9	5	4	1737405	Tissierellales
0.0463	155	0	6	12	8	13	4	10	10	7	5	14	17	14	6	10	7	4	4	4	1570339	Peptoniphilaceae
0.0158	53	0	1	8	0	4	1	5	1	1	0	5	6	6	4	3	4	1	1	2	543311	Parvimonas
0.0158	53	53	1	8	0	4	1	5	1	1	0	5	6	6	4	3	4	1	1	2	33033	Parvimonas micra
0.011	37	10	2	1	3	5	0	1	7	3	2	0	4	3	0	3	0	0	1	2	165779	Anaerococcus
0.0033	11	0	0	0	1	1	0	0	4	2	1	0	0	0	0	0	0	0	0	2	2614126	unclassified Anaerococcus
0.0033	11	11	0	0	1	1	0	0	4	2	1	0	0	0	0	0	0	0	0	2	3036300	Anaerococcus sp. Marseille-Q7828
0.0021	7	7	0	0	1	2	0	0	1	1	0	0	1	0	0	1	0	0	0	0	33037	Anaerococcus vaginalis
0.0015	5	0	2	0	0	0	0	0	0	0	0	0	0	0	0	2	0	0	1	0	33034	Anaerococcus prevotii
0.0015	5	5	2	0	0	0	0	0	0	0	0	0	0	0	0	2	0	0	1	0	525919	Anaerococcus prevotii DSM 20548
9e-04	3	3	0	0	0	0	0	0	1	0	1	0	1	0	0	0	0	0	0	0	1287640	Anaerococcus obesiensis
3e-04	1	1	0	0	0	0	0	0	0	0	0	0	0	1	0	0	0	0	0	0	1870984	Anaerococcus mediterraneensis
0.0069	23	0	1	0	1	3	2	1	0	1	0	3	1	2	0	3	1	2	2	0	162289	Peptoniphilus
0.003	10	10	1	0	0	1	0	1	0	1	0	2	0	1	0	0	0	2	1	0	3016343	Peptoniphilus equinus
0.0021	7	7	0	0	0	2	0	0	0	0	0	1	1	0	0	3	0	0	0	0	54006	Peptoniphilus ivorii
0.0015	5	5	0	0	1	0	2	0	0	0	0	0	0	1	0	0	1	0	0	0	54005	Peptoniphilus harei
3e-04	1	1	0	0	0	0	0	0	0	0	0	0	0	0	0	0	0	0	1	0	3036303	Peptonophilus genitalis
0.0063	21	0	2	1	2	1	1	0	2	0	2	2	4	1	0	1	1	1	0	0	1161127	Murdochiella
0.0063	21	21	2	1	2	1	1	0	2	0	2	2	4	1	0	1	1	1	0	0	1852373	Murdochiella vaginalis
0.003	10	0	0	1	2	0	0	1	0	0	1	0	2	1	1	0	1	0	0	0	150022	Finegoldia
0.003	10	7	0	1	2	0	0	1	0	0	1	0	2	1	1	0	1	0	0	0	1260	Finegoldia magna
9e-04	3	3	0	1	0	0	0	0	0	0	0	0	0	1	0	0	1	0	0	0	525282	Finegoldia magna ATCC 53516
0.0021	7	0	0	1	0	0	0	1	0	0	0	4	0	1	0	0	0	0	0	0	31983	Helcococcus
0.0012	4	4	0	1	0	0	0	0	0	0	0	3	0	0	0	0	0	0	0	0	72026	Helcococcus ovis
9e-04	3	3	0	0	0	0	0	1	0	0	0	1	0	1	0	0	0	0	0	0	40091	Helcococcus kunzii
0.0012	4	0	0	0	0	0	0	1	0	2	0	0	0	0	1	0	0	0	0	0	2126548	Miniphocaeibacter
0.0012	4	4	0	0	0	0	0	1	0	2	0	0	0	0	1	0	0	0	0	0	2931922	Miniphocaeibacter halophilus
0.0048	16	0	1	2	2	2	1	0	0	1	0	3	0	0	2	0	0	2	0	0	1737406	Tissierellaceae
0.0042	14	0	0	2	2	2	1	0	0	1	0	3	0	0	1	0	0	2	0	0	41273	Tissierella
0.0042	14	0	0	2	2	2	1	0	0	1	0	3	0	0	1	0	0	2	0	0	2638726	unclassified Tissierella
0.0033	11	11	0	2	2	2	1	0	0	0	0	1	0	0	1	0	0	2	0	0	3070999	Tissierella sp. MB52-C2
9e-04	3	3	0	0	0	0	0	0	0	1	0	2	0	0	0	0	0	0	0	0	3035694	Tissierella sp. Yu-01
6e-04	2	0	1	0	0	0	0	0	0	0	0	0	0	0	1	0	0	0	0	0	2692382	Gudongella
6e-04	2	2	1	0	0	0	0	0	0	0	0	0	0	0	1	0	0	0	0	0	1582259	Gudongella oleilytica
0.0039	13	0	1	1	0	2	0	1	2	1	2	0	0	3	0	0	0	0	0	0	2848916	Thermohalobacteraceae
0.0039	13	0	1	1	0	2	0	1	2	1	2	0	0	3	0	0	0	0	0	0	171003	Caloranaerobacter
0.0039	13	13	1	1	0	2	0	1	2	1	2	0	0	3	0	0	0	0	0	0	116090	Caloranaerobacter azorensis
0.0033	11	0	0	2	0	1	0	0	0	1	1	2	0	0	0	0	1	2	1	0	2992717	Acidilutibacteraceae
0.0033	11	0	0	2	0	1	0	0	0	1	1	2	0	0	0	0	1	2	1	0	2992720	Acidilutibacter
0.0033	11	11	0	2	0	1	0	0	0	1	1	2	0	0	0	0	1	2	1	0	2507161	Acidilutibacter cellobiosedens
0.0018	6	0	1	1	0	1	0	0	0	0	0	0	0	1	1	0	1	0	0	0	2992719	Tepidimicrobiaceae
0.0012	4	0	0	1	0	1	0	0	0	0	0	0	0	1	1	0	0	0	0	0	1354809	Keratinibaculum
0.0012	4	4	0	1	0	1	0	0	0	0	0	0	0	1	1	0	0	0	0	0	1278232	Keratinibaculum paraultunense
6e-04	2	0	1	0	0	0	0	0	0	0	0	0	0	0	0	0	1	0	0	0	2794837	Schnuerera
6e-04	2	0	1	0	0	0	0	0	0	0	0	0	0	0	0	0	1	0	0	0	45497	Schnuerera ultunensis
6e-04	2	2	1	0	0	0	0	0	0	0	0	0	0	0	0	0	1	0	0	0	1288971	[Clostridium] ultunense Esp
0.0018	6	0	1	0	0	1	0	0	0	0	0	1	0	0	2	0	0	1	0	0	2042895	Gottschalkiaceae
0.0018	6	0	1	0	0	1	0	0	0	0	0	1	0	0	2	0	0	1	0	0	1505664	Gottschalkia
0.0018	6	0	1	0	0	1	0	0	0	0	0	1	0	0	2	0	0	1	0	0	1556	Gottschalkia acidurici
0.0018	6	6	1	0	0	1	0	0	0	0	0	1	0	0	2	0	0	1	0	0	1128398	Gottschalkia acidurici 9a
0.0102	34	0	6	1	4	2	2	3	2	4	2	1	3	1	0	0	0	0	2	1	1737407	Tissierellia incertae sedis
0.0057	19	0	2	0	1	1	1	2	1	2	2	0	3	1	0	0	0	0	2	1	190972	Sedimentibacter
0.0057	19	0	2	0	1	1	1	2	1	2	2	0	3	1	0	0	0	0	2	1	2649220	unclassified Sedimentibacter
0.0039	13	13	1	0	1	1	0	1	1	1	2	0	2	1	0	0	0	0	1	1	3109366	Sedimentibacter sp. MB31-C6
9e-04	3	3	0	0	0	0	1	1	0	1	0	0	0	0	0	0	0	0	0	0	3070995	Sedimentibacter sp. MB35-C1
9e-04	3	3	1	0	0	0	0	0	0	0	0	0	1	0	0	0	0	0	1	0	2816908	Sedimentibacter sp. zth1
0.0045	15	0	4	1	3	1	1	1	1	2	0	1	0	0	0	0	0	0	0	0	1582879	Ezakiella
0.0027	9	9	4	0	1	0	1	1	0	2	0	0	0	0	0	0	0	0	0	0	1852374	Ezakiella massiliensis
0.0018	6	6	0	1	2	1	0	0	1	0	0	1	0	0	0	0	0	0	0	0	46507	Ezakiella coagulans
0.0105	35	0	1	2	4	1	1	3	0	3	3	1	6	1	2	0	1	0	2	4	2840488	Bacillota incertae sedis
0.0105	35	0	1	2	4	1	1	3	0	3	3	1	6	1	2	0	1	0	2	4	3071001	Caldicellulosiruptorales
0.0105	35	0	1	2	4	1	1	3	0	3	3	1	6	1	2	0	1	0	2	4	3071002	Caldicellulosiruptoraceae
0.0105	35	13	1	2	4	1	1	3	0	3	3	1	6	1	2	0	1	0	2	4	44000	Caldicellulosiruptor
0.0015	5	5	0	0	0	0	0	0	0	0	1	0	2	0	1	0	1	0	0	0	301953	Caldicellulosiruptor acetigenus
0.0015	5	5	0	0	0	0	0	1	0	0	1	0	1	1	1	0	0	0	0	0	2806205	Caldicellulosiruptor diazotrophicus
0.0015	5	5	0	0	0	1	0	0	0	2	0	0	2	0	0	0	0	0	0	0	1387557	Caldicellulosiruptor danielii
0.0012	4	4	0	0	2	0	0	1	0	0	0	0	0	0	0	0	0	0	1	0	1387555	Caldicellulosiruptor morganii
3e-04	1	0	0	0	0	0	0	1	0	0	0	0	0	0	0	0	0	0	0	0	55205	Caldicellulosiruptor owensensis
3e-04	1	1	0	0	0	0	0	1	0	0	0	0	0	0	0	0	0	0	0	0	632518	Caldicellulosiruptor owensensis OL
3e-04	1	1	0	1	0	0	0	0	0	0	0	0	0	0	0	0	0	0	0	0	1222016	Caldicellulosiruptor changbaiensis
3e-04	1	0	0	1	0	0	0	0	0	0	0	0	0	0	0	0	0	0	0	0	44001	Caldicellulosiruptor saccharolyticus
3e-04	1	1	0	1	0	0	0	0	0	0	0	0	0	0	0	0	0	0	0	0	351627	Caldicellulosiruptor saccharolyticus DSM 8903
0.0045	15	0	0	2	0	0	0	0	2	1	0	2	2	2	0	1	0	1	1	1	1676648	Limnochordia
0.0045	15	0	0	2	0	0	0	0	2	1	0	2	2	2	0	1	0	1	1	1	1676649	Limnochordales
0.0045	15	0	0	2	0	0	0	0	2	1	0	2	2	2	0	1	0	1	1	1	1676650	Limnochordaceae
0.0045	15	0	0	2	0	0	0	0	2	1	0	2	2	2	0	1	0	1	1	1	1676651	Limnochorda
0.0024	8	8	0	1	0	0	0	0	2	1	0	1	0	1	0	0	0	1	1	0	1555112	Limnochorda pilosa
0.0021	7	0	0	1	0	0	0	0	0	0	0	1	2	1	0	1	0	0	0	1	2618576	unclassified Limnochorda
0.0018	6	6	0	1	0	0	0	0	0	0	0	1	1	1	0	1	0	0	0	1	3109564	Limnochorda sp. LNt
3e-04	1	1	0	0	0	0	0	0	0	0	0	0	1	0	0	0	0	0	0	0	3109565	Limnochorda sp. L945t
0.0021	7	0	1	0	0	0	1	0	0	0	1	0	2	0	1	0	0	1	0	0	33974	Bacillota sensu stricto incertae sedis
0.0021	7	0	1	0	0	0	1	0	0	0	1	0	2	0	1	0	0	1	0	0	1930845	Ndongobacter
0.0021	7	7	1	0	0	0	1	0	0	0	1	0	2	0	1	0	0	1	0	0	1871025	Ndongobacter massiliensis
0.0015	5	0	0	0	1	0	0	0	0	0	0	0	0	1	2	0	1	0	0	0	3086086	Dethiobacteria
0.0015	5	0	0	0	1	0	0	0	0	0	0	0	0	1	2	0	1	0	0	0	3086087	Dethiobacterales
0.0015	5	0	0	0	1	0	0	0	0	0	0	0	0	1	2	0	1	0	0	0	3086088	Dethiobacteraceae
0.0015	5	0	0	0	1	0	0	0	0	0	0	0	0	1	2	0	1	0	0	0	338648	Candidatus Contubernalis
0.0015	5	5	0	0	1	0	0	0	0	0	0	0	0	1	2	0	1	0	0	0	338645	Candidatus Contubernalis alkalaceticus
3e-04	1	0	0	0	0	0	0	1	0	0	0	0	0	0	0	0	0	0	0	0	84086	unclassified Bacillota
3e-04	1	1	0	0	0	0	0	1	0	0	0	0	0	0	0	0	0	0	0	0	243899	endosymbiont 'TC1' of Trimyema compressum
3.3908	11356	99	856	636	473	1699	1031	659	495	788	408	275	347	382	494	1246	292	864	152	259	201174	Actinomycetota
2.9818	9986	582	696	497	370	1579	914	603	446	683	346	211	310	336	422	1169	251	828	113	212	1760	Actinomycetes
1.5718	5264	0	160	71	86	1225	586	323	184	420	54	35	76	150	198	896	45	664	12	79	85004	Bifidobacteriales
1.5718	5264	1	160	71	86	1225	586	323	184	420	54	35	76	150	198	896	45	664	12	79	31953	Bifidobacteriaceae
1.5679	5251	95	157	70	86	1225	585	321	184	418	54	33	76	149	198	896	45	664	11	79	1678	Bifidobacterium
0.8773	2938	548	47	27	51	607	215	16	165	378	15	10	57	120	169	643	28	331	3	56	1694	Bifidobacterium pseudolongum
0.4658	1560	1560	20	16	31	243	123	10	94	220	8	6	39	75	103	327	15	193	0	37	1447715	Bifidobacterium pseudolongum PV8-2
0.1935	648	169	10	4	11	179	28	2	40	67	3	2	8	21	26	160	9	69	1	8	1690	Bifidobacterium pseudolongum subsp. globosum
0.143	479	479	7	3	9	131	14	2	30	49	3	1	6	15	20	116	8	61	0	4	1410605	Bifidobacterium pseudolongum subsp. globosum DSM 20092
0.0543	182	182	3	0	5	37	17	1	6	23	2	0	4	6	11	43	0	23	0	1	31954	Bifidobacterium pseudolongum subsp. pseudolongum
0.3532	1183	286	68	0	0	573	326	0	0	3	2	6	2	2	1	197	1	1	0	1	28025	Bifidobacterium animalis
0.2514	842	841	44	0	0	397	229	0	0	2	2	4	1	0	0	161	1	0	0	1	302912	Bifidobacterium animalis subsp. animalis
3e-04	1	1	0	0	0	0	1	0	0	0	0	0	0	0	0	0	0	0	0	0	703613	Bifidobacterium animalis subsp. animalis ATCC 25527
0.0164	55	32	8	0	0	20	17	0	0	0	0	0	0	0	1	9	0	0	0	0	302911	Bifidobacterium animalis subsp. lactis
0.0069	23	23	3	0	0	11	4	0	0	0	0	0	0	0	0	5	0	0	0	0	1167629	Bifidobacterium animalis subsp. lactis ATCC 27673
0.1711	573	0	1	0	1	2	0	256	1	3	0	0	1	1	4	3	0	298	0	2	78448	Bifidobacterium pullorum
0.1711	573	573	1	0	1	2	0	256	1	3	0	0	1	1	4	3	0	298	0	2	78344	Bifidobacterium pullorum subsp. gallinarum
0.0529	177	52	12	16	14	18	16	18	7	10	13	5	2	12	3	7	5	8	3	8	1685	Bifidobacterium breve
0.0373	125	125	12	11	11	10	8	13	6	7	10	5	2	8	1	4	4	4	3	6	1385942	Bifidobacterium breve 689b
0.0293	98	61	11	6	6	4	5	15	0	7	2	0	3	1	6	11	3	12	2	4	216816	Bifidobacterium longum
0.0084	28	28	3	4	0	1	2	3	0	2	1	0	1	0	1	4	1	3	1	1	1679	Bifidobacterium longum subsp. longum
0.0018	6	6	0	0	2	0	0	1	0	0	0	0	0	0	0	0	0	3	0	0	1682	Bifidobacterium longum subsp. infantis
6e-04	2	2	0	0	0	0	1	0	0	0	0	0	0	0	0	1	0	0	0	0	1322347	Bifidobacterium longum E18
3e-04	1	1	0	0	0	0	1	0	0	0	0	0	0	0	0	0	0	0	0	0	1931217	Bifidobacterium longum subsp. suillum
0.0084	28	4	0	1	0	1	3	0	1	4	2	2	2	1	3	7	0	1	0	0	2608897	unclassified Bifidobacterium
0.0021	7	7	0	0	0	1	2	0	0	0	1	0	1	0	0	2	0	0	0	0	2983235	Bifidobacterium sp. ESL0798
0.0018	6	6	0	0	0	0	0	0	0	1	0	0	1	0	0	4	0	0	0	0	2983220	Bifidobacterium sp. ESL0728
0.0015	5	5	0	1	0	0	1	0	1	0	1	0	0	0	1	0	0	0	0	0	2983233	Bifidobacterium sp. ESL0790
6e-04	2	2	0	0	0	0	0	0	0	0	0	1	0	0	0	0	0	1	0	0	2983219	Bifidobacterium sp. ESL0704
6e-04	2	2	0	0	0	0	0	0	0	1	0	0	0	0	1	0	0	0	0	0	2983228	Bifidobacterium sp. ESL0764
6e-04	2	2	0	0	0	0	0	0	0	1	0	0	0	1	0	0	0	0	0	0	2983214	Bifidobacterium sp. ESL0690
0.0069	23	23	2	4	1	2	6	2	1	2	3	0	0	0	0	0	0	0	0	0	1684	Bifidobacterium asteroides
0.0054	18	7	3	2	0	3	0	1	0	0	1	1	0	1	1	1	2	2	0	0	1686	Bifidobacterium catenulatum
0.0027	9	5	1	1	0	2	0	0	0	0	0	1	0	1	1	1	0	1	0	0	630129	Bifidobacterium catenulatum subsp. kashiwanohense
0.0012	4	4	0	0	0	1	0	0	0	0	0	0	0	1	1	0	0	1	0	0	1150460	Bifidobacterium catenulatum subsp. kashiwanohense JCM 15439 = DSM 21854
6e-04	2	2	0	0	0	0	0	0	0	0	1	0	0	0	0	0	0	1	0	0	1447716	Bifidobacterium catenulatum PV20-2
0.0051	17	17	2	0	0	1	1	0	0	2	0	0	2	0	1	7	0	1	0	0	35760	Bifidobacterium choerinum
0.0048	16	16	0	1	1	0	1	0	0	2	1	0	0	1	1	2	2	3	0	1	1680	Bifidobacterium adolescentis
0.0042	14	0	1	4	1	1	1	3	0	0	0	0	1	0	0	0	1	0	1	0	638619	Bifidobacterium actinocoloniiforme
0.0042	14	14	1	4	1	1	1	3	0	0	0	0	1	0	0	0	1	0	1	0	1437605	Bifidobacterium actinocoloniiforme DSM 22766
0.0039	13	13	0	0	0	0	0	0	2	2	2	2	1	0	0	1	1	0	1	1	1765219	Bifidobacterium eulemuris
0.0039	13	13	0	2	1	1	2	0	1	0	4	0	0	2	0	0	0	0	0	0	1689	Bifidobacterium dentium
0.0027	9	0	1	1	0	2	0	1	0	0	0	2	0	0	0	2	0	0	0	0	158787	Bifidobacterium scardovii
0.0027	9	9	1	1	0	2	0	1	0	0	0	2	0	0	0	2	0	0	0	0	1150461	Bifidobacterium scardovii JCM 12489 = DSM 13734
0.0021	7	0	0	1	1	1	1	0	0	0	1	1	0	0	0	0	0	0	0	1	1691	Bifidobacterium indicum
0.0021	7	7	0	1	1	1	1	0	0	0	1	1	0	0	0	0	0	0	0	1	1341694	Bifidobacterium indicum LMG 11587 = DSM 20214
0.0018	6	6	0	0	0	0	1	0	0	0	1	0	0	2	0	2	0	0	0	0	1681	Bifidobacterium bifidum
0.0015	5	5	0	1	0	0	0	0	1	0	0	0	1	1	0	1	0	0	0	0	762210	Bifidobacterium saguini
0.0015	5	5	1	0	0	0	0	1	0	0	0	0	1	0	1	0	0	1	0	0	28026	Bifidobacterium pseudocatenulatum
0.0012	4	4	0	0	0	0	0	0	1	0	0	0	0	1	0	0	1	0	0	1	1603886	Bifidobacterium lemurum
0.0012	4	4	0	0	1	0	0	1	0	0	1	0	1	0	0	0	0	0	0	0	77635	Bifidobacterium subtile
[truncated: 8,087 more rows]
