# Supplementary material for: Long-reads metagenomics reveals the effects of dulse supplementation on the poultry caecal bacteriome and its associated genetic repertoire
Source: Front Microbiol. 2026 Jul 15;17:1868730. doi: 10.3389/fmicb.2026.1868730 (PMC13416699; doi:10.3389/fmicb.2026.1868730)
Supplement: Supplementary file 2 [file Data_Sheet_2.CSV]

sample	GENE	meanLength	meanCount	RPK	TPM	PRODUCT	RESISTANCE	DATABASE	Treatment
D19	aad(6)	830	1	1.20481927710843	7282.56983449123	ANT(6)-Ia/aad(6) is a plasmid-encoded aminoglycoside nucleotidyltransferase gene in E. faecalis and Streptococcus oralis.	aminoglycoside	card	Reference diet
D19	acrB	3153	2	0.634316523945449	3834.1471377277	(acrB) acriflavine resistance protein B [AcrAB (VF0568) - Antimicrobial activity/Competitive advantage (VFC0325)] [Klebsiella pneumoniae subsp. pneumoniae NTUH-K2044]	NA	vfdb	Reference diet
D19	APH(3')-IIIa	794	1	1.25944584382872	7612.76191766715	APH(3')-IIIa is a plasmid-encoded aminoglycoside phosphotransferase in S. aureus and Enterococcus spp.	aminoglycoside	card	Reference diet
D19	Bifidobacterium_adolescentis_rpoB_mutants_conferring_resistance_to_rifampicin	3546	1	0.282007896221094	1704.6060244297	Bifidobacterium are antibiotic resistant probiotics are prescribed to upkeep the population beneficial bacteria in the gut microbiome. However horizontal gene transfer among gut microbes could create harmful antibiotic-resistant pathogenic bacteria such as Mycobacterium tuberculosis. Lokesh et al. analyzed Bifidobacterium antitubercular drug resistance and mutations in rpoB. They found that B. an…	rifamycin	card	Reference diet
D19	Bifidobacterium_bifidum_ileS_conferring_resistance_to_mupirocin	3270	1	0.305810397553517	1848.48102832652	Bifidobacteria have an intrinsically resistant form of ileS (isoleucyl-tRNA synthetase) that confers resistance to mupirocin.	mupirocin-like	card	Reference diet
D19	Col(pHAD28)_1	119	4	33.6134453781513	203177.578575722	Col(pHAD28)_1__KU674895	NA	plasmidfinder	Reference diet
D19	ColpVC_1	192	1	5.20833333333333	31481.942513686	ColpVC_1__JX133088	NA	plasmidfinder	Reference diet
D19	ColRNAI_1	131.1	8	61.022120518688	368850.218924651	ColRNAI_1__DQ298019	NA	plasmidfinder	Reference diet
D19	cpxA	1376	1	0.726744186046512	4392.82918795619	CpxA is a membrane-localized sensor kinase that is activated by envelope stress. It starts a kinase cascade that activates CpxR which promotes efflux complex expression.	aminocoumarin;aminoglycoside	card	Reference diet
D19	emrK	1051	2	1.90294957183635	11502.4414131831	emrK is a membrane fusion protein that is a homolog of EmrA. Together with the inner membrane transporter EmrY and the outer membrane channel TolC it mediates multidrug efflux.	tetracycline	card	Reference diet
D19	emrY	1539	2	1.29954515919428	7855.14355117313	emrY is a multidrug transport that moves substrates across the inner membrane of the Gram-negative E. coli. It is a homolog of emrB.	tetracycline	card	Reference diet
D19	entF	3830	1	0.261096605744125	1578.20703985058	(entF) enterobactin synthase multienzyme complex component ATP-dependent [Enterobactin (VF0228) - Nutritional/Metabolic factor (VFC0272)] [Escherichia coli CFT073]	NA	vfdb	Reference diet
D19	eptA	1512	1	0.661375661375661	3997.70698586489	PmrC mediates the modification of Lipid A by the addition of 4-amino-4-deoxy-L-arabinose (L-Ara4N) and phosphoethanolamine resulting in a less negative cell membrane and decreased binding of polymyxin B.	peptide	card	Reference diet
D19	Erm(49)	914.5	2	2.18698742482231	13219.3175781908	Erm(49) is an rRNA methylase gene.	lincosamide;macrolide;streptogramin	card	Reference diet
D19	ErmG	734	2	2.72479564032698	16470.1170643807	ErmG is a rRNA adenine N-6-methyltransferase that protects the ribosome from inactivation due to antibiotic binding.	lincosamide;macrolide;streptogramin;streptogramin_A;streptogramin_B	card	Reference diet
D19	ErmX	854	1	1.17096018735363	7077.90745038375	ErmX is a rRNA methyltransferase that protects the ribosome from inactivation due to antibiotic binding.	lincosamide;macrolide;streptogramin;streptogramin_A;streptogramin_B	card	Reference diet
D19	Escherichia_coli_acrA	1195	1	0.836820083682008	5058.18657960479	AcrA is a subunit of the AcrAB-TolC multidrug efflux system found in E. coli.	cephalosporin;disinfecting_agents_and_antiseptics;fluoroquinolone;glycylcycline;penam;phenicol;rifamycin;tetracycline	card	Reference diet
D19	evgA	615	2	3.2520325203252	19657.017764643	EvgA when phosphorylated is a positive regulator for efflux protein complexes emrKY and mdtEF. While usually phosphorylated in a EvgS dependent manner it can be phosphorylated in the absence of EvgS when overexpressed.	fluoroquinolone;macrolide;penam;tetracycline	card	Reference diet
D19	fdeC	4115	1	0.243013365735115	1468.90229954501	(fdeC) adhesin FdeC [FdeC (VF0506) - Adherence (VFC0001)] [Escherichia coli O45:K1:H7 str. S88]	NA	vfdb	Reference diet
D19	fes	1201	1	0.832639467110741	5032.91670493565	(fes) enterobactin/ferric enterobactin esterase [Enterobactin (VF0228) - Nutritional/Metabolic factor (VFC0272)] [Escherichia coli CFT073]	NA	vfdb	Reference diet
D19	fyuA/psn	2021	1	0.49480455220188	2990.86242584251	(fyuA/psn) pesticin/yersiniabactin receptor protein [Yersiniabactin (VF0136) - Nutritional/Metabolic factor (VFC0272)] [Yersinia pestis CO92]	NA	vfdb	Reference diet
D19	gspE	1494	1	0.669344042838019	4045.8721302729	(gspE) general secretion pathway protein E [T2SS (VF0333) - Effector delivery system (VFC0086)] [Shigella dysenteriae Sd197]	NA	vfdb	Reference diet
D19	gspF	1200	1	0.833333333333333	5037.11080218977	(gspF) general secretion pathway protein F [T2SS (VF0333) - Effector delivery system (VFC0086)] [Shigella dysenteriae Sd197]	NA	vfdb	Reference diet
D19	gspG	454	1	2.20264317180617	13313.9492568893	(gspG) general secretion pathway protein G [T2SS (VF0333) - Effector delivery system (VFC0086)] [Shigella dysenteriae Sd197]	NA	vfdb	Reference diet
D19	gspH	565	1	1.76991150442478	10698.2884294296	(gspH) general secretion pathway protein H [T2SS (VF0333) - Effector delivery system (VFC0086)] [Shigella dysenteriae Sd197]	NA	vfdb	Reference diet
D19	gspI	372	1	2.68817204301075	16248.7445231928	(gspI) general secretion pathway protein I [T2SS (VF0333) - Effector delivery system (VFC0086)] [Shigella dysenteriae Sd197]	NA	vfdb	Reference diet
D19	gspJ	488	1	2.04918032786885	12386.3380381716	(gspJ) general secretion pathway protein J [T2SS (VF0333) - Effector delivery system (VFC0086)] [Shigella dysenteriae Sd197]	NA	vfdb	Reference diet
D19	IncFIC(FII)_1	497	1	2.01207243460765	12162.0381541805	IncFIC(FII)_1__AP001918	NA	plasmidfinder	Reference diet
D19	kpsC	2030	1	0.492610837438424	2977.6024446442	(kpsC) Capsule polysaccharide export protein [K1 capsule (VF0239) - Invasion (VFC0083)] [Escherichia coli O45:K1:H7 str. S88]	NA	vfdb	Reference diet
D19	kpsD	1671	1	0.598444045481747	3617.31475920271	(kpsD) Polysialic acid transport protein precursor [K1 capsule (VF0239) - Invasion (VFC0083)] [Escherichia coli O45:K1:H7 str. S88]	NA	vfdb	Reference diet
D19	kpsE	1142	1	0.875656742556918	5292.9360443325	(kpsE) Capsule polysaccharide export inner-membrane protein [K1 capsule (VF0239) - Invasion (VFC0083)] [Escherichia coli O45:K1:H7 str. S88]	NA	vfdb	Reference diet
D19	kpsS	1210	1	0.826446280991736	4995.48178729564	(kpsS) Capsule polysaccharide export protein [K1 capsule (VF0239) - Invasion (VFC0083)] [Escherichia coli O45:K1:H7 str. S88]	NA	vfdb	Reference diet
D19	kpsU	739	1	1.3531799729364	8179.34095078176	(kpsU) 3-deoxy-manno-octulosonate cytidylyltransferase [K1 capsule (VF0239) - Invasion (VFC0083)] [Escherichia coli O45:K1:H7 str. S88]	NA	vfdb	Reference diet
D19	lnuC	492.4	8	16.246953696182	98205.2471588582	lnuC is a transposon-mediated nucleotidyltransferase found in Streptococcus agalactiae.	lincosamide	card	Reference diet
D19	pmrA	667	1	1.49925037481259	9062.26830978669	(pmrA) response regulator PmrA [PmrAB (VF1355) - Regulation (VFC0301)] [Salmonella enterica subsp. enterica serovar Typhimurium str. LT2]	NA	vfdb	Reference diet
D19	SAT-4	541	1	1.84842883548983	11172.8890251899	SAT-4 is a plasmid-mediated streptothricin acetyltransferase and streptothricin (a nucleoside antibiotic) resistant determinant. Originally described from a Campylobacter coli BE/G4 plasmid gene sequence by Jacob et al 1994.	nucleoside	card	Reference diet
D19	tet(32)	1914	1	0.522466039707419	3158.06319886506	Tet(32) is a tetracycline resistance gene similar to Tet(O) and binds to the ribosome to confer tetracycline resistance as a ribosomal protection protein.	tetracycline	card	Reference diet
D19	tet(40)	1220.5	2	1.63867267513314	9905.01099979962	Tet40 is a tetracycline efflux pump found in the Gram-positive Clostridium. It is similar to tetA(P).	tetracycline	card	Reference diet
D19	tet(O)	1921	1	0.520562207183758	3146.55542042047	Tet(O) is a ribosomal protection protein. It is associated with conjugative plasmids.	tetracycline	card	Reference diet
D19	tet(W)	1918.2	5	2.60661036388281	15755.7422652167	Tet(W) is a ribosomal protection protein. It is associated with both conjugative and non conjugative DNA and has been found strains of Clostridioides difficile.	tetracycline	card	Reference diet
D19	TolC	1491	1	0.670690811535882	4054.01271806017	TolC is a protein subunit of many multidrug efflux complexes in Gram negative bacteria. It is an outer membrane efflux protein and is constitutively open. Regulation of efflux activity is often at its periplasmic entrance by other components of the efflux complex.	aminocoumarin;aminoglycoside;carbapenem;cephalosporin;cephamycin;disinfecting_agents_and_antiseptics;fluoroquinolone;glycylcycline;macrolide;penam;penem;peptide;phenicol;rifamycin;tetracycline	card	Reference diet
D19	ybtE	1574	1	0.635324015247776	3840.23695211418	(ybtE) yersiniabactin siderophore biosynthetic protein [Yersiniabactin (VF0136) - Nutritional/Metabolic factor (VFC0272)] [Yersinia pestis CO92]	NA	vfdb	Reference diet
D19	ybtT	804	1	1.24378109452736	7518.07582416383	(ybtT) type II thioesterase YbtT [Yersiniabactin (VF0136) - Nutritional/Metabolic factor (VFC0272)] [Yersinia pestis CO92]	NA	vfdb	Reference diet
D19	ybtU	1106	1	0.904159132007233	5465.21967687859	(ybtU) yersiniabactin biosynthetic protein YbtU [Yersiniabactin (VF0136) - Nutritional/Metabolic factor (VFC0272)] [Yersinia pestis CO92]	NA	vfdb	Reference diet
D19	YojI	1648	1	0.606796116504854	3667.79912780808	YojI mediates resistance to the peptide antibiotic microcin J25 when it is expressed from a multicopy vector. YojI is capable of pumping out microcin molecules. The outer membrane protein TolC in addition to YojI is required for export of microcin J25 out of the cell. Microcin J25 is thus the first known substrate for YojI.	peptide	card	Reference diet
D20	APH(3')-IIIa	792.5	2	2.52365930599369	47548.2618868812	APH(3')-IIIa is a plasmid-encoded aminoglycoside phosphotransferase in S. aureus and Enterococcus spp.	aminoglycoside	card	Soyabean meal
D20	entC	1176	1	0.850340136054422	16021.2574597591	(entC) isochorismate synthase 1 [Enterobactin (VF0228) - Nutritional/Metabolic factor (VFC0272)] [Escherichia coli CFT073]	NA	vfdb	Soyabean meal
D20	entF	3850	1	0.25974025974026	4893.76591498096	(entF) enterobactin synthase multienzyme complex component ATP-dependent [Enterobactin (VF0228) - Nutritional/Metabolic factor (VFC0272)] [Escherichia coli CFT073]	NA	vfdb	Soyabean meal
D20	entS	1249	1	0.800640512409928	15084.8669116707	(entS) enterobactin exporter iron-regulated [Enterobactin (VF0228) - Nutritional/Metabolic factor (VFC0272)] [Escherichia coli CFT073]	NA	vfdb	Soyabean meal
D20	ErmB	601	1	1.66389351081531	31349.4155951359	ErmB confers the MLSb phenotype. Similar to ErmC expression of ErmB is inducible by erythromycin. The leader peptide causes attenuation of the mRNA and stabilizes the structure preventing further translation. When erythromycin is present it binds the leader peptide causing a change in conformation allowing for the expression of ErmB.	lincosamide;macrolide;streptogramin;streptogramin_A;streptogramin_B	card	Soyabean meal
D20	ErmG	735	1	1.36054421768707	25634.0119356145	ErmG is a rRNA adenine N-6-methyltransferase that protects the ribosome from inactivation due to antibiotic binding.	lincosamide;macrolide;streptogramin;streptogramin_A;streptogramin_B	card	Soyabean meal
D20	Escherichia_coli_acrA	1199	1	0.834028356964137	15713.9272499388	AcrA is a subunit of the AcrAB-TolC multidrug efflux system found in E. coli.	cephalosporin;disinfecting_agents_and_antiseptics;fluoroquinolone;glycylcycline;penam;phenicol;rifamycin;tetracycline	card	Soyabean meal
D20	fepB	957	1	1.04493207941484	19687.5640257855	(fepB) ferrienterobactin ABC transporter periplasmic binding protein [Enterobactin (VF0228) - Nutritional/Metabolic factor (VFC0272)] [Escherichia coli CFT073]	NA	vfdb	Soyabean meal
D20	fepC	815	1	1.22699386503067	23117.7899051248	(fepC) ferrienterobactin ABC transporter ATPase [Enterobactin (VF0228) - Nutritional/Metabolic factor (VFC0272)] [Escherichia coli CFT073]	NA	vfdb	Soyabean meal
D20	fepD	1001	1	0.999000999000999	18822.1765960806	(fepD) ferrienterobactin ABC transporter permease [Enterobactin (VF0228) - Nutritional/Metabolic factor (VFC0272)] [Escherichia coli CFT073]	NA	vfdb	Soyabean meal
D20	fepE	1136	1	0.880281690140845	16585.3862435534	(fepE) LPS O-antigen length regulator [Enterobactin (VF0228) - Nutritional/Metabolic factor (VFC0272)] [Escherichia coli CFT073]	NA	vfdb	Soyabean meal
D20	fepG	994	1	1.00603621730382	18954.7271354896	(fepG) iron-enterobactin ABC transporter permease [Enterobactin (VF0228) - Nutritional/Metabolic factor (VFC0272)] [Escherichia coli CFT073]	NA	vfdb	Soyabean meal
D20	fes	1200	1	0.833333333333333	15700.8323105639	(fes) enterobactin/ferric enterobactin esterase [Enterobactin (VF0228) - Nutritional/Metabolic factor (VFC0272)] [Escherichia coli CFT073]	NA	vfdb	Soyabean meal
D20	fimA	547	1	1.82815356489945	34444.2390725351	(fimA) Type-1 fimbrial protein A chain precursor [Type 1 fimbriae (VF0221) - Adherence (VFC0001)] [Escherichia coli CFT073]	NA	vfdb	Soyabean meal
D20	fimB	585	1	1.70940170940171	32206.835508849	(fimB) Type 1 fimbriae Regulatory protein fimB [Type 1 fimbriae (VF0221) - Adherence (VFC0001)] [Escherichia coli CFT073]	NA	vfdb	Soyabean meal
D20	fimC	729	1	1.37174211248285	25844.9914577184	(fimC) Chaperone protein fimC precursor [Type 1 fimbriae (VF0221) - Adherence (VFC0001)] [Escherichia coli CFT073]	NA	vfdb	Soyabean meal
D20	fimE	598	1	1.67224080267559	31506.6869108306	(fimE) Type 1 fimbriae Regulatory protein fimE [Type 1 fimbriae (VF0221) - Adherence (VFC0001)] [Escherichia coli CFT073]	NA	vfdb	Soyabean meal
D20	fimI	546	1	1.83150183150183	34507.3237594811	(fimI) Fimbrin-like protein fimI precursor [Type 1 fimbriae (VF0221) - Adherence (VFC0001)] [Escherichia coli CFT073]	NA	vfdb	Soyabean meal
D20	lnuC	491.8	6	12.2000813338756	229861.717438105	lnuC is a transposon-mediated nucleotidyltransferase found in Streptococcus agalactiae.	lincosamide	card	Soyabean meal
D20	Mef(En2)	1202	1	0.831946755407654	15674.707797568	NBU2-encoded resistance gene. An MefE homolog in Bacteroides species. Macrolide efflux MFS transporter.	lincosamide;macrolide	card	Soyabean meal
D20	mef(H)	331	1	3.02114803625378	56921.446443132	mef(H) is an mef efflux pump protein.	macrolide	card	Soyabean meal
D20	SAT-4	542.5	2	3.68663594470046	69459.9033094071	SAT-4 is a plasmid-mediated streptothricin acetyltransferase and streptothricin (a nucleoside antibiotic) resistant determinant. Originally described from a Campylobacter coli BE/G4 plasmid gene sequence by Jacob et al 1994.	nucleoside	card	Soyabean meal
D20	tet(40)	1220.2	4	3.27815112276676	61763.6412806972	Tet40 is a tetracycline efflux pump found in the Gram-positive Clostridium. It is similar to tetA(P).	tetracycline	card	Soyabean meal
D20	tet(44)	1918.5	4	2.08496221005994	39282.7704408166	Tet44 is a tetracycline resistance gene found in Campylobacter fetus and binds to the ribosome to confer antibiotic resistance as a ribosomal protection protein.	tetracycline	card	Soyabean meal
D20	tet(O)	1921	4	2.08224882873503	39231.6476266042	Tet(O) is a ribosomal protection protein. It is associated with conjugative plasmids.	tetracycline	card	Soyabean meal
D20	tet(O/W)	1741	1	0.574382538770821	10821.940708028	Tet(O/W) is a mosaic tetracycline resistance gene and ribosomal protection protein.	tetracycline	card	Soyabean meal
D20	tet(W)	1908.6	5	2.61972126165776	49358.1650756489	Tet(W) is a ribosomal protection protein. It is associated with both conjugative and non conjugative DNA and has been found strains of Clostridioides difficile.	tetracycline	card	Soyabean meal
D21	APH(3')-IIIa	795	2	2.51572327044025	36120.0209316574	APH(3')-IIIa is a plasmid-encoded aminoglycoside phosphotransferase in S. aureus and Enterococcus spp.	aminoglycoside	card	Dulce
D21	cfrE	1008	2	1.98412698412698	28487.5165085989	The gene cfr(E) is a cfr-like gene found in Clostridioides difficile isolate DF11. It confers resistance to antibiotics targeting to the 23s rRNA through hypermethylation of nucleotide A2503.	lincosamide;oxazolidinone;phenicol;pleuromutilin;streptogramin	card	Dulce
D21	Col(MG828)_1	260	1	3.84615384615385	55221.955078207	Col(MG828)_1__NC_008486	NA	plasmidfinder	Dulce
D21	ColRNAI_1	125.5	2	15.9362549800797	228808.100722451	ColRNAI_1__DQ298019	NA	plasmidfinder	Dulce
D21	dfrF	495.3	3	6.05693519079346	86963.708784578	dfrF is a chromosome-encoded dihydrofolate reductase found in Streptococcus pyogenes.	diaminopyrimidine	card	Dulce
D21	entA	748	1	1.33689839572193	19194.7972196976	(entA) 23-dihydro-23-dihydroxybenzoate dehydrogenase EntA [Enterobactin (VF0228) - Nutritional/Metabolic factor (VFC0272)] [Escherichia coli CFT073]	NA	vfdb	Dulce
D21	entB	859	1	1.16414435389988	16714.445076058	(entB) isochorismatase [Enterobactin (VF0228) - Nutritional/Metabolic factor (VFC0272)] [Escherichia coli CFT073]	NA	vfdb	Dulce
D21	entC	1172	1	0.853242320819113	12250.6043688855	(entC) isochorismate synthase 1 [Enterobactin (VF0228) - Nutritional/Metabolic factor (VFC0272)] [Escherichia coli CFT073]	NA	vfdb	Dulce
D21	entE	1611	1	0.620732464307883	8912.29566749461	(entE) 23-dihydroxybenzoate-AMP ligase component of enterobactin synthase multienzyme complex [Enterobactin (VF0228) - Nutritional/Metabolic factor (VFC0272)] [Escherichia coli CFT073]	NA	vfdb	Dulce
D21	entS	1254	1	0.797448165869219	11449.5281661354	(entS) enterobactin exporter iron-regulated [Enterobactin (VF0228) - Nutritional/Metabolic factor (VFC0272)] [Escherichia coli CFT073]	NA	vfdb	Dulce
D21	Erm(49)	913	1	1.09529025191676	15725.8579631258	Erm(49) is an rRNA methylase gene.	lincosamide;macrolide;streptogramin	card	Dulce
D21	espX1	1420	1	0.704225352112676	10111.0621974182	(espX1) Type III secretion system effector EspX1 [TTSS secreted effectors (VF1110) - Effector delivery system (VFC0086)] [Escherichia coli O157:H7 str. EDL933]	NA	vfdb	Dulce
D21	fepB	957	1	1.04493207941484	15002.8300107981	(fepB) ferrienterobactin ABC transporter periplasmic binding protein [Enterobactin (VF0228) - Nutritional/Metabolic factor (VFC0272)] [Escherichia coli CFT073]	NA	vfdb	Dulce
D21	fepC	815	1	1.22699386503067	17616.8200249495	(fepC) ferrienterobactin ABC transporter ATPase [Enterobactin (VF0228) - Nutritional/Metabolic factor (VFC0272)] [Escherichia coli CFT073]	NA	vfdb	Dulce
D21	fepD	1006	1	0.99403578528827	14272.075865143	(fepD) ferrienterobactin ABC transporter permease [Enterobactin (VF0228) - Nutritional/Metabolic factor (VFC0272)] [Escherichia coli CFT073]	NA	vfdb	Dulce
D21	fepG	994	1	1.00603621730382	14444.3745677403	(fepG) iron-enterobactin ABC transporter permease [Enterobactin (VF0228) - Nutritional/Metabolic factor (VFC0272)] [Escherichia coli CFT073]	NA	vfdb	Dulce
D21	fimA	540	1	1.85185185185185	26588.3487413589	(fimA) Type-1 fimbrial protein A chain precursor [Type 1 fimbriae (VF0221) - Adherence (VFC0001)] [Escherichia coli CFT073]	NA	vfdb	Dulce
D21	fimB	601	1	1.66389351081531	23889.6977043824	(fimB) Type 1 fimbriae Regulatory protein fimB [Type 1 fimbriae (VF0221) - Adherence (VFC0001)] [Escherichia coli CFT073]	NA	vfdb	Dulce
D21	fimC	714	1	1.40056022408964	20108.8351825404	(fimC) Chaperone protein fimC precursor [Type 1 fimbriae (VF0221) - Adherence (VFC0001)] [Escherichia coli CFT073]	NA	vfdb	Dulce
D21	fimE	593	1	1.68634064080944	24211.9870494668	(fimE) Type 1 fimbriae Regulatory protein fimE [Type 1 fimbriae (VF0221) - Adherence (VFC0001)] [Escherichia coli CFT073]	NA	vfdb	Dulce
D21	fimI	525	1	1.9047619047619	27348.0158482549	(fimI) Fimbrin-like protein fimI precursor [Type 1 fimbriae (VF0221) - Adherence (VFC0001)] [Escherichia coli CFT073]	NA	vfdb	Dulce
D21	kpsD	1678	1	0.595947556615018	8556.44119209405	(kpsD) Polysialic acid transport protein precursor [K1 capsule (VF0239) - Invasion (VFC0083)] [Escherichia coli O45:K1:H7 str. S88]	NA	vfdb	Dulce
D21	kpsE	1139	1	0.877963125548727	12605.5384726372	(kpsE) Capsule polysaccharide export inner-membrane protein [K1 capsule (VF0239) - Invasion (VFC0083)] [Escherichia coli O45:K1:H7 str. S88]	NA	vfdb	Dulce
D21	kpsF	985	1	1.01522842639594	14576.3536247044	(kpsF) Polysialic acid capsule expression protein [K1 capsule (VF0239) - Invasion (VFC0083)] [Escherichia coli O45:K1:H7 str. S88]	NA	vfdb	Dulce
D21	kpsU	741	1	1.34952766531714	19376.1245888446	(kpsU) 3-deoxy-manno-octulosonate cytidylyltransferase [K1 capsule (VF0239) - Invasion (VFC0083)] [Escherichia coli O45:K1:H7 str. S88]	NA	vfdb	Dulce
D21	lnuC	494.3	3	6.06918875177018	87139.6418389672	lnuC is a transposon-mediated nucleotidyltransferase found in Streptococcus agalactiae.	lincosamide	card	Dulce
D21	mdtF	2904	1	0.34435261707989	4944.11443537666	MdtF is the multidrug inner membrane transporter for the MdtEF-TolC efflux complex.	fluoroquinolone;macrolide;penam	card	Dulce
D21	Mef(En2)	1199.8	4	3.33388898149692	47867.0055687075	NBU2-encoded resistance gene. An MefE homolog in Bacteroides species. Macrolide efflux MFS transporter.	lincosamide;macrolide	card	Dulce
D21	mel	1219	1	0.820344544708778	11778.2676951057	Mel a homolog of MsrA is an ABC-F subfamily protein associated with macrolide resistance. It is expressed on the same operon as mefA and mefE both MFS-type efflux proteins that confer macrolide resistance.	macrolide;streptogramin	card	Dulce
D21	rpoS	988	1	1.01214574898785	14532.0934416334	(rpoS) RNA polymerase sigma factor RpoS [RpoS (VF0112) - Regulation (VFC0301)] [Salmonella enterica subsp. enterica serovar Typhimurium str. LT2]	NA	vfdb	Dulce
D21	tet(40)	1218	1	0.821018062397373	11787.9378656271	Tet40 is a tetracycline efflux pump found in the Gram-positive Clostridium. It is similar to tetA(P).	tetracycline	card	Dulce
D21	tet(44)	1848.5	2	1.08195834460373	15534.4423265716	Tet44 is a tetracycline resistance gene found in Campylobacter fetus and binds to the ribosome to confer antibiotic resistance as a ribosomal protection protein.	tetracycline	card	Dulce
D21	tet(W)	1896.2	5	2.63685265267377	37859.1612707885	Tet(W) is a ribosomal protection protein. It is associated with both conjugative and non conjugative DNA and has been found strains of Clostridioides difficile.	tetracycline	card	Dulce
D22	AAC(6')-Im	543	1	1.84162062615101	10187.8119551768	AAC(6')-Im is an aminoglycoside acetyltransferase encoded by plasmids in E. coli and E. faecium.	aminoglycoside	card	Dulce
D22	acrD	2926.5	2	0.683410216982744	3780.61294492465	AcrD is an aminoglycoside efflux pump expressed in E. coli. Its expression can be induced by indole and is regulated by baeRS and cpxAR.	aminoglycoside	card	Dulce
D22	AcrF	3102	1	0.322372662798195	1783.35973296615	AcrF is a inner membrane transporter similar to AcrB.	cephalosporin;cephamycin;fluoroquinolone;penam	card	Dulce
D22	APH(2'')-IIa	901	1	1.10987791342952	6139.82451904661	APH(2'')-IIa is a chromosomal-encoded aminoglycoside phosphotransferase in E. faecium and E. coli.	aminoglycoside	card	Dulce
D22	cfrE	1033.5	2	1.9351717464925	10705.3350588505	The gene cfr(E) is a cfr-like gene found in Clostridioides difficile isolate DF11. It confers resistance to antibiotics targeting to the 23s rRNA through hypermethylation of nucleotide A2503.	lincosamide;oxazolidinone;phenicol;pleuromutilin;streptogramin	card	Dulce
D22	Col(MG828)_1	257.8	4	15.5159038013964	85833.6988620791	Col(MG828)_1__NC_008486	NA	plasmidfinder	Dulce
D22	Col(pHAD28)_1	131	4	30.5343511450382	168915.477607969	Col(pHAD28)_1__KU674895	NA	plasmidfinder	Dulce
D22	ColpVC_1	193	2	10.3626943005181	57326.2372192849	ColpVC_1__JX133088	NA	plasmidfinder	Dulce
D22	ColRNAI_1	129.9	10	76.9822940723633	425864.656786836	ColRNAI_1__DQ298019	NA	plasmidfinder	Dulce
D22	dfrF	494	1	2.02429149797571	11198.3439102449	dfrF is a chromosome-encoded dihydrofolate reductase found in Streptococcus pyogenes.	diaminopyrimidine	card	Dulce
D22	ErmG	726	1	1.37741046831956	7619.80976812809	ErmG is a rRNA adenine N-6-methyltransferase that protects the ribosome from inactivation due to antibiotic binding.	lincosamide;macrolide;streptogramin;streptogramin_A;streptogramin_B	card	Dulce
D22	fdeC	4243	1	0.235682300259251	1303.79021721918	(fdeC) adhesin FdeC [FdeC (VF0506) - Adherence (VFC0001)] [Escherichia coli O45:K1:H7 str. S88]	NA	vfdb	Dulce
D22	fimA	549	1	1.82149362477231	10076.4697480164	(fimA) Type-1 fimbrial protein A chain precursor [Type 1 fimbriae (VF0221) - Adherence (VFC0001)] [Escherichia coli CFT073]	NA	vfdb	Dulce
D22	fimB	602	1	1.66112956810631	9189.33869046677	(fimB) Type 1 fimbriae Regulatory protein fimB [Type 1 fimbriae (VF0221) - Adherence (VFC0001)] [Escherichia coli CFT073]	NA	vfdb	Dulce
D22	fimC	725	1	1.37931034482759	7630.31985056689	(fimC) Chaperone protein fimC precursor [Type 1 fimbriae (VF0221) - Adherence (VFC0001)] [Escherichia coli CFT073]	NA	vfdb	Dulce
D22	fimD	2639	1	0.378931413414172	2096.24171718871	(fimD) Outer membrane usher protein fimD precursor [Type 1 fimbriae (VF0221) - Adherence (VFC0001)] [Escherichia coli CFT073]	NA	vfdb	Dulce
D22	fimE	594	1	1.68350168350168	9313.10082771211	(fimE) Type 1 fimbriae Regulatory protein fimE [Type 1 fimbriae (VF0221) - Adherence (VFC0001)] [Escherichia coli CFT073]	NA	vfdb	Dulce
D22	fimF	530	1	1.88679245283019	10437.7016823792	(fimF) FimF protein precursor [Type 1 fimbriae (VF0221) - Adherence (VFC0001)] [Escherichia coli CFT073]	NA	vfdb	Dulce
D22	fimG	509	1	1.96463654223969	10868.3337753654	(fimG) FimG protein precursor [Type 1 fimbriae (VF0221) - Adherence (VFC0001)] [Escherichia coli CFT073]	NA	vfdb	Dulce
D22	fimH	903	1	1.10741971207087	6126.22579364451	(fimH) FimH protein precursor [Type 1 fimbriae (VF0221) - Adherence (VFC0001)] [Escherichia coli CFT073]	NA	vfdb	Dulce
D22	fimI	543	1	1.84162062615101	10187.8119551768	(fimI) Fimbrin-like protein fimI precursor [Type 1 fimbriae (VF0221) - Adherence (VFC0001)] [Escherichia coli CFT073]	NA	vfdb	Dulce
D22	gadW	727.5	2	2.74914089347079	15208.1976403051	GadW is an AraC-family regulator that promotes mdtEF expression to confer multidrug resistance. GadW inhibits GadX-dependent activation. GadW clearly represses gadX and in situations where GadX is missing activates gadA and gadBC.	fluoroquinolone;macrolide;penam	card	Dulce
D22	gadX	824	2	2.42718446601942	13427.1405137403	GadX is an AraC-family regulator that promotes mdtEF expression to confer multidrug resistance.	fluoroquinolone;macrolide;penam	card	Dulce
D22	lnuC	493	3	6.08519269776876	33663.1758113245	lnuC is a transposon-mediated nucleotidyltransferase found in Streptococcus agalactiae.	lincosamide	card	Dulce
D22	marA	383	1	2.61096605744125	14443.8169495065	In the presence of antibiotic stress E. coli overexpresses the global activator protein MarA which besides inducing MDR efflux pump AcrAB also down- regulates synthesis of the porin OmpF.	carbapenem;cephalosporin;cephamycin;disinfecting_agents_and_antiseptics;fluoroquinolone;glycylcycline;monobactam;penam;penem;phenicol;rifamycin;tetracycline	card	Dulce
D22	Mef(En2)	1204	2	1.66112956810631	9189.33869046677	NBU2-encoded resistance gene. An MefE homolog in Bacteroides species. Macrolide efflux MFS transporter.	lincosamide;macrolide	card	Dulce
D22	tet(32)	1922	1	0.520291363163372	2878.24239940739	Tet(32) is a tetracycline resistance gene similar to Tet(O) and binds to the ribosome to confer tetracycline resistance as a ribosomal protection protein.	tetracycline	card	Dulce
D22	tet(O)	1916	1	0.521920668058455	2887.25568458298	Tet(O) is a ribosomal protection protein. It is associated with conjugative plasmids.	tetracycline	card	Dulce
D22	tet(W)	1917.2	12	6.25912789484665	34625.3821718819	Tet(W) is a ribosomal protection protein. It is associated with both conjugative and non conjugative DNA and has been found strains of Clostridioides difficile.	tetracycline	card	Dulce
D22	TolC	1488	1	0.672043010752688	3717.72976590121	TolC is a protein subunit of many multidrug efflux complexes in Gram negative bacteria. It is an outer membrane efflux protein and is constitutively open. Regulation of efflux activity is often at its periplasmic entrance by other components of the efflux complex.	aminocoumarin;aminoglycoside;carbapenem;cephalosporin;cephamycin;disinfecting_agents_and_antiseptics;fluoroquinolone;glycylcycline;macrolide;penam;penem;peptide;phenicol;rifamycin;tetracycline	card	Dulce
D22	yagW/ecpD	1639	1	0.61012812690665	3375.21774964063	(yagW/ecpD) polymerized tip adhesin of ECP fibers [ECP (VF0404) - Adherence (VFC0001)] [Escherichia coli O157:H7 str. EDL933]	NA	vfdb	Dulce
D23	AcrE	1156.5	2	1.72935581495893	11550.8853822697	AcrE is a membrane fusion protein similar to AcrA.	cephalosporin;cephamycin;fluoroquinolone;penam	card	Reference diet
D23	AcrF	3100	1	0.32258064516129	2154.61273299918	AcrF is a inner membrane transporter similar to AcrB.	cephalosporin;cephamycin;fluoroquinolone;penam	card	Reference diet
D23	AcrS	663	1	1.50829562594268	10074.3581784275	AcrS is a repressor of the AcrAB efflux complex and is associated with the expression of AcrEF. AcrS is believed to regulate a switch between AcrAB and AcrEF efflux.	cephalosporin;cephamycin;disinfecting_agents_and_antiseptics;fluoroquinolone;glycylcycline;penam;phenicol;rifamycin;tetracycline	card	Reference diet
D23	APH(3')-IIIa	795	1	1.25786163522013	8401.63455634901	APH(3')-IIIa is a plasmid-encoded aminoglycoside phosphotransferase in S. aureus and Enterococcus spp.	aminoglycoside	card	Reference diet
D23	Bifidobacterium_adolescentis_rpoB_mutants_conferring_resistance_to_rifampicin	3552.3	3	0.844523266615995	5640.82380905115	Bifidobacterium are antibiotic resistant probiotics are prescribed to upkeep the population beneficial bacteria in the gut microbiome. However horizontal gene transfer among gut microbes could create harmful antibiotic-resistant pathogenic bacteria such as Mycobacterium tuberculosis. Lokesh et al. analyzed Bifidobacterium antitubercular drug resistance and mutations in rpoB. They found that B. an…	rifamycin	card	Reference diet
D23	Bifidobacterium_bifidum_ileS_conferring_resistance_to_mupirocin	3321	2	0.602228244504667	4022.46279572265	Bifidobacteria have an intrinsically resistant form of ileS (isoleucyl-tRNA synthetase) that confers resistance to mupirocin.	mupirocin-like	card	Reference diet
D23	cesL	351.5	2	5.68990042674253	38004.5489177665	(cesL) chaperone for SepL [TTSS (VF0191) - Effector delivery system (VFC0086)] [Escherichia coli O157:H7 str. EDL933]	NA	vfdb	Reference diet
D23	Col(MG828)_1	244.4	5	20.4582651391162	136646.87954782	Col(MG828)_1__NC_008486	NA	plasmidfinder	Reference diet
D23	Col(pHAD28)_1	129.8	4	30.8166409861325	205833.573876655	Col(pHAD28)_1__KU674895	NA	plasmidfinder	Reference diet
D23	Col156_1	152	1	6.57894736842105	43942.7596861675	Col156_1__NC_009781	NA	plasmidfinder	Reference diet
D23	ColpVC_1	193	1	5.18134715025907	34607.7692865154	ColpVC_1__JX133088	NA	plasmidfinder	Reference diet
D23	ColRNAI_1	123	4	32.520325203252	217212.990969023	ColRNAI_1__DQ298019	NA	plasmidfinder	Reference diet
D23	eptA	1640	1	0.609756097560976	4072.74358066918	PmrC mediates the modification of Lipid A by the addition of 4-amino-4-deoxy-L-arabinose (L-Ara4N) and phosphoethanolamine resulting in a less negative cell membrane and decreased binding of polymyxin B.	peptide	card	Reference diet
D23	Erm(52)	930	1	1.0752688172043	7182.0424433306	Erm(52) is an Erm ribosomal RNA methyltransferase.	lincosamide;macrolide;streptogramin	card	Reference diet
D23	ErmG	678	1	1.47492625368732	9851.47414793136	ErmG is a rRNA adenine N-6-methyltransferase that protects the ribosome from inactivation due to antibiotic binding.	lincosamide;macrolide;streptogramin;streptogramin_A;streptogramin_B	card	Reference diet
D23	escI	376	2	5.31914893617021	35528.1886824333	(escI) Type III secretion system inner rod component EscI [TTSS (VF0172) - Effector delivery system (VFC0086)] [Escherichia coli O127:H6 str. E2348/69]	NA	vfdb	Reference diet
D23	escV	2009.5	2	0.995272455834785	6647.72278904948	(escV) Type III secretion system major export apparatus protein [TTSS (VF0191) - Effector delivery system (VFC0086)] [Escherichia coli O157:H7 str. EDL933]	NA	vfdb	Reference diet
D23	fepC	813	1	1.230012300123	8215.62050713095	(fepC) ferrienterobactin ABC transporter ATPase [Enterobactin (VF0228) - Nutritional/Metabolic factor (VFC0272)] [Escherichia coli CFT073]	NA	vfdb	Reference diet
D23	fepG	990	1	1.01010101010101	6746.76714373481	(fepG) iron-enterobactin ABC transporter permease [Enterobactin (VF0228) - Nutritional/Metabolic factor (VFC0272)] [Escherichia coli CFT073]	NA	vfdb	Reference diet
D23	gspI	372	1	2.68817204301075	17955.1061083265	(gspI) general secretion pathway protein I [T2SS (VF0333) - Effector delivery system (VFC0086)] [Shigella dysenteriae Sd197]	NA	vfdb	Reference diet
D23	gspJ	608	1	1.64473684210526	10985.6899215419	(gspJ) general secretion pathway protein J [T2SS (VF0333) - Effector delivery system (VFC0086)] [Shigella dysenteriae Sd197]	NA	vfdb	Reference diet
D23	gspK	977	1	1.02354145342886	6836.53988976199	(gspK) general secretion pathway protein K [T2SS (VF0333) - Effector delivery system (VFC0086)] [Shigella dysenteriae Sd197]	NA	vfdb	Reference diet
D23	gspL	1179	1	0.848176420695505	5665.22431916663	(gspL) general secretion pathway protein L [T2SS (VF0333) - Effector delivery system (VFC0086)] [Shigella dysenteriae Sd197]	NA	vfdb	Reference diet
D23	gspM	536	1	1.86567164179104	12461.3796124953	(gspM) general secretion pathway protein M [T2SS (VF0333) - Effector delivery system (VFC0086)] [Shigella dysenteriae Sd197]	NA	vfdb	Reference diet
D23	ibeB	1309	1	0.763941940412529	5102.5969994633	(ibeB) Cu(+)/Ag(+) efflux RND transporter outer membrane channel CusC [Ibes (VF0237) - Invasion (VFC0083)] [Escherichia coli O45:K1:H7 str. S88]	NA	vfdb	Reference diet
D23	IncFIB(AP001918)_1	681	1	1.46842878120411	9808.07558340303	IncFIB(AP001918)_1__AP001918	NA	plasmidfinder	Reference diet
D23	lnuC	495	1	2.02020202020202	13493.5342874696	lnuC is a transposon-mediated nucleotidyltransferase found in Streptococcus agalactiae.	lincosamide	card	Reference diet
D23	pmrA	669	1	1.49476831091181	9984.00519028021	(pmrA) response regulator PmrA [PmrAB (VF1355) - Regulation (VFC0301)] [Salmonella enterica subsp. enterica serovar Typhimurium str. LT2]	NA	vfdb	Reference diet
D23	SAT-4	539	1	1.85528756957328	12392.0212844109	SAT-4 is a plasmid-mediated streptothricin acetyltransferase and streptothricin (a nucleoside antibiotic) resistant determinant. Originally described from a Campylobacter coli BE/G4 plasmid gene sequence by Jacob et al 1994.	nucleoside	card	Reference diet
D23	tet(32)	1918.5	2	1.04248110502997	6963.04349470676	Tet(32) is a tetracycline resistance gene similar to Tet(O) and binds to the ribosome to confer tetracycline resistance as a ribosomal protection protein.	tetracycline	card	Reference diet
D23	tet(40)	1219	1	0.820344544708778	5479.32688457544	Tet40 is a tetracycline efflux pump found in the Gram-positive Clostridium. It is similar to tetA(P).	tetracycline	card	Reference diet
D23	tet(O)	1918.4	5	2.60633861551293	17408.516139224	Tet(O) is a ribosomal protection protein. It is associated with conjugative plasmids.	tetracycline	card	Reference diet
D23	tet(W)	1913.6	9	4.70317725752508	31413.9293743087	Tet(W) is a ribosomal protection protein. It is associated with both conjugative and non conjugative DNA and has been found strains of Clostridioides difficile.	tetracycline	card	Reference diet
D23	yagV/ecpE	710	2	2.8169014084507	18814.9280909788	(yagV/ecpE) E. coli common pilus chaperone EcpE [ECP (VF0404) - Adherence (VFC0001)] [Escherichia coli O157:H7 str. EDL933]	NA	vfdb	Reference diet
D23	yagW/ecpD	1638.5	2	1.22062862374123	8152.94412242595	(yagW/ecpD) polymerized tip adhesin of ECP fibers [ECP (VF0404) - Adherence (VFC0001)] [Escherichia coli O157:H7 str. EDL933]	NA	vfdb	Reference diet
D23	ybtS	1305	1	0.766283524904215	5118.23714352296	(ybtS) salicylate synthase Irp9 [Yersiniabactin (VF0136) - Nutritional/Metabolic factor (VFC0272)] [Yersinia pestis CO92]	NA	vfdb	Reference diet
D23	ybtX	1187	1	0.8424599831508	5627.04252089087	(ybtX) putative signal transducer [Yersiniabactin (VF0136) - Nutritional/Metabolic factor (VFC0272)] [Yersinia pestis CO92]	NA	vfdb	Reference diet
D24	APH(3')-IIIa	792	1	1.26262626262626	28854.2031870763	APH(3')-IIIa is a plasmid-encoded aminoglycoside phosphotransferase in S. aureus and Enterococcus spp.	aminoglycoside	card	Soyabean meal
D24	Bifidobacterium_adolescentis_rpoB_mutants_conferring_resistance_to_rifampicin	3233.5	2	0.618524818308335	14134.8563007048	Bifidobacterium are antibiotic resistant probiotics are prescribed to upkeep the population beneficial bacteria in the gut microbiome. However horizontal gene transfer among gut microbes could create harmful antibiotic-resistant pathogenic bacteria such as Mycobacterium tuberculosis. Lokesh et al. analyzed Bifidobacterium antitubercular drug resistance and mutations in rpoB. They found that B. an…	rifamycin	card	Soyabean meal
D24	Col(MG828)_1	260	1	3.84615384615385	87894.342016017	Col(MG828)_1__NC_008486	NA	plasmidfinder	Soyabean meal
D24	Col156_1	153	1	6.5359477124183	149362.934144865	Col156_1__NC_009781	NA	plasmidfinder	Soyabean meal
D24	dfrA17	470	1	2.12765957446809	48622.4019663073	dfrA17 is an integron-encoded dihydrofolate reductase found in Escherichia coli.	diaminopyrimidine	card	Soyabean meal
D24	Erm(52)	885	2	2.25988700564972	51644.1331619535	Erm(52) is an Erm ribosomal RNA methyltransferase.	lincosamide;macrolide;streptogramin	card	Soyabean meal
D24	ErmB	602.4	5	8.30013280212484	189679.024934964	ErmB confers the MLSb phenotype. Similar to ErmC expression of ErmB is inducible by erythromycin. The leader peptide causes attenuation of the mRNA and stabilizes the structure preventing further translation. When erythromycin is present it binds the leader peptide causing a change in conformation allowing for the expression of ErmB.	lincosamide;macrolide;streptogramin;streptogramin_A;streptogramin_B	card	Soyabean meal
D24	ErmG	734.8	5	6.80457267283615	155501.693822567	ErmG is a rRNA adenine N-6-methyltransferase that protects the ribosome from inactivation due to antibiotic binding.	lincosamide;macrolide;streptogramin;streptogramin_A;streptogramin_B	card	Soyabean meal
D24	Mef(En2)	1205.7	3	2.48818113958696	56861.2314609714	NBU2-encoded resistance gene. An MefE homolog in Bacteroides species. Macrolide efflux MFS transporter.	lincosamide;macrolide	card	Soyabean meal
D24	mphA	906	1	1.1037527593819	25223.5418589011	The mphA gene encodes for resistance enzyme MPH(2')-I which preferentially inactivate 14-membered macrolides (e.g.erythromycin telithromycin roxithromycin) over 16-membered macrolides (e.g.tylosin spiramycin). It phosphorylates macrolides at 2'-OH hydroxyl of desosamine sugar of macrolides in a GTP-dependent manner.	macrolide	card	Soyabean meal
D24	Mrx	1236	1	0.809061488673139	18489.1010713304	Mrx is part of the macrolide inactivation gene cluster in Aeromonas hydrophila.	macrolide	card	Soyabean meal
D24	TEM-1	861	1	1.16144018583043	26541.8454403768	TEM-1 is a broad-spectrum beta-lactamase found in many Gram-negative bacteria. Confers resistance to penicillins and first generation cephalosphorins.	cephalosporin;monobactam;penam;penem	card	Soyabean meal
D24	tet(O)	1921.5	2	1.04085349986989	23786.1347115945	Tet(O) is a ribosomal protection protein. It is associated with conjugative plasmids.	tetracycline	card	Soyabean meal
D24	tet(W)	1842.2	5	2.71414612962762	62025.1029317241	Tet(W) is a ribosomal protection protein. It is associated with both conjugative and non conjugative DNA and has been found strains of Clostridioides difficile.	tetracycline	card	Soyabean meal
D24	ybtP	1713	1	0.583771161704612	13340.6473579477	(ybtP) yersiniabactin ABC transporter ATP-binding/permease protein YbtP [Ybt (VF0564) - Nutritional/Metabolic factor (VFC0272)] [Klebsiella pneumoniae subsp. pneumoniae NTUH-K2044]	NA	vfdb	Soyabean meal
D24	ybtQ	1803	1	0.554631170271769	12674.7248608788	(ybtQ) yersiniabactin ABC transporter ATP-binding/permease protein YbtQ [Yersiniabactin (VF0136) - Nutritional/Metabolic factor (VFC0272)] [Yersinia pestis CO92]	NA	vfdb	Soyabean meal
D24	ybtS	1303	1	0.767459708365311	17538.395183549	(ybtS) salicylate synthase Irp9 [Yersiniabactin (VF0136) - Nutritional/Metabolic factor (VFC0272)] [Yersinia pestis CO92]	NA	vfdb	Soyabean meal
D24	ybtX	1282	1	0.78003120124805	17825.6855882718	(ybtX) putative signal transducer [Yersiniabactin (VF0136) - Nutritional/Metabolic factor (VFC0272)] [Yersinia pestis CO92]	NA	vfdb	Soyabean meal
D25	APH(3')-IIIa	794	2	2.51889168765743	17333.4895551746	APH(3')-IIIa is a plasmid-encoded aminoglycoside phosphotransferase in S. aureus and Enterococcus spp.	aminoglycoside	card	Reference diet
D25	apmA	820	1	1.21951219512195	8391.94555293211	Plasmid-borne apramycin-resistant aminocyclitol acetyltransferase gene identified from bovine MRSA.	aminoglycoside	card	Reference diet
D25	cgsD	650	1	1.53846153846154	10586.7620821605	(cgsD) transcriptional regulator CsgD [Curli fibers (VF1138) - Adherence (VFC0001)] [Escherichia coli O25b:H4-ST131]	NA	vfdb	Reference diet
D25	cgsE	392	1	2.55102040816327	17554.5799831743	(cgsE) curli production assembly/transport protein CsgE [Curli fibers (VF1138) - Adherence (VFC0001)] [Escherichia coli O25b:H4-ST131]	NA	vfdb	Reference diet
D25	cgsF	415	1	2.40963855421687	16581.6755503719	(cgsF) curli production assembly/transport protein CsgF [Curli fibers (VF1138) - Adherence (VFC0001)] [Escherichia coli O25b:H4-ST131]	NA	vfdb	Reference diet
D25	cgsG	833	1	1.20048019207683	8260.97881561144	(cgsG) curli production assembly/transport protein CsgG [Curli fibers (VF1138) - Adherence (VFC0001)] [Escherichia coli O25b:H4-ST131]	NA	vfdb	Reference diet
D25	Col(BS512)_1	233	1	4.29184549356223	29533.8856369285	Col(BS512)_1__NC_010656	NA	plasmidfinder	Reference diet
D25	Col(MG828)_1	263.1	9	34.2075256556442	235395.50809821	Col(MG828)_1__NC_008486	NA	plasmidfinder	Reference diet
D25	Col156_1	151.5	4	26.4026402640264	181687.006030477	Col156_1__NC_009781	NA	plasmidfinder	Reference diet
D25	ColpVC_1	162	1	6.17283950617284	42477.7490950885	ColpVC_1__JX133088	NA	plasmidfinder	Reference diet
D25	ColRNAI_1	109	1	9.1743119266055	63132.0674624251	ColRNAI_1__DQ298019	NA	plasmidfinder	Reference diet
D25	cpxA	1373	1	0.728332119446468	5011.94126249405	CpxA is a membrane-localized sensor kinase that is activated by envelope stress. It starts a kinase cascade that activates CpxR which promotes efflux complex expression.	aminocoumarin;aminoglycoside	card	Reference diet
D25	dfrF	496	2	4.03225806451613	27747.5619088884	dfrF is a chromosome-encoded dihydrofolate reductase found in Streptococcus pyogenes.	diaminopyrimidine	card	Reference diet
D25	Erm(52)	910.7	3	3.29416932030306	22668.4814540606	Erm(52) is an Erm ribosomal RNA methyltransferase.	lincosamide;macrolide;streptogramin	card	Reference diet
D25	ErmB	654.5	2	3.05576776165011	21027.9460761019	ErmB confers the MLSb phenotype. Similar to ErmC expression of ErmB is inducible by erythromycin. The leader peptide causes attenuation of the mRNA and stabilizes the structure preventing further translation. When erythromycin is present it binds the leader peptide causing a change in conformation allowing for the expression of ErmB.	lincosamide;macrolide;streptogramin;streptogramin_A;streptogramin_B	card	Reference diet
D25	ErmG	734.2	5	6.81013347861618	46863.2208758127	ErmG is a rRNA adenine N-6-methyltransferase that protects the ribosome from inactivation due to antibiotic binding.	lincosamide;macrolide;streptogramin;streptogramin_A;streptogramin_B	card	Reference diet
D25	fimB	603	1	1.65837479270315	11411.9325927103	(fimB) Type 1 fimbriae Regulatory protein fimB [Type 1 fimbriae (VF0221) - Adherence (VFC0001)] [Escherichia coli CFT073]	NA	vfdb	Reference diet
D25	gadX	821	1	1.21802679658953	8381.72393837312	GadX is an AraC-family regulator that promotes mdtEF expression to confer multidrug resistance.	fluoroquinolone;macrolide;penam	card	Reference diet
D25	kpsF	978	1	1.02249488752556	7036.19156789809	(kpsF) Polysialic acid capsule expression protein [K1 capsule (VF0239) - Invasion (VFC0083)] [Escherichia coli O45:K1:H7 str. S88]	NA	vfdb	Reference diet
D25	leuO	945	1	1.05820105820106	7281.89984487231	leuO a LysR family transcription factor exists in a wide variety of bacteria of the family Enterobacteriaceae and is involved in the regulation of as yet unidentified genes affecting the stress response and pathogenesis expression. LeuO is also an activator of the MdtNOP efflux pump.	disinfecting_agents_and_antiseptics;nucleoside	card	Reference diet
D25	lnuC	487	7	14.3737166324435	98911.2268456475	lnuC is a transposon-mediated nucleotidyltransferase found in Streptococcus agalactiae.	lincosamide	card	Reference diet
D25	Mef(En2)	1159.6	5	4.31183166609176	29671.4183917055	NBU2-encoded resistance gene. An MefE homolog in Bacteroides species. Macrolide efflux MFS transporter.	lincosamide;macrolide	card	Reference diet
D25	SAT-4	543	1	1.84162062615101	12672.9196195292	SAT-4 is a plasmid-mediated streptothricin acetyltransferase and streptothricin (a nucleoside antibiotic) resistant determinant. Originally described from a Campylobacter coli BE/G4 plasmid gene sequence by Jacob et al 1994.	nucleoside	card	Reference diet
D25	tet(40)	1218.5	2	1.64136233073451	11294.8631159694	Tet40 is a tetracycline efflux pump found in the Gram-positive Clostridium. It is similar to tetA(P).	tetracycline	card	Reference diet
D25	tet(O)	1847.5	4	2.16508795669824	14898.826204935	Tet(O) is a ribosomal protection protein. It is associated with conjugative plasmids.	tetracycline	card	Reference diet
D25	tet(Q)	1912	1	0.523012552301255	3599.056147178	Tet(Q) is a ribosomal protection protein. Its gene is associated with a conjugative transposon and has been found in both Gram-positive and Gram-negative bacteria.	tetracycline	card	Reference diet
D25	tet(W)	1865.1	11	5.89780708809179	40585.14229127	Tet(W) is a ribosomal protection protein. It is associated with both conjugative and non conjugative DNA and has been found strains of Clostridioides difficile.	tetracycline	card	Reference diet
D26	AAC(6')-Im	536	1	1.86567164179104	71625.1695456747	AAC(6')-Im is an aminoglycoside acetyltransferase encoded by plasmids in E. coli and E. faecium.	aminoglycoside	card	Soyabean meal
D26	APH(2'')-IIa	906	1	1.1037527593819	42374.2724905979	APH(2'')-IIa is a chromosomal-encoded aminoglycoside phosphotransferase in E. faecium and E. coli.	aminoglycoside	card	Soyabean meal
D26	APH(3')-IIIa	795	2	2.51572327044025	96581.3606955514	APH(3')-IIIa is a plasmid-encoded aminoglycoside phosphotransferase in S. aureus and Enterococcus spp.	aminoglycoside	card	Soyabean meal
D26	cfrE	1037.5	2	1.92771084337349	74006.9221715309	The gene cfr(E) is a cfr-like gene found in Clostridioides difficile isolate DF11. It confers resistance to antibiotics targeting to the 23s rRNA through hypermethylation of nucleotide A2503.	lincosamide;oxazolidinone;phenicol;pleuromutilin;streptogramin	card	Soyabean meal
D26	dfrF	495.5	2	4.03632694248234	154958.994456031	dfrF is a chromosome-encoded dihydrofolate reductase found in Streptococcus pyogenes.	diaminopyrimidine	card	Soyabean meal
D26	Erm(52)	761	1	1.31406044678055	50448.2140295423	Erm(52) is an Erm ribosomal RNA methyltransferase.	lincosamide;macrolide;streptogramin	card	Soyabean meal
D26	ErmB	743	1	1.34589502018843	51670.378030258	ErmB confers the MLSb phenotype. Similar to ErmC expression of ErmB is inducible by erythromycin. The leader peptide causes attenuation of the mRNA and stabilizes the structure preventing further translation. When erythromycin is present it binds the leader peptide causing a change in conformation allowing for the expression of ErmB.	lincosamide;macrolide;streptogramin;streptogramin_A;streptogramin_B	card	Soyabean meal
D26	lnuC	495	4	8.08080808080808	310231.03738571	lnuC is a transposon-mediated nucleotidyltransferase found in Streptococcus agalactiae.	lincosamide	card	Soyabean meal
D26	Mef(En2)	1205.5	2	1.65906262961427	63693.224183296	NBU2-encoded resistance gene. An MefE homolog in Bacteroides species. Macrolide efflux MFS transporter.	lincosamide;macrolide	card	Soyabean meal
D26	tet(O)	1731	2	1.15540150202195	44357.1240629482	Tet(O) is a ribosomal protection protein. It is associated with conjugative plasmids.	tetracycline	card	Soyabean meal
D26	tet(W)	1917	2	1.04329681794471	40053.3029488593	Tet(W) is a ribosomal protection protein. It is associated with both conjugative and non conjugative DNA and has been found strains of Clostridioides difficile.	tetracycline	card	Soyabean meal
D27	APH(3')-IIIa	795	1	1.25786163522013	24155.080620367	APH(3')-IIIa is a plasmid-encoded aminoglycoside phosphotransferase in S. aureus and Enterococcus spp.	aminoglycoside	card	Dulce
D27	cfrE	1036	1	0.965250965250965	18535.9933331967	The gene cfr(E) is a cfr-like gene found in Clostridioides difficile isolate DF11. It confers resistance to antibiotics targeting to the 23s rRNA through hypermethylation of nucleotide A2503.	lincosamide;oxazolidinone;phenicol;pleuromutilin;streptogramin	card	Dulce
D27	Col(MG828)_1	259.3	9	34.7088314693405	666523.724792619	Col(MG828)_1__NC_008486	NA	plasmidfinder	Dulce
D27	dfrF	496	1	2.01612903225806	38716.3086556286	dfrF is a chromosome-encoded dihydrofolate reductase found in Streptococcus pyogenes.	diaminopyrimidine	card	Dulce
D27	ErmB	603	1	1.65837479270315	31846.2505691406	ErmB confers the MLSb phenotype. Similar to ErmC expression of ErmB is inducible by erythromycin. The leader peptide causes attenuation of the mRNA and stabilizes the structure preventing further translation. When erythromycin is present it binds the leader peptide causing a change in conformation allowing for the expression of ErmB.	lincosamide;macrolide;streptogramin;streptogramin_A;streptogramin_B	card	Dulce
D27	ErmG	734.5	2	2.72294077603812	52289.4189059	ErmG is a rRNA adenine N-6-methyltransferase that protects the ribosome from inactivation due to antibiotic binding.	lincosamide;macrolide;streptogramin;streptogramin_A;streptogramin_B	card	Dulce
D27	iroN	1775	1	0.563380281690141	10818.7544186996	(iroN) salmochelin receptor IroN [Salmochelin siderophore (VF0230) - Nutritional/Metabolic factor (VFC0272)] [Escherichia coli CFT073]	NA	vfdb	Dulce
D27	lnuC	495	2	4.04040404040404	77589.046841179	lnuC is a transposon-mediated nucleotidyltransferase found in Streptococcus agalactiae.	lincosamide	card	Dulce
D27	Mef(En2)	1202	1	0.831946755407654	15976.1140542361	NBU2-encoded resistance gene. An MefE homolog in Bacteroides species. Macrolide efflux MFS transporter.	lincosamide;macrolide	card	Dulce
D27	tet(32)	1729.5	2	1.15640358485111	22206.7523482993	Tet(32) is a tetracycline resistance gene similar to Tet(O) and binds to the ribosome to confer tetracycline resistance as a ribosomal protection protein.	tetracycline	card	Dulce
D27	tet(O)	1917	1	0.521648408972353	10017.3652024996	Tet(O) is a ribosomal protection protein. It is associated with conjugative plasmids.	tetracycline	card	Dulce
D27	tet(O/W)	1704	1	0.586854460093897	11269.5358528121	Tet(O/W) is a mosaic tetracycline resistance gene and ribosomal protection protein.	tetracycline	card	Dulce
D27	tet(W)	1915	2	1.0443864229765	20055.6544054222	Tet(W) is a ribosomal protection protein. It is associated with both conjugative and non conjugative DNA and has been found strains of Clostridioides difficile.	tetracycline	card	Dulce
D28	allB	1250	1	0.8	4286.78942702312	(allB) allantoinase [Allantion utilization (VF0572) - Nutritional/Metabolic factor (VFC0272)] [Klebsiella pneumoniae subsp. pneumoniae NTUH-K2044]	NA	vfdb	Dulce
D28	APH(3')-IIIa	699	1	1.43061516452074	7665.93245175809	APH(3')-IIIa is a plasmid-encoded aminoglycoside phosphotransferase in S. aureus and Enterococcus spp.	aminoglycoside	card	Dulce
D28	cfaA	717	1	1.39470013947001	7473.48226468466	(cfaA) colonisation factor antigen a chaperone [Adhesive fimbriae (VF0213) - Adherence (VFC0001)] [Escherichia coli E24377A]	NA	vfdb	Dulce
D28	cfaB	476	1	2.10084033613445	11257.3251760061	(cfaB) colonization factor antigen 1 [Adhesive fimbriae (VF0213) - Adherence (VFC0001)] [Escherichia coli E24377A]	NA	vfdb	Dulce
D28	cgsD	642	1	1.55763239875389	8346.55262270857	(cgsD) transcriptional regulator CsgD [Curli fibers (VF1138) - Adherence (VFC0001)] [Escherichia coli O25b:H4-ST131]	NA	vfdb	Dulce
D28	cgsE	389	1	2.5706940874036	13775.0302924908	(cgsE) curli production assembly/transport protein CsgE [Curli fibers (VF1138) - Adherence (VFC0001)] [Escherichia coli O25b:H4-ST131]	NA	vfdb	Dulce
D28	chuT	912	1	1.09649122807018	5875.53375414353	(chuT) periplasmic heme-binding protein ChuT [Chu (VF0227) - Nutritional/Metabolic factor (VFC0272)] [Escherichia coli CFT073]	NA	vfdb	Dulce
D28	clpV/tssH	2760	1	0.36231884057971	1941.48071876047	(clpV/tssH) Type VI secretion system ATPase ClpV/TssH [T6SS (VF0579) - Effector delivery system (VFC0086)] [Shigella sonnei Ss046]	NA	vfdb	Dulce
D28	Col(MG828)_1	260.8	8	30.6748466257669	164370.760238617	Col(MG828)_1__NC_008486	NA	plasmidfinder	Dulce
D28	Col(pHAD28)_1	131	1	7.63358778625954	40904.4792654878	Col(pHAD28)_1__KU674895	NA	plasmidfinder	Dulce
D28	Col156_1	152	2	13.1578947368421	70506.4050497224	Col156_1__NC_009781	NA	plasmidfinder	Dulce
D28	ColpVC_1	192.4	7	36.3825363825364	194955.340366176	ColpVC_1__JX133088	NA	plasmidfinder	Dulce
D28	ColRNAI_1	131	2	15.2671755725191	81808.9585309756	ColRNAI_1__DQ298019	NA	plasmidfinder	Dulce
D28	CRP	636	1	1.57232704402516	8425.29368518695	CRP is a global regulator that represses MdtEF multidrug efflux pump expression.	fluoroquinolone;macrolide;penam	card	Dulce
D28	csgA	394	1	2.53807106598985	13600.2202633982	(csgA) curlin major subunit CsgA [Curli fibers (VF1138) - Adherence (VFC0001)] [Escherichia coli O25b:H4-ST131]	NA	vfdb	Dulce
D28	csgB	453	1	2.2075055187638	11828.8891474148	(csgB) curlin minor subunit CsgB [Curli fibers (VF1138) - Adherence (VFC0001)] [Escherichia coli O25b:H4-ST131]	NA	vfdb	Dulce
D28	dfrF	497	4	8.04828973843058	43126.6541954036	dfrF is a chromosome-encoded dihydrofolate reductase found in Streptococcus pyogenes.	diaminopyrimidine	card	Dulce
D28	emrK	1056	1	0.946969696969697	5074.32460585123	emrK is a membrane fusion protein that is a homolog of EmrA. Together with the inner membrane transporter EmrY and the outer membrane channel TolC it mediates multidrug efflux.	tetracycline	card	Dulce
D28	emrY	1540	1	0.649350649350649	3479.5368725837	emrY is a multidrug transport that moves substrates across the inner membrane of the Gram-negative E. coli. It is a homolog of emrB.	tetracycline	card	Dulce
D28	eptA	1644	1	0.608272506082725	3259.42018478035	PmrC mediates the modification of Lipid A by the addition of 4-amino-4-deoxy-L-arabinose (L-Ara4N) and phosphoethanolamine resulting in a less negative cell membrane and decreased binding of polymyxin B.	peptide	card	Dulce
D28	Erm(52)	929.5	2	2.15169445938677	11529.8263233543	Erm(52) is an Erm ribosomal RNA methyltransferase.	lincosamide;macrolide;streptogramin	card	Dulce
D28	espX1	1271	1	0.786782061369001	4215.96127756011	(espX1) Type III secretion system effector EspX1 [TTSS secreted effectors (VF1110) - Effector delivery system (VFC0086)] [Escherichia coli O157:H7 str. EDL933]	NA	vfdb	Dulce
D28	espX4	1580	1	0.632911392405063	3391.44733150563	(espX4) Type III secretion system effector EspX4 [TTSS secreted effectors (VF1110) - Effector delivery system (VFC0086)] [Escherichia coli O157:H7 str. EDL933]	NA	vfdb	Dulce
D28	espX5	1292	1	0.773993808049536	4147.43559116014	(espX5) Type III secretion system effector EspX5 [TTSS secreted effectors (VF1111) - Effector delivery system (VFC0086)] [Escherichia coli O55:H7 str. CB9615]	NA	vfdb	Dulce
D28	espY1	798	1	1.2531328320802	6714.89571902118	(espY1) Type III secretion system effector EspY1 [TTSS secreted effectors (VF1110) - Effector delivery system (VFC0086)] [Escherichia coli O157:H7 str. EDL933]	NA	vfdb	Dulce
D28	fimB	598	1	1.67224080267559	8960.68024043295	(fimB) Type 1 fimbriae Regulatory protein fimB [Type 1 fimbriae (VF0221) - Adherence (VFC0001)] [Escherichia coli CFT073]	NA	vfdb	Dulce
D28	IncFIB(AP001918)_1	679	1	1.47275405007364	7891.73311307644	IncFIB(AP001918)_1__AP001918	NA	plasmidfinder	Dulce
D28	lnuC	485.8	12	24.7015232606011	132362.785931138	lnuC is a transposon-mediated nucleotidyltransferase found in Streptococcus agalactiae.	lincosamide	card	Dulce
D28	mdtG	1223	1	0.817661488143908	4381.42827782412	The MdtG protein also named YceE appears to be a member of the major facilitator superfamily of transporters and it has been reported when overexpressed to increase fosfomycin and deoxycholate resistances. mdtG is a member of the marA-soxS-rob regulon.	phosphonic_acid	card	Dulce
D28	mdtH	1207	1	0.828500414250207	4439.50852011508	Multidrug resistance protein MdtH.	fluoroquinolone	card	Dulce
D28	Mef(En2)	1104.5	2	1.81077410593029	9703.00911503649	NBU2-encoded resistance gene. An MefE homolog in Bacteroides species. Macrolide efflux MFS transporter.	lincosamide;macrolide	card	Dulce
D28	msbA	1749	1	0.571755288736421	3063.7431582498	MsbA is a multidrug resistance transporter homolog from E. coli and belongs to a superfamily of transporters that contain an adenosine triphosphate (ATP) binding cassette (ABC) which is also called a nucleotide-binding domain (NBD). MsbA is a member of the MDR-ABC transporter group by sequence homology. MsbA transports lipid A a major component of the bacterial outer cell membrane and is the only…	nitroimidazole	card	Dulce
D28	phoP	670	1	1.49253731343284	7997.74146832672	(phoP) response regulator in two-component regulatory system with PhoQ [PhoPQ (VF0111) - Regulation (VFC0301)] [Salmonella enterica subsp. enterica serovar Typhimurium str. LT2]	NA	vfdb	Dulce
D28	rpoS	914	1	1.09409190371991	5862.67700632265	(rpoS) RNA polymerase sigma factor RpoS [RpoS (VF0112) - Regulation (VFC0301)] [Salmonella enterica subsp. enterica serovar Typhimurium str. LT2]	NA	vfdb	Dulce
D28	tet(32)	1921	2	1.04112441436752	5578.85141465789	Tet(32) is a tetracycline resistance gene similar to Tet(O) and binds to the ribosome to confer tetracycline resistance as a ribosomal protection protein.	tetracycline	card	Dulce
D28	tet(40)	1220.5	2	1.63867267513314	8780.80587264056	Tet40 is a tetracycline efflux pump found in the Gram-positive Clostridium. It is similar to tetA(P).	tetracycline	card	Dulce
D28	tet(O)	1912.5	2	1.04575163398693	5603.64630983415	Tet(O) is a ribosomal protection protein. It is associated with conjugative plasmids.	tetracycline	card	Dulce
D28	tet(W)	1917.4	5	2.60769792427245	13973.3148633016	Tet(W) is a ribosomal protection protein. It is associated with both conjugative and non conjugative DNA and has been found strains of Clostridioides difficile.	tetracycline	card	Dulce
D28	TolC	1306.7	3	2.29585979949491	12302.3343930028	TolC is a protein subunit of many multidrug efflux complexes in Gram negative bacteria. It is an outer membrane efflux protein and is constitutively open. Regulation of efflux activity is often at its periplasmic entrance by other components of the efflux complex.	aminocoumarin;aminoglycoside;carbapenem;cephalosporin;cephamycin;disinfecting_agents_and_antiseptics;fluoroquinolone;glycylcycline;macrolide;penam;penem;peptide;phenicol;rifamycin;tetracycline	card	Dulce
D28	tssL	713	1	1.40252454417952	7515.4092339115	(tssL) Type VI secretion system protein TssL [T6SS (VF0579) - Effector delivery system (VFC0086)] [Shigella sonnei Ss046]	NA	vfdb	Dulce
D28	vgrG/tssI	2038	1	0.490677134445535	2629.2869400289	(vgrG/tssI) type VI secretion system effector VgrG [T6SS (VF0579) - Effector delivery system (VFC0086)] [Shigella sonnei Ss046]	NA	vfdb	Dulce
D28	yagY/ecpB	669	1	1.49476831091181	8009.69623883244	(yagY/ecpB) E. coli common pilus chaperone EcpB [ECP (VF0404) - Adherence (VFC0001)] [Escherichia coli O157:H7 str. EDL933]	NA	vfdb	Dulce
D28	yagZ/ecpA	588	1	1.70068027210884	9113.07276152875	(yagZ/ecpA) E. coli common pilus structural subunit EcpA [ECP (VF0404) - Adherence (VFC0001)] [Escherichia coli O157:H7 str. EDL933]	NA	vfdb	Dulce
D28	ykgK/ecpR	543	1	1.84162062615101	9868.29978596483	(ykgK/ecpR) regulator protein EcpR [ECP (VF0404) - Adherence (VFC0001)] [Escherichia coli O157:H7 str. EDL933]	NA	vfdb	Dulce
D29	AAC(6')-Im	536	1	1.86567164179104	3030.29448986072	AAC(6')-Im is an aminoglycoside acetyltransferase encoded by plasmids in E. coli and E. faecium.	aminoglycoside	card	Reference diet
D29	acrB	3039	2	0.658111220796315	1068.9291520667	(acrB) acriflavine resistance protein B [AcrAB (VF0568) - Antimicrobial activity/Competitive advantage (VFC0325)] [Klebsiella pneumoniae subsp. pneumoniae NTUH-K2044]	NA	vfdb	Reference diet
D29	APH(2'')-IIa	900	1	1.11111111111111	1804.70871840594	APH(2'')-IIa is a chromosomal-encoded aminoglycoside phosphotransferase in E. faecium and E. coli.	aminoglycoside	card	Reference diet
D29	APH(3')-IIIa	787	2	2.54129606099111	4127.66924158919	APH(3')-IIIa is a plasmid-encoded aminoglycoside phosphotransferase in S. aureus and Enterococcus spp.	aminoglycoside	card	Reference diet
D29	aslA	1430	1	0.699300699300699	1135.83066193381	(aslA) putative arylsulfatase [AslA (VF0238) - Invasion (VFC0083)] [Escherichia coli O18:K1:H7 str. RS218]	NA	vfdb	Reference diet
D29	cesD	456	1	2.19298245614035	3561.92510211698	(cesD) chaperone for EspB and EspD [TTSS (VF0191) - Effector delivery system (VFC0086)] [Escherichia coli O157:H7 str. EDL933]	NA	vfdb	Reference diet
D29	cgsG	833	1	1.20048019207683	1949.86536202322	(cgsG) curli production assembly/transport protein CsgG [Curli fibers (VF1138) - Adherence (VFC0001)] [Escherichia coli O25b:H4-ST131]	NA	vfdb	Reference diet
D29	Col(pHAD28)_1	131	46	351.145038167939	570343.060625999	Col(pHAD28)_1__KU674895	NA	plasmidfinder	Reference diet
D29	Col440II_1	281	44	156.583629893238	254329.057825179	Col440II_1__CP023921	NA	plasmidfinder	Reference diet
D29	emrA	1173	1	0.852514919011083	1384.68699621939	EmrA is a membrane fusion protein providing an efflux pathway with EmrB and TolC between the inner and outer membranes of E. coli a Gram-negative bacterium.	fluoroquinolone	card	Reference diet
D29	emrB	1539	1	0.649772579597141	1055.38521544207	emrB is a translocase in the emrB -TolC efflux protein in E. coli. It recognizes substrates including carbonyl cyanide m-chlorophenylhydrazone (CCCP) nalidixic acid and thioloactomycin.	fluoroquinolone	card	Reference diet
D29	emrR	531.5	2	3.76293508936971	6111.90158632303	EmrR is a negative regulator for the EmrAB-TolC multidrug efflux pump in E. coli. Mutations lead to EmrAB-TolC overexpression.	fluoroquinolone	card	Reference diet
D29	Erm(52)	930	1	1.0752688172043	1746.49230813478	Erm(52) is an Erm ribosomal RNA methyltransferase.	lincosamide;macrolide;streptogramin	card	Reference diet
D29	ErmB	742	1	1.34770889487871	2188.99979321475	ErmB confers the MLSb phenotype. Similar to ErmC expression of ErmB is inducible by erythromycin. The leader peptide causes attenuation of the mRNA and stabilizes the structure preventing further translation. When erythromycin is present it binds the leader peptide causing a change in conformation allowing for the expression of ErmB.	lincosamide;macrolide;streptogramin;streptogramin_A;streptogramin_B	card	Reference diet
D29	ErmG	735	1	1.36054421768707	2209.84741029299	ErmG is a rRNA adenine N-6-methyltransferase that protects the ribosome from inactivation due to antibiotic binding.	lincosamide;macrolide;streptogramin;streptogramin_A;streptogramin_B	card	Reference diet
D29	escC	1540	1	0.649350649350649	1054.69990036711	(escC) Type III secretion system secretin EscC [TTSS (VF0172) - Effector delivery system (VFC0086)] [Escherichia coli O127:H6 str. E2348/69]	NA	vfdb	Reference diet
D29	escJ	573	1	1.74520069808028	2834.62102367425	(escJ) Type III secretion system inner MS ring protein EscJ [TTSS (VF0172) - Effector delivery system (VFC0086)] [Escherichia coli O127:H6 str. E2348/69]	NA	vfdb	Reference diet
D29	escS	270	1	3.7037037037037	6015.6957280198	(escS) Type III secretion systemminor export apparatus protein EscS [TTSS (VF0191) - Effector delivery system (VFC0086)] [Escherichia coli O157:H7 str. EDL933]	NA	vfdb	Reference diet
D29	escT	780	1	1.28205128205128	2082.35621354531	(escT) Type III secretion system minor export apparatus protein EscT [TTSS (VF0172) - Effector delivery system (VFC0086)] [Escherichia coli O127:H6 str. E2348/69]	NA	vfdb	Reference diet
D29	escU	1038	1	0.963391136801541	1564.77634543868	(escU) Type III secretion system export apparatus switch protein EscU [TTSS (VF0191) - Effector delivery system (VFC0086)] [Escherichia coli O157:H7 str. EDL933]	NA	vfdb	Reference diet
D29	espL1	1900	1	0.526315789473684	854.862024508076	(espL1) Type III secretion system effector espL1 [TTSS secreted effectors (VF1111) - Effector delivery system (VFC0086)] [Escherichia coli O55:H7 str. CB9615]	NA	vfdb	Reference diet
D29	etgA	460	2	4.34782608695652	7061.90368071889	(etgA) T3SS-associated peptidoglycan lytic enzyme [TTSS (VF0191) - Effector delivery system (VFC0086)] [Escherichia coli O157:H7 str. EDL933]	NA	vfdb	Reference diet
D29	fes	1200	1	0.833333333333333	1353.53153880445	(fes) enterobactin/ferric enterobactin esterase [Enterobactin (VF0228) - Nutritional/Metabolic factor (VFC0272)] [Escherichia coli CFT073]	NA	vfdb	Reference diet
D29	fimF	533.5	2	3.74882849109653	6088.98911552144	(fimF) FimF protein precursor [Type 1 fimbriae (VF0221) - Adherence (VFC0001)] [Escherichia coli CFT073]	NA	vfdb	Reference diet
D29	fimG	507.5	2	3.94088669950739	6400.93732636589	(fimG) FimG protein precursor [Type 1 fimbriae (VF0221) - Adherence (VFC0001)] [Escherichia coli CFT073]	NA	vfdb	Reference diet
D29	fimH	904	1	1.10619469026549	1796.72328159883	(fimH) FimH protein precursor [Type 1 fimbriae (VF0221) - Adherence (VFC0001)] [Escherichia coli CFT073]	NA	vfdb	Reference diet
D29	gadW	727	2	2.75103163686382	4468.32970169283	GadW is an AraC-family regulator that promotes mdtEF expression to confer multidrug resistance. GadW inhibits GadX-dependent activation. GadW clearly represses gadX and in situations where GadX is missing activates gadA and gadBC.	fluoroquinolone;macrolide;penam	card	Reference diet
D29	gadX	822	2	2.4330900243309	3951.91690161884	GadX is an AraC-family regulator that promotes mdtEF expression to confer multidrug resistance.	fluoroquinolone;macrolide;penam	card	Reference diet
D29	glrA	413	2	4.84261501210654	7865.55857900894	(glrA) type III secretion system LEE transcriptional regulator GrlA [TTSS (VF0191) - Effector delivery system (VFC0086)] [Escherichia coli O157:H7 str. EDL933]	NA	vfdb	Reference diet
D29	glrR	373.5	2	5.35475234270415	8697.39141400453	(glrR) type III secretion system LEE GrlA-binding negative regulator GrlR [TTSS (VF0191) - Effector delivery system (VFC0086)] [Escherichia coli O157:H7 str. EDL933]	NA	vfdb	Reference diet
D29	gndA	1401	1	0.713775874375446	1159.34178912587	(gndA) NADP-dependent phosphogluconate dehydrogenase [Capsule (VF0560) - Immune modulation (VFC0258)] [Klebsiella pneumoniae subsp. pneumoniae NTUH-K2044]	NA	vfdb	Reference diet
D29	hcp1/tssD1	482.5	2	4.14507772020725	6732.59211011542	(hcp1/tssD1) type VI secretion system protein Hcp family [T6SS (VF0579) - Effector delivery system (VFC0086)] [Shigella sonnei Ss046]	NA	vfdb	Reference diet
D29	IncFII(pCoo)_1	261	1	3.83141762452107	6223.13351174462	IncFII(pCoo)_1__CR942285	NA	plasmidfinder	Reference diet
D29	IncX1_1	374	1	2.67379679144385	4342.88194268809	IncX1_1__EU370913	NA	plasmidfinder	Reference diet
D29	lnuC	490	6	12.2448979591837	19888.6266926369	lnuC is a transposon-mediated nucleotidyltransferase found in Streptococcus agalactiae.	lincosamide	card	Reference diet
D29	mdtE	1155	1	0.865800865800866	1406.26653382281	MdtE is the membrane fusion protein of the MdtEF multidrug efflux complex. It shares 70% sequence similarity with AcrA.	fluoroquinolone;macrolide;penam	card	Reference diet
D29	mdtF	3113.5	2	0.642363899148868	1043.35175626488	MdtF is the multidrug inner membrane transporter for the MdtEF-TolC efflux complex.	fluoroquinolone;macrolide;penam	card	Reference diet
D29	mdtG	1219	1	0.820344544708778	1332.43465673941	The MdtG protein also named YceE appears to be a member of the major facilitator superfamily of transporters and it has been reported when overexpressed to increase fosfomycin and deoxycholate resistances. mdtG is a member of the marA-soxS-rob regulon.	phosphonic_acid	card	Reference diet
D29	mdtM	1234	1	0.810372771474878	1316.23812525555	Multidrug resistance protein MdtM.	disinfecting_agents_and_antiseptics;fluoroquinolone;lincosamide;nucleoside;phenicol	card	Reference diet
D29	Mef(En2)	1055.5	2	1.89483657034581	3077.66527061174	NBU2-encoded resistance gene. An MefE homolog in Bacteroides species. Macrolide efflux MFS transporter.	lincosamide;macrolide	card	Reference diet
D29	nleA/espI	1383	1	0.723065798987708	1174.43083627285	(nleA/espI) Type III secretion system effector NleA [TTSS secreted effectors (VF1111) - Effector delivery system (VFC0086)] [Escherichia coli O55:H7 str. CB9615]	NA	vfdb	Reference diet
D29	PmrF	969	2	2.0639834881321	3352.4000961101	PmrF is required for the synthesis and transfer of 4-amino-4-deoxy-L-arabinose (Ara4N) to Lipid A which allows gram-negative bacteria to resist the antimicrobial activity of cationic antimicrobial peptides and antibiotics such as polymyxin. pmrF corresponds to 1 locus in Pseudomonas aeruginosa PAO1 and 1 locus in Pseudomonas aeruginosa LESB58.	peptide	card	Reference diet
D29	SAT-4	543	1	1.84162062615101	2991.22992000984	SAT-4 is a plasmid-mediated streptothricin acetyltransferase and streptothricin (a nucleoside antibiotic) resistant determinant. Originally described from a Campylobacter coli BE/G4 plasmid gene sequence by Jacob et al 1994.	nucleoside	card	Reference diet
D29	sepD	456	1	2.19298245614035	3561.92510211698	(sepD) Type III secretion system secretion switch protein SepD [TTSS (VF0172) - Effector delivery system (VFC0086)] [Escherichia coli O127:H6 str. E2348/69]	NA	vfdb	Reference diet
D29	STM0273	501	1	1.99600798403194	3241.99170971127	(STM0273) type VI secretion system-associated protein [SCI (Salmonella centrisome island) (VF0974) - Effector delivery system (VFC0086)] [Salmonella enterica subsp. enterica serovar Typhimurium str. LT2]	NA	vfdb	Reference diet
D29	STM0274	1445	1	0.692041522491349	1124.04003222515	(STM0274) EvpB family type VI secretion protein [SCI (Salmonella centrisome island) (VF0974) - Effector delivery system (VFC0086)] [Salmonella enterica subsp. enterica serovar Typhimurium str. LT2]	NA	vfdb	Reference diet
D29	STM0276	486	1	2.05761316872428	3342.05318223322	(STM0276) Hcp1 family type VI secretion system effector [SCI (Salmonella centrisome island) (VF0974) - Effector delivery system (VFC0086)] [Salmonella enterica subsp. enterica serovar Typhimurium str. LT2]	NA	vfdb	Reference diet
D29	tet(40)	1222	1	0.818330605564648	1329.16354056084	Tet40 is a tetracycline efflux pump found in the Gram-positive Clostridium. It is similar to tetA(P).	tetracycline	card	Reference diet
D29	tet(44)	1915	1	0.522193211488251	848.165977318718	Tet44 is a tetracycline resistance gene found in Campylobacter fetus and binds to the ribosome to confer antibiotic resistance as a ribosomal protection protein.	tetracycline	card	Reference diet
D29	tet(O)	1913.2	4	2.09073803052478	3395.85583643183	Tet(O) is a ribosomal protection protein. It is associated with conjugative plasmids.	tetracycline	card	Reference diet
D29	tet(W)	1918.2	4	2.08528829110625	3387.00416341434	Tet(W) is a ribosomal protection protein. It is associated with both conjugative and non conjugative DNA and has been found strains of Clostridioides difficile.	tetracycline	card	Reference diet
D29	tssA	1354	2	1.47710487444609	2399.16964042148	(tssA) Type VI secretion system protein TssA [T6SS (VF0579) - Effector delivery system (VFC0086)] [Shigella sonnei Ss046]	NA	vfdb	Reference diet
D29	vanB	1027	1	0.973709834469328	1581.53636471796	VanB is a D-Ala-D-Ala ligase homolog similar to VanA and can synthesize D-Ala-D-Lac an alternative substrate for peptidoglycan synthesis that reduces vancomycin binding affinity. It has been isolated from VREs. It is associated with vancomycin resistance but not teicoplanin resistance.	glycopeptide	card	Reference diet
D29	vanX_gene_in_vanB_cluster	609	1	1.64203612479475	2667.05721931912	Also known as vanXB is a vanX variant found in the vanB gene cluster.	glycopeptide	card	Reference diet
D29	vgrG/tssI	1727	1	0.579038795599305	940.496726442006	(vgrG/tssI) type VI secretion system effector VgrG [T6SS (VF0579) - Effector delivery system (VFC0086)] [Shigella sonnei Ss046]	NA	vfdb	Reference diet
D30	AAC(6')-Ie-APH(2'')-Ia_bifunctional_protein	1438	1	0.695410292072323	9130.60046019514	AAC(6')-Ie-APH(2'')-Ia is an aminoglycoside acetyltransferase encoded by plasmids and transposons in S. aureus E. faecalis E. faecium and Staphylococcus warneri.	aminoglycoside	card	Soyabean meal
D30	APH(3')-IIIa	794	1	1.25944584382872	16536.2764002023	APH(3')-IIIa is a plasmid-encoded aminoglycoside phosphotransferase in S. aureus and Enterococcus spp.	aminoglycoside	card	Soyabean meal
D30	aslA	1402	1	0.713266761768902	9365.05239783211	(aslA) putative arylsulfatase [AslA (VF0238) - Invasion (VFC0083)] [Escherichia coli O18:K1:H7 str. RS218]	NA	vfdb	Soyabean meal
D30	Col(MG828)_1	259	3	11.5830115830116	152082.665580239	Col(MG828)_1__NC_008486	NA	plasmidfinder	Soyabean meal
D30	Col(pHAD28)_1	125.5	2	15.9362549800797	209239.89580495	Col(pHAD28)_1__KU674895	NA	plasmidfinder	Soyabean meal
D30	ColRNAI_1	124.3	3	24.1351568785197	316889.866333724	ColRNAI_1__DQ298019	NA	plasmidfinder	Soyabean meal
D30	dfrF	495	1	2.02020202020202	26524.8554783043	dfrF is a chromosome-encoded dihydrofolate reductase found in Streptococcus pyogenes.	diaminopyrimidine	card	Soyabean meal
D30	ErmG	735	1	1.36054421768707	17863.6781792661	ErmG is a rRNA adenine N-6-methyltransferase that protects the ribosome from inactivation due to antibiotic binding.	lincosamide;macrolide;streptogramin;streptogramin_A;streptogramin_B	card	Soyabean meal
D30	lnuC	495	4	8.08080808080808	106099.421913217	lnuC is a transposon-mediated nucleotidyltransferase found in Streptococcus agalactiae.	lincosamide	card	Soyabean meal
D30	mdtA	1248	1	0.801282051282051	10520.6758507697	MdtA is the membrane fusion protein of the multidrug efflux complex mdtABC.	aminocoumarin	card	Soyabean meal
D30	mdtB	3124	1	0.320102432778489	4202.882030013	MdtB is a transporter that forms a heteromultimer complex with MdtC to form a multidrug transporter. MdtBC is part of the MdtABC-TolC efflux complex.	aminocoumarin	card	Soyabean meal
D30	mdtC	3078	1	0.324886289798571	4265.69313247583	MdtC is a transporter that forms a heteromultimer complex with MdtB to form a multidrug transporter. MdtBC is part of the MdtABC-TolC efflux complex. In the absence of MdtB MdtC can form a homomultimer complex that results in a functioning efflux complex with a narrower drug specificity. mdtC corresponds to 3 loci in Pseudomonas aeruginosa PAO1 (gene name: muxC/muxB) and 3 loci in Pseudomonas aer…	aminocoumarin	card	Soyabean meal
D30	mdtE	1158	1	0.863557858376511	11338.3449583425	MdtE is the membrane fusion protein of the MdtEF multidrug efflux complex. It shares 70% sequence similarity with AcrA.	fluoroquinolone;macrolide;penam	card	Soyabean meal
D30	mdtF	3097	1	0.322893122376493	4239.52323595758	MdtF is the multidrug inner membrane transporter for the MdtEF-TolC efflux complex.	fluoroquinolone;macrolide;penam	card	Soyabean meal
D30	SAT-4	541	1	1.84842883548983	24269.5073230326	SAT-4 is a plasmid-mediated streptothricin acetyltransferase and streptothricin (a nucleoside antibiotic) resistant determinant. Originally described from a Campylobacter coli BE/G4 plasmid gene sequence by Jacob et al 1994.	nucleoside	card	Soyabean meal
D30	tet(40)	1223	2	1.63532297628782	21471.4692751604	Tet40 is a tetracycline efflux pump found in the Gram-positive Clostridium. It is similar to tetA(P).	tetracycline	card	Soyabean meal
D30	tet(O)	1762	2	1.13507377979569	14903.2956433151	Tet(O) is a ribosomal protection protein. It is associated with conjugative plasmids.	tetracycline	card	Soyabean meal
D30	tet(W)	1918.8	6	3.12695434646654	41056.2960030038	Tet(W) is a ribosomal protection protein. It is associated with both conjugative and non conjugative DNA and has been found strains of Clostridioides difficile.	tetracycline	card	Soyabean meal
D31	AAC(6')-Im	538	1	1.85873605947955	27539.4628275057	AAC(6')-Im is an aminoglycoside acetyltransferase encoded by plasmids in E. coli and E. faecium.	aminoglycoside	card	Soyabean meal
D31	APH(3')-IIIa	795	3	3.77358490566038	55910.3056648983	APH(3')-IIIa is a plasmid-encoded aminoglycoside phosphotransferase in S. aureus and Enterococcus spp.	aminoglycoside	card	Soyabean meal
D31	Col(MG828)_1	261.5	2	7.64818355640535	113317.254311266	Col(MG828)_1__NC_008486	NA	plasmidfinder	Soyabean meal
D31	Col(pHAD28)_1	129.5	2	15.4440154440154	228822.100404603	Col(pHAD28)_1__KU674895	NA	plasmidfinder	Soyabean meal
D31	Col156_1	143	1	6.99300699300699	103610.007001385	Col156_1__NC_009781	NA	plasmidfinder	Soyabean meal
D31	dfrF	493	1	2.02839756592292	30053.2068989819	dfrF is a chromosome-encoded dihydrofolate reductase found in Streptococcus pyogenes.	diaminopyrimidine	card	Soyabean meal
D31	ErmG	734	2	2.72479564032698	40371.2016381418	ErmG is a rRNA adenine N-6-methyltransferase that protects the ribosome from inactivation due to antibiotic binding.	lincosamide;macrolide;streptogramin;streptogramin_A;streptogramin_B	card	Soyabean meal
D31	ibeB	1382	1	0.723589001447178	10720.8617953676	(ibeB) Cu(+)/Ag(+) efflux RND transporter outer membrane channel CusC [Ibes (VF0237) - Invasion (VFC0083)] [Escherichia coli O45:K1:H7 str. S88]	NA	vfdb	Soyabean meal
D31	iucA	1780	1	0.561797752808989	8323.72528157194	(iucA) aerobactin synthesis protein IucA [Aerobactin (VF0123) - Nutritional/Metabolic factor (VFC0272)] [Shigella flexneri 2a str. 301]	NA	vfdb	Soyabean meal
D31	iucB	948	1	1.05485232067511	15628.9356552722	(iucB) aerobactin siderophore biosynthesis protein IucB [Aerobactin (VF0229) - Nutritional/Metabolic factor (VFC0272)] [Escherichia coli CFT073]	NA	vfdb	Soyabean meal
D31	iucC	1738	1	0.575373993095512	8524.87399378484	(iucC) aerobactin siderophore biosynthesis protein IucC [Aerobactin (VF0229) - Nutritional/Metabolic factor (VFC0272)] [Escherichia coli CFT073]	NA	vfdb	Soyabean meal
D31	iucD	1324	1	0.755287009063444	11190.506798488	(iucD) L-lysine 6-monooxygenase IucD [Aerobactin (VF0229) - Nutritional/Metabolic factor (VFC0272)] [Escherichia coli CFT073]	NA	vfdb	Soyabean meal
D31	lnuC	492.2	5	10.1584721657863	150510.27022753	lnuC is a transposon-mediated nucleotidyltransferase found in Streptococcus agalactiae.	lincosamide	card	Soyabean meal
D31	mel	1215	1	0.823045267489712	12194.4288075704	Mel a homolog of MsrA is an ABC-F subfamily protein associated with macrolide resistance. It is expressed on the same operon as mefA and mefE both MFS-type efflux proteins that confer macrolide resistance.	macrolide;streptogramin	card	Soyabean meal
D31	SAT-4	540	1	1.85185185185185	27437.4648170334	SAT-4 is a plasmid-mediated streptothricin acetyltransferase and streptothricin (a nucleoside antibiotic) resistant determinant. Originally described from a Campylobacter coli BE/G4 plasmid gene sequence by Jacob et al 1994.	nucleoside	card	Soyabean meal
D31	senB	1167	1	0.856898029134533	12695.9991441286	(senB) enterotoxin [ShET2 (VF0258) - Exotoxin (VFC0235)] [Shigella boydii Sb227]	NA	vfdb	Soyabean meal
D31	tet(40)	1201.8	4	3.32834082210018	49313.4664709537	Tet40 is a tetracycline efflux pump found in the Gram-positive Clostridium. It is similar to tetA(P).	tetracycline	card	Soyabean meal
D31	tet(O)	1922.2	5	2.60118614088024	38539.7747403966	Tet(O) is a ribosomal protection protein. It is associated with conjugative plasmids.	tetracycline	card	Soyabean meal
D31	tet(W)	1920.7	6	3.1238610923101	46283.8475593212	Tet(W) is a ribosomal protection protein. It is associated with both conjugative and non conjugative DNA and has been found strains of Clostridioides difficile.	tetracycline	card	Soyabean meal
D31	YojI	1644	1	0.608272506082725	9012.3059617993	YojI mediates resistance to the peptide antibiotic microcin J25 when it is expressed from a multicopy vector. YojI is capable of pumping out microcin molecules. The outer membrane protein TolC in addition to YojI is required for export of microcin J25 out of the cell. Microcin J25 is thus the first known substrate for YojI.	peptide	card	Soyabean meal
D32	AAA92657	601.5	2	3.32502078137988	12037.1250777143	(AAA92657) unknown protein [TraJ (VF0241) - Invasion (VFC0083)] [Escherichia coli]	NA	vfdb	Dulce
D32	AAC(6')-Im	536.5	2	3.72786579683131	13495.4906509695	AAC(6')-Im is an aminoglycoside acetyltransferase encoded by plasmids in E. coli and E. faecium.	aminoglycoside	card	Dulce
D32	aad(6)	817	2	2.44798041615667	8862.09392196467	ANT(6)-Ia/aad(6) is a plasmid-encoded aminoglycoside nucleotidyltransferase gene in E. faecalis and Streptococcus oralis.	aminoglycoside	card	Dulce
D32	acrB	3142.7	6	1.90918636840933	6911.57037029796	Protein subunit of AcrA-AcrB-TolC multidrug efflux complex. AcrB functions as a herterotrimer which forms the inner membrane component and is primarily responsible for substrate recognition and energy transduction by acting as a drug/proton antiporter.	cephalosporin;disinfecting_agents_and_antiseptics;fluoroquinolone;glycylcycline;penam;phenicol;rifamycin;tetracycline	card	Dulce
D32	AcrE	1155	1	0.865800865800866	3134.34230919703	AcrE is a membrane fusion protein similar to AcrA.	cephalosporin;cephamycin;fluoroquinolone;penam	card	Dulce
D32	AcrS	662	1	1.51057401812689	5468.52774489814	AcrS is a repressor of the AcrAB efflux complex and is associated with the expression of AcrEF. AcrS is believed to regulate a switch between AcrAB and AcrEF efflux.	cephalosporin;cephamycin;disinfecting_agents_and_antiseptics;fluoroquinolone;glycylcycline;penam;phenicol;rifamycin;tetracycline	card	Dulce
D32	allB	1253	1	0.798084596967279	2889.19821797492	(allB) allantoinase [Allantion utilization (VF0572) - Nutritional/Metabolic factor (VFC0272)] [Klebsiella pneumoniae subsp. pneumoniae NTUH-K2044]	NA	vfdb	Dulce
D32	APH(2'')-IIa	900.5	2	2.22098833981122	8040.34506856762	APH(2'')-IIa is a chromosomal-encoded aminoglycoside phosphotransferase in E. faecium and E. coli.	aminoglycoside	card	Dulce
D32	APH(3')-IIIa	791	3	3.79266750948167	13730.0835668365	APH(3')-IIIa is a plasmid-encoded aminoglycoside phosphotransferase in S. aureus and Enterococcus spp.	aminoglycoside	card	Dulce
D32	cfaA	717	1	1.39470013947001	5049.04514243036	(cfaA) colonisation factor antigen a chaperone [Adhesive fimbriae (VF0213) - Adherence (VFC0001)] [Escherichia coli E24377A]	NA	vfdb	Dulce
D32	cfaB	476.5	2	4.19727177334732	15194.8179102731	(cfaB) colonization factor antigen 1 [Adhesive fimbriae (VF0213) - Adherence (VFC0001)] [Escherichia coli E24377A]	NA	vfdb	Dulce
D32	cfaC	2672	1	0.374251497005988	1354.85230805485	(cfaC) colonisation factor antigen c usher [Adhesive fimbriae (VF0213) - Adherence (VFC0001)] [Escherichia coli E24377A]	NA	vfdb	Dulce
D32	cfaD/cfaE	1088	2	1.83823529411765	6654.71574838707	(cfaD/cfaE) minor pilin and initiator [Adhesive fimbriae (VF0213) - Adherence (VFC0001)] [Escherichia coli E24377A]	NA	vfdb	Dulce
D32	cgsD	651	2	3.07219662058372	11121.8598068282	(cgsD) transcriptional regulator CsgD [Curli fibers (VF1138) - Adherence (VFC0001)] [Escherichia coli O25b:H4-ST131]	NA	vfdb	Dulce
D32	cgsE	390.5	2	5.12163892445583	18541.1798572219	(cgsE) curli production assembly/transport protein CsgE [Curli fibers (VF1138) - Adherence (VFC0001)] [Escherichia coli O25b:H4-ST131]	NA	vfdb	Dulce
D32	cgsF	417	2	4.79616306954436	17362.9034394368	(cgsF) curli production assembly/transport protein CsgF [Curli fibers (VF1138) - Adherence (VFC0001)] [Escherichia coli O25b:H4-ST131]	NA	vfdb	Dulce
D32	cgsG	834	1	1.19904076738609	4340.7258598592	(cgsG) curli production assembly/transport protein CsgG [Curli fibers (VF1138) - Adherence (VFC0001)] [Escherichia coli O25b:H4-ST131]	NA	vfdb	Dulce
D32	Col(MG828)_1	259.5	2	7.70712909441233	27901.0818275342	Col(MG828)_1__NC_008486	NA	plasmidfinder	Dulce
D32	Col(pHAD28)_1	129	1	7.75193798449612	28063.2974195548	Col(pHAD28)_1__KU674895	NA	plasmidfinder	Dulce
D32	ColpVC_1	193	1	5.18134715025907	18757.3335084071	ColpVC_1__JX133088	NA	plasmidfinder	Dulce
D32	ColRNAI_1	131	2	15.2671755725191	55269.7002614133	ColRNAI_1__DQ298019	NA	plasmidfinder	Dulce
D32	cpxA	1371	3	2.18818380743982	7921.58723659205	CpxA is a membrane-localized sensor kinase that is activated by envelope stress. It starts a kinase cascade that activates CpxR which promotes efflux complex expression.	aminocoumarin;aminoglycoside	card	Dulce
D32	csgA	450	3	6.66666666666667	24134.4357808171	(csgA) curlin major subunit CsgA [Curli fibers (VF1138) - Adherence (VFC0001)] [Escherichia coli O25b:H4-ST131]	NA	vfdb	Dulce
D32	csgB	457	1	2.18818380743982	7921.58723659205	(csgB) curlin minor subunit CsgB [Curli fibers (VF1138) - Adherence (VFC0001)] [Escherichia coli O25b:H4-ST131]	NA	vfdb	Dulce
D32	csgC	334.3	3	8.97397547113371	32487.2752060057	(csgC) curli assembly protein CsgC [Curli fibers (VF1138) - Adherence (VFC0001)] [Escherichia coli O25b:H4-ST131]	NA	vfdb	Dulce
D32	dfrF	496	1	2.01612903225806	7298.72049823098	dfrF is a chromosome-encoded dihydrofolate reductase found in Streptococcus pyogenes.	diaminopyrimidine	card	Dulce
D32	emrK	1057	1	0.946073793755913	3424.94358289742	emrK is a membrane fusion protein that is a homolog of EmrA. Together with the inner membrane transporter EmrY and the outer membrane channel TolC it mediates multidrug efflux.	tetracycline	card	Dulce
D32	emrR	531.5	2	3.76293508936971	13622.4472892665	EmrR is a negative regulator for the EmrAB-TolC multidrug efflux pump in E. coli. Mutations lead to EmrAB-TolC overexpression.	fluoroquinolone	card	Dulce
D32	emrY	1536.5	2	1.30165961601041	4712.22306166296	emrY is a multidrug transport that moves substrates across the inner membrane of the Gram-negative E. coli. It is a homolog of emrB.	tetracycline	card	Dulce
D32	entA	743	1	1.34589502018843	4872.36253986887	(entA) 23-dihydro-23-dihydroxybenzoate dehydrogenase EntA [Enterobactin (VF0228) - Nutritional/Metabolic factor (VFC0272)] [Escherichia coli CFT073]	NA	vfdb	Dulce
D32	entB	854	1	1.17096018735363	4239.06951653697	(entB) isochorismatase [Enterobactin (VF0228) - Nutritional/Metabolic factor (VFC0272)] [Escherichia coli CFT073]	NA	vfdb	Dulce
D32	entC	1173.7	3	2.55601942574764	9253.21300278411	(entC) isochorismate synthase 1 [Enterobactin (VF0228) - Nutritional/Metabolic factor (VFC0272)] [Escherichia coli CFT073]	NA	vfdb	Dulce
D32	entD	617	1	1.62074554294976	5867.36688350497	(entD) phosphopantetheinyl transferase component of enterobactin synthase multienzyme complex [Enterobactin (VF0228) - Nutritional/Metabolic factor (VFC0272)] [Escherichia coli CFT073]	NA	vfdb	Dulce
D32	entE	1604	2	1.24688279301746	4513.92190414285	(entE) 23-dihydroxybenzoate-AMP ligase component of enterobactin synthase multienzyme complex [Enterobactin (VF0228) - Nutritional/Metabolic factor (VFC0272)] [Escherichia coli CFT073]	NA	vfdb	Dulce
D32	entF	3855	1	0.259403372243839	939.08310431195	(entF) enterobactin synthase multienzyme complex component ATP-dependent [Enterobactin (VF0228) - Nutritional/Metabolic factor (VFC0272)] [Escherichia coli CFT073]	NA	vfdb	Dulce
D32	entS	1247	3	2.40577385725742	8709.29919917218	(entS) enterobactin exporter iron-regulated [Enterobactin (VF0228) - Nutritional/Metabolic factor (VFC0272)] [Escherichia coli CFT073]	NA	vfdb	Dulce
D32	ErmB	745.5	2	2.68276324614353	9712.04659187812	ErmB confers the MLSb phenotype. Similar to ErmC expression of ErmB is inducible by erythromycin. The leader peptide causes attenuation of the mRNA and stabilizes the structure preventing further translation. When erythromycin is present it binds the leader peptide causing a change in conformation allowing for the expression of ErmB.	lincosamide;macrolide;streptogramin;streptogramin_A;streptogramin_B	card	Dulce
D32	ErmG	702.8	6	8.53727945361411	30906.3634074209	ErmG is a rRNA adenine N-6-methyltransferase that protects the ribosome from inactivation due to antibiotic binding.	lincosamide;macrolide;streptogramin;streptogramin_A;streptogramin_B	card	Dulce
D32	Escherichia_coli_acrA	1189	1	0.841042893187553	3044.71435418214	AcrA is a subunit of the AcrAB-TolC multidrug efflux system found in E. coli.	cephalosporin;disinfecting_agents_and_antiseptics;fluoroquinolone;glycylcycline;penam;phenicol;rifamycin;tetracycline	card	Dulce
D32	Escherichia_coli_ampC_beta-lactamase	1083.7	3	2.76829380824952	10021.6813706447	A class C ampC beta-lactamase (cephalosporinase) enzyme described in Escherichia coli shown clinically to confer resistance to penicillin-like and cephalosporin-class antibiotics.	cephalosporin;penam	card	Dulce
D32	Escherichia_coli_mdfA	1234	2	1.62074554294976	5867.36688350497	Multidrug efflux pump in E. coli. This multidrug efflux system was originally identified as the Cmr/CmlA chloramphenicol exporter.	disinfecting_agents_and_antiseptics;tetracycline	card	Dulce
D32	espL1	1659	1	0.602772754671489	2182.13705070679	(espL1) Type III secretion system effector espL1 [TTSS secreted effectors (VF1111) - Effector delivery system (VFC0086)] [Escherichia coli O55:H7 str. CB9615]	NA	vfdb	Dulce
D32	espR1	1057	1	0.946073793755913	3424.94358289742	(espR1) Type III secretion system effector espR1 [TTSS secreted effectors (VF1111) - Effector delivery system (VFC0086)] [Escherichia coli O55:H7 str. CB9615]	NA	vfdb	Dulce
D32	espX4	1288	1	0.77639751552795	2810.68739683429	(espX4) Type III secretion system effector EspX4 [TTSS secreted effectors (VF1110) - Effector delivery system (VFC0086)] [Escherichia coli O157:H7 str. EDL933]	NA	vfdb	Dulce
D32	espX5	1291	1	0.774593338497289	2804.15597763173	(espX5) Type III secretion system effector EspX5 [TTSS secreted effectors (VF1111) - Effector delivery system (VFC0086)] [Escherichia coli O55:H7 str. CB9615]	NA	vfdb	Dulce
D32	evgA	610	1	1.63934426229508	5934.69732315175	EvgA when phosphorylated is a positive regulator for efflux protein complexes emrKY and mdtEF. While usually phosphorylated in a EvgS dependent manner it can be phosphorylated in the absence of EvgS when overexpressed.	fluoroquinolone;macrolide;penam;tetracycline	card	Dulce
D32	fepA	2203	2	0.907852927825692	3286.5777277554	(fepA) ferrienterobactin outer membrane transporter [Enterobactin (VF0228) - Nutritional/Metabolic factor (VFC0272)] [Escherichia coli CFT073]	NA	vfdb	Dulce
D32	fepB	956.3	3	3.13709087106557	11356.7877249479	(fepB) ferrienterobactin ABC transporter periplasmic binding protein [Enterobactin (VF0228) - Nutritional/Metabolic factor (VFC0272)] [Escherichia coli CFT073]	NA	vfdb	Dulce
D32	fepC	816	2	2.45098039215686	8872.95433118277	(fepC) ferrienterobactin ABC transporter ATPase [Enterobactin (VF0228) - Nutritional/Metabolic factor (VFC0272)] [Escherichia coli CFT073]	NA	vfdb	Dulce
D32	fepD	1008	1	0.992063492063492	3591.43389595493	(fepD) ferrienterobactin ABC transporter permease [Enterobactin (VF0228) - Nutritional/Metabolic factor (VFC0272)] [Escherichia coli CFT073]	NA	vfdb	Dulce
D32	fepE	1123.5	2	1.78015131286159	6444.44213105931	(fepE) LPS O-antigen length regulator [Enterobactin (VF0228) - Nutritional/Metabolic factor (VFC0272)] [Escherichia coli CFT073]	NA	vfdb	Dulce
D32	fepG	996	1	1.00401606425703	3634.704183858	(fepG) iron-enterobactin ABC transporter permease [Enterobactin (VF0228) - Nutritional/Metabolic factor (VFC0272)] [Escherichia coli CFT073]	NA	vfdb	Dulce
D32	fes	1202	1	0.831946755407654	3011.78483121678	(fes) enterobactin/ferric enterobactin esterase [Enterobactin (VF0228) - Nutritional/Metabolic factor (VFC0272)] [Escherichia coli CFT073]	NA	vfdb	Dulce
D32	fimA	549	3	5.46448087431694	19782.3244105058	(fimA) Type-1 fimbrial protein A chain precursor [Type 1 fimbriae (VF0221) - Adherence (VFC0001)] [Escherichia coli CFT073]	NA	vfdb	Dulce
D32	fimB	603	1	1.65837479270315	6003.59099025302	(fimB) Type 1 fimbriae Regulatory protein fimB [Type 1 fimbriae (VF0221) - Adherence (VFC0001)] [Escherichia coli CFT073]	NA	vfdb	Dulce
D32	fimC	724	3	4.14364640883978	15000.6852228836	(fimC) Chaperone protein fimC precursor [Type 1 fimbriae (VF0221) - Adherence (VFC0001)] [Escherichia coli CFT073]	NA	vfdb	Dulce
D32	fimD	2637	1	0.379218809252939	1372.83479981895	(fimD) Outer membrane usher protein fimD precursor [Type 1 fimbriae (VF0221) - Adherence (VFC0001)] [Escherichia coli CFT073]	NA	vfdb	Dulce
D32	fimE	596.5	2	3.35289186923722	12138.0230247194	(fimE) Type 1 fimbriae Regulatory protein fimE [Type 1 fimbriae (VF0221) - Adherence (VFC0001)] [Escherichia coli CFT073]	NA	vfdb	Dulce
D32	fimF	529	1	1.89035916824197	6843.41279229219	(fimF) FimF protein precursor [Type 1 fimbriae (VF0221) - Adherence (VFC0001)] [Escherichia coli CFT073]	NA	vfdb	Dulce
D32	fimG	507	2	3.94477317554241	14280.7312312527	(fimG) FimG protein precursor [Type 1 fimbriae (VF0221) - Adherence (VFC0001)] [Escherichia coli CFT073]	NA	vfdb	Dulce
D32	fimH	903.5	2	2.21361372440509	8013.64774127851	(fimH) FimH protein precursor [Type 1 fimbriae (VF0221) - Adherence (VFC0001)] [Escherichia coli CFT073]	NA	vfdb	Dulce
D32	fimI	538.7	3	5.56896231668832	20160.5645096857	(fimI) Fimbrin-like protein fimI precursor [Type 1 fimbriae (VF0221) - Adherence (VFC0001)] [Escherichia coli CFT073]	NA	vfdb	Dulce
D32	gadW	729	3	4.11522633744856	14897.7998647019	GadW is an AraC-family regulator that promotes mdtEF expression to confer multidrug resistance. GadW inhibits GadX-dependent activation. GadW clearly represses gadX and in situations where GadX is missing activates gadA and gadBC.	fluoroquinolone;macrolide;penam	card	Dulce
D32	gadX	824	3	3.64077669902913	13180.2137152521	GadX is an AraC-family regulator that promotes mdtEF expression to confer multidrug resistance.	fluoroquinolone;macrolide;penam	card	Dulce
D32	gndA	1401	2	1.42755174875089	5167.97340060324	(gndA) NADP-dependent phosphogluconate dehydrogenase [Capsule (VF0560) - Immune modulation (VFC0258)] [Klebsiella pneumoniae subsp. pneumoniae NTUH-K2044]	NA	vfdb	Dulce
D32	gspC	958	1	1.04384133611691	3778.87825378139	(gspC) general secretion pathway protein C [T2SS (VF0333) - Effector delivery system (VFC0086)] [Shigella dysenteriae Sd197]	NA	vfdb	Dulce
D32	gspD	2057	1	0.486144871171609	1759.92482601972	(gspD) general secretion pathway protein D [T2SS (VF0333) - Effector delivery system (VFC0086)] [Shigella dysenteriae Sd197]	NA	vfdb	Dulce
D32	gspE	1480	1	0.675675675675676	2446.05768048822	(gspE) general secretion pathway protein E [T2SS (VF0333) - Effector delivery system (VFC0086)] [Shigella dysenteriae Sd197]	NA	vfdb	Dulce
D32	gspL	1166.5	2	1.71453064723532	6206.88446999154	(gspL) general secretion pathway protein L [T2SS (VF0333) - Effector delivery system (VFC0086)] [Shigella dysenteriae Sd197]	NA	vfdb	Dulce
D32	gspM	537	1	1.86219739292365	6741.46250860813	(gspM) general secretion pathway protein M [T2SS (VF0333) - Effector delivery system (VFC0086)] [Shigella dysenteriae Sd197]	NA	vfdb	Dulce
D32	H-NS	414	2	4.83091787439614	17488.7215803023	H-NS is a histone-like protein involved in global gene regulation in Gram-negative bacteria. It is a repressor of the membrane fusion protein genes acrE mdtE and emrK as well as nearby genes of many RND-type multidrug exporters.	cephalosporin;cephamycin;fluoroquinolone;macrolide;penam;tetracycline	card	Dulce
D32	ibeB	1258	1	0.794912559618442	2877.71491822144	(ibeB) Cu(+)/Ag(+) efflux RND transporter outer membrane channel CusC [Ibes (VF0237) - Invasion (VFC0083)] [Escherichia coli O45:K1:H7 str. S88]	NA	vfdb	Dulce
D32	ibeC	1543	2	1.29617627997408	4692.37247844792	(ibeC) phosphoethanolamine transferase CptA [Ibes (VF0237) - Invasion (VFC0083)] [Escherichia coli O45:K1:H7 str. S88]	NA	vfdb	Dulce
D32	IncFIB(AP001918)_1	680	1	1.47058823529412	5323.77259870966	IncFIB(AP001918)_1__AP001918	NA	plasmidfinder	Dulce
D32	IncFIC(FII)_1	498	1	2.00803212851406	7269.408367716	IncFIC(FII)_1__AP001918	NA	plasmidfinder	Dulce
D32	kdpE	678	2	2.94985250737463	10678.9538853173	kdpE is a transcriptional activator that is part of the two-component system KdpD/KdpE that is studied for its regulatory role in potassium transport and has been identified as an adaptive regulator involved in the virulence and intracellular survival of pathogenic bacteria. kdpE regulates a range of virulence loci through direct promoter binding.	aminoglycoside	card	Dulce
D32	leuO	850	1	1.17647058823529	4259.01807896773	leuO a LysR family transcription factor exists in a wide variety of bacteria of the family Enterobacteriaceae and is involved in the regulation of as yet unidentified genes affecting the stress response and pathogenesis expression. LeuO is also an activator of the MdtNOP efflux pump.	disinfecting_agents_and_antiseptics;nucleoside	card	Dulce
D32	lnuC	493.3	10	20.271639975674	73386.6889747125	lnuC is a transposon-mediated nucleotidyltransferase found in Streptococcus agalactiae.	lincosamide	card	Dulce
D32	mdtE	1150.3	6	5.21603060071286	18882.8933345522	MdtE is the membrane fusion protein of the MdtEF multidrug efflux complex. It shares 70% sequence similarity with AcrA.	fluoroquinolone;macrolide;penam	card	Dulce
D32	mdtF	3112.5	4	1.285140562249	4652.42135533824	MdtF is the multidrug inner membrane transporter for the MdtEF-TolC efflux complex.	fluoroquinolone;macrolide;penam	card	Dulce
D32	mdtG	1220	1	0.819672131147541	2967.34866157588	The MdtG protein also named YceE appears to be a member of the major facilitator superfamily of transporters and it has been reported when overexpressed to increase fosfomycin and deoxycholate resistances. mdtG is a member of the marA-soxS-rob regulon.	phosphonic_acid	card	Dulce
D32	mdtM	1228.5	2	1.62800162800163	5893.63511131065	Multidrug resistance protein MdtM.	disinfecting_agents_and_antiseptics;fluoroquinolone;lincosamide;nucleoside;phenicol	card	Dulce
D32	mdtN	1034	2	1.93423597678917	7002.25409501464	Multidrug resistance efflux pump. Could be involved in resistance to puromycin acriflavine and tetraphenylarsonium chloride.	disinfecting_agents_and_antiseptics;nucleoside	card	Dulce
D32	mdtO	2047	2	0.977039570102589	3537.04481399372	Multidrug resistance efflux pump. Could be involved in resistance to puromycin acriflavine and tetraphenylarsonium chloride.	disinfecting_agents_and_antiseptics;nucleoside	card	Dulce
D32	mdtP	1395.8	4	2.86574007737498	10374.4529792881	Multidrug resistance efflux pump. Could be involved in resistance to puromycin acriflavine and tetraphenylarsonium chloride.	disinfecting_agents_and_antiseptics;nucleoside	card	Dulce
D32	Mef(En2)	1180.3	3	2.54172667965771	9201.4708983883	NBU2-encoded resistance gene. An MefE homolog in Bacteroides species. Macrolide efflux MFS transporter.	lincosamide;macrolide	card	Dulce
D32	ompA	1052.7	3	2.84981476204047	10316.8007042535	(ompA) outer membrane protein A [OmpA (VF0236) - Invasion (VFC0083)] [Escherichia coli O18:K1:H7 str. RS218]	NA	vfdb	Dulce
D32	OmpA	1089.7	3	2.75305129852253	9966.50096482308	OmpA is a porin that confers resistance to beta-lactam antibiotics.	peptide	card	Dulce
D32	phoP	670	2	2.98507462686567	10806.4637824554	(phoP) response regulator in two-component regulatory system with PhoQ [PhoPQ (VF0111) - Regulation (VFC0301)] [Salmonella enterica subsp. enterica serovar Typhimurium str. LT2]	NA	vfdb	Dulce
D32	PmrF	969	1	1.03199174406605	3735.98077102432	PmrF is required for the synthesis and transfer of 4-amino-4-deoxy-L-arabinose (Ara4N) to Lipid A which allows gram-negative bacteria to resist the antimicrobial activity of cationic antimicrobial peptides and antibiotics such as polymyxin. pmrF corresponds to 1 locus in Pseudomonas aeruginosa PAO1 and 1 locus in Pseudomonas aeruginosa LESB58.	peptide	card	Dulce
D32	rpoS	992	1	1.00806451612903	3649.36024911549	(rpoS) RNA polymerase sigma factor RpoS [RpoS (VF0112) - Regulation (VFC0301)] [Salmonella enterica subsp. enterica serovar Typhimurium str. LT2]	NA	vfdb	Dulce
D32	SAT-4	542.7	3	5.52791597567717	20011.9699675101	SAT-4 is a plasmid-mediated streptothricin acetyltransferase and streptothricin (a nucleoside antibiotic) resistant determinant. Originally described from a Campylobacter coli BE/G4 plasmid gene sequence by Jacob et al 1994.	nucleoside	card	Dulce
D32	tet(32)	1916	6	3.13152400835073	11336.6347613442	Tet(32) is a tetracycline resistance gene similar to Tet(O) and binds to the ribosome to confer tetracycline resistance as a ribosomal protection protein.	tetracycline	card	Dulce
D32	tet(40)	1220.7	3	2.45760629147211	8896.94118240985	Tet40 is a tetracycline efflux pump found in the Gram-positive Clostridium. It is similar to tetA(P).	tetracycline	card	Dulce
D32	tet(O)	1918	2	1.04275286757039	3774.93781764606	Tet(O) is a ribosomal protection protein. It is associated with conjugative plasmids.	tetracycline	card	Dulce
D32	tet(W)	1909.5	8	4.18957842367112	15166.9667122181	Tet(W) is a ribosomal protection protein. It is associated with both conjugative and non conjugative DNA and has been found strains of Clostridioides difficile.	tetracycline	card	Dulce
D32	TolC	1485	2	1.34680134680135	4875.64359208427	TolC is a protein subunit of many multidrug efflux complexes in Gram negative bacteria. It is an outer membrane efflux protein and is constitutively open. Regulation of efflux activity is often at its periplasmic entrance by other components of the efflux complex.	aminocoumarin;aminoglycoside;carbapenem;cephalosporin;cephamycin;disinfecting_agents_and_antiseptics;fluoroquinolone;glycylcycline;macrolide;penam;penem;peptide;phenicol;rifamycin;tetracycline	card	Dulce
D32	ugd	1164.5	2	1.7174753112924	6217.5446408288	PmrE is required for the synthesis and transfer of 4-amino-4-deoxy-L-arabinose (Ara4N) to Lipid A which allows gram-negative bacteria to resist the antimicrobial activity of cationic antimicrobial peptides and antibiotics such as polymyxin.	peptide	card	Dulce
D32	vgrG/tssI	2041	1	0.489955903968643	1773.72139496451	(vgrG/tssI) type VI secretion system effector VgrG [T6SS (VF0579) - Effector delivery system (VFC0086)] [Shigella sonnei Ss046]	NA	vfdb	Dulce
D32	YojI	1644	1	0.608272506082725	2202.04706029353	YojI mediates resistance to the peptide antibiotic microcin J25 when it is expressed from a multicopy vector. YojI is capable of pumping out microcin molecules. The outer membrane protein TolC in addition to YojI is required for export of microcin J25 out of the cell. Microcin J25 is thus the first known substrate for YojI.	peptide	card	Dulce
D33	cif	757	2	2.64200792602378	8792.56294643907	(cif) Type III secretion system effector Cif cyclomodulin [TTSS secreted effectors (VF1110) - Effector delivery system (VFC0086)] [Escherichia coli O26 str. C/15333]	NA	vfdb	Reference diet
D33	Col(pHAD28)_1	129.5	22	169.88416988417	565371.981891878	Col(pHAD28)_1__KU674895	NA	plasmidfinder	Reference diet
D33	Col440II_1	281.1	20	71.1490572749911	236783.000727655	Col440II_1__CP023921	NA	plasmidfinder	Reference diet
D33	ColRNAI_1	120.3	3	24.9376558603491	82992.1465143937	ColRNAI_1__DQ298019	NA	plasmidfinder	Reference diet
D33	eae	2509	1	0.398565165404544	1326.41892197178	(eae) intimin type gamma [Intimin (VF0202) - Effector delivery system (VFC0086)] [Escherichia coli O157:H7 str. EDL933]	NA	vfdb	Reference diet
D33	entD	584	1	1.71232876712329	5698.60458086847	(entD) phosphopantetheinyl transferase component of enterobactin synthase multienzyme complex [Enterobactin (VF0228) - Nutritional/Metabolic factor (VFC0272)] [Escherichia coli CFT073]	NA	vfdb	Reference diet
D33	ErmB	746	1	1.34048257372654	4461.10599896406	ErmB confers the MLSb phenotype. Similar to ErmC expression of ErmB is inducible by erythromycin. The leader peptide causes attenuation of the mRNA and stabilizes the structure preventing further translation. When erythromycin is present it binds the leader peptide causing a change in conformation allowing for the expression of ErmB.	lincosamide;macrolide;streptogramin;streptogramin_A;streptogramin_B	card	Reference diet
D33	fepA	2241	1	0.446229361892012	1485.04465650477	(fepA) ferrienterobactin outer membrane transporter [Enterobactin (VF0228) - Nutritional/Metabolic factor (VFC0272)] [Escherichia coli CFT073]	NA	vfdb	Reference diet
D33	fes	1202	1	0.831946755407654	2768.70638538036	(fes) enterobactin/ferric enterobactin esterase [Enterobactin (VF0228) - Nutritional/Metabolic factor (VFC0272)] [Escherichia coli CFT073]	NA	vfdb	Reference diet
D33	gndA	1401	1	0.713775874375446	2375.43545697872	(gndA) NADP-dependent phosphogluconate dehydrogenase [Capsule (VF0560) - Immune modulation (VFC0258)] [Klebsiella pneumoniae subsp. pneumoniae NTUH-K2044]	NA	vfdb	Reference diet
D33	hcp1/tssD1	480	1	2.08333333333333	6933.30224005664	(hcp1/tssD1) type VI secretion system protein Hcp family [T6SS (VF0579) - Effector delivery system (VFC0086)] [Shigella sonnei Ss046]	NA	vfdb	Reference diet
D33	IncFII(pCoo)_1	260	1	3.84615384615385	12799.9425970276	IncFII(pCoo)_1__CR942285	NA	plasmidfinder	Reference diet
D33	lnuC	490	3	6.12244897959184	20375.4188279216	lnuC is a transposon-mediated nucleotidyltransferase found in Streptococcus agalactiae.	lincosamide	card	Reference diet
D33	mdtN	1031	1	0.969932104752667	3227.91956860057	Multidrug resistance efflux pump. Could be involved in resistance to puromycin acriflavine and tetraphenylarsonium chloride.	disinfecting_agents_and_antiseptics;nucleoside	card	Reference diet
D33	mdtO	2056	1	0.486381322957198	1618.66978367081	Multidrug resistance efflux pump. Could be involved in resistance to puromycin acriflavine and tetraphenylarsonium chloride.	disinfecting_agents_and_antiseptics;nucleoside	card	Reference diet
D33	mdtP	1467	1	0.681663258350375	2268.56515012078	Multidrug resistance efflux pump. Could be involved in resistance to puromycin acriflavine and tetraphenylarsonium chloride.	disinfecting_agents_and_antiseptics;nucleoside	card	Reference diet
D33	Mef(En2)	1210	1	0.826446280991736	2750.40088861751	NBU2-encoded resistance gene. An MefE homolog in Bacteroides species. Macrolide efflux MFS transporter.	lincosamide;macrolide	card	Reference diet
D33	nleH1	886	2	2.25733634311512	7512.38165965505	(nleH1) Type III secretion system effector NleH1 [TTSS secreted effectors (VF1110) - Effector delivery system (VFC0086)] [Escherichia coli O157:H7 str. EDL933]	NA	vfdb	Reference diet
D33	rpoS	991	1	1.00908173562059	3358.20895582965	(rpoS) RNA polymerase sigma factor RpoS [RpoS (VF0112) - Regulation (VFC0301)] [Salmonella enterica subsp. enterica serovar Typhimurium str. LT2]	NA	vfdb	Reference diet
D33	tet(32)	1925	1	0.519480519480519	1728.82341570244	Tet(32) is a tetracycline resistance gene similar to Tet(O) and binds to the ribosome to confer tetracycline resistance as a ribosomal protection protein.	tetracycline	card	Reference diet
D33	tet(40)	1208	1	0.827814569536424	2754.95453247284	Tet40 is a tetracycline efflux pump found in the Gram-positive Clostridium. It is similar to tetA(P).	tetracycline	card	Reference diet
D33	tet(O)	1918.7	3	1.56355865950904	5203.49988308832	Tet(O) is a ribosomal protection protein. It is associated with conjugative plasmids.	tetracycline	card	Reference diet
D33	tet(Q)	1981	1	0.504795557799091	1679.95208239636	Tet(Q) is a ribosomal protection protein. Its gene is associated with a conjugative transposon and has been found in both Gram-positive and Gram-negative bacteria.	tetracycline	card	Reference diet
D33	tet(W)	1916.7	6	3.13038034121146	10417.8590553363	Tet(W) is a ribosomal protection protein. It is associated with both conjugative and non conjugative DNA and has been found strains of Clostridioides difficile.	tetracycline	card	Reference diet
D33	tssA	1351	1	0.74019245003701	2463.34942651901	(tssA) Type VI secretion system protein TssA [T6SS (VF0579) - Effector delivery system (VFC0086)] [Shigella sonnei Ss046]	NA	vfdb	Reference diet
D33	ugd	1167	1	0.856898029134533	2851.74385195132	PmrE is required for the synthesis and transfer of 4-amino-4-deoxy-L-arabinose (Ara4N) to Lipid A which allows gram-negative bacteria to resist the antimicrobial activity of cationic antimicrobial peptides and antibiotics such as polymyxin.	peptide	card	Reference diet
D34	AAC(6')-Im	531	1	1.88323917137476	21588.5855477667	AAC(6')-Im is an aminoglycoside acetyltransferase encoded by plasmids in E. coli and E. faecium.	aminoglycoside	card	Reference diet
D34	APH(2'')-IIa	897	1	1.11482720178372	12779.8650232599	APH(2'')-IIa is a chromosomal-encoded aminoglycoside phosphotransferase in E. faecium and E. coli.	aminoglycoside	card	Reference diet
D34	APH(3')-IIIa	787	1	1.27064803049555	14566.1231586583	APH(3')-IIIa is a plasmid-encoded aminoglycoside phosphotransferase in S. aureus and Enterococcus spp.	aminoglycoside	card	Reference diet
D34	Bifidobacterium_bifidum_ileS_conferring_resistance_to_mupirocin	2843	1	0.351741118536757	4032.1980041731	Bifidobacteria have an intrinsically resistant form of ileS (isoleucyl-tRNA synthetase) that confers resistance to mupirocin.	mupirocin-like	card	Reference diet
D34	Col(MG828)_1	259.5	2	7.70712909441233	88350.9743804556	Col(MG828)_1__NC_008486	NA	plasmidfinder	Reference diet
D34	Col(pHAD28)_1	128	4	31.25	358235.591433254	Col(pHAD28)_1__KU674895	NA	plasmidfinder	Reference diet
D34	ColRNAI_1	126.5	2	15.8102766798419	181241.722148049	ColRNAI_1__DQ298019	NA	plasmidfinder	Reference diet
D34	ErmB	745	1	1.34228187919463	15387.3005716297	ErmB confers the MLSb phenotype. Similar to ErmC expression of ErmB is inducible by erythromycin. The leader peptide causes attenuation of the mRNA and stabilizes the structure preventing further translation. When erythromycin is present it binds the leader peptide causing a change in conformation allowing for the expression of ErmB.	lincosamide;macrolide;streptogramin;streptogramin_A;streptogramin_B	card	Reference diet
D34	lnuC	492.2	6	12.1901665989435	139742.449319758	lnuC is a transposon-mediated nucleotidyltransferase found in Streptococcus agalactiae.	lincosamide	card	Reference diet
D34	PmrF	779	1	1.28369704749679	14715.7110729963	PmrF is required for the synthesis and transfer of 4-amino-4-deoxy-L-arabinose (Ara4N) to Lipid A which allows gram-negative bacteria to resist the antimicrobial activity of cationic antimicrobial peptides and antibiotics such as polymyxin. pmrF corresponds to 1 locus in Pseudomonas aeruginosa PAO1 and 1 locus in Pseudomonas aeruginosa LESB58.	peptide	card	Reference diet
D34	SAT-4	540	1	1.85185185185185	21228.7757886373	SAT-4 is a plasmid-mediated streptothricin acetyltransferase and streptothricin (a nucleoside antibiotic) resistant determinant. Originally described from a Campylobacter coli BE/G4 plasmid gene sequence by Jacob et al 1994.	nucleoside	card	Reference diet
D34	tet(O)	1920.5	2	1.04139546992971	11938.0775067577	Tet(O) is a ribosomal protection protein. It is associated with conjugative plasmids.	tetracycline	card	Reference diet
D34	tet(W)	1917.1	7	3.6513483907986	41857.3744098111	Tet(W) is a ribosomal protection protein. It is associated with both conjugative and non conjugative DNA and has been found strains of Clostridioides difficile.	tetracycline	card	Reference diet
D34	TolC	1486	1	0.672947510094213	7714.35997702834	TolC is a protein subunit of many multidrug efflux complexes in Gram negative bacteria. It is an outer membrane efflux protein and is constitutively open. Regulation of efflux activity is often at its periplasmic entrance by other components of the efflux complex.	aminocoumarin;aminoglycoside;carbapenem;cephalosporin;cephamycin;disinfecting_agents_and_antiseptics;fluoroquinolone;glycylcycline;macrolide;penam;penem;peptide;phenicol;rifamycin;tetracycline	card	Reference diet
D34	vanH_gene_in_vanB_cluster	901	1	1.10987791342952	12723.1286635562	Also known as vanHB is a vanH variant in the vanB gene cluster.	glycopeptide	card	Reference diet
D34	vanR_gene_in_vanB_cluster	663	1	1.50829562594268	17290.4056197046	Also known as vanRB is a vanR variant found in the vanB gene cluster.	glycopeptide	card	Reference diet
D34	vanS_gene_in_vanB_cluster	1337	1	0.74794315632012	8574.07548680936	Also known as vanSB is a vanS variant found in the vanB gene cluster.	glycopeptide	card	Reference diet
D34	vanW_gene_in_vanB_cluster	829	1	1.20627261761158	13828.1531071944	Also known as vanWB is a vanW variant found in the vanB gene cluster.	glycopeptide	card	Reference diet
D34	vanY_gene_in_vanB_cluster	807	1	1.23915737298637	14205.1287805008	Also known as vanYB is a vanY variant found in the vanB gene cluster.	glycopeptide	card	Reference diet
D35	APH(3')-IIIa	794.5	2	2.51730648206419	42876.9041616532	APH(3')-IIIa is a plasmid-encoded aminoglycoside phosphotransferase in S. aureus and Enterococcus spp.	aminoglycoside	card	Soyabean meal
D35	Bifidobacterium_adolescentis_rpoB_mutants_conferring_resistance_to_rifampicin	3583	1	0.279095729835333	4753.79575166529	Bifidobacterium are antibiotic resistant probiotics are prescribed to upkeep the population beneficial bacteria in the gut microbiome. However horizontal gene transfer among gut microbes could create harmful antibiotic-resistant pathogenic bacteria such as Mycobacterium tuberculosis. Lokesh et al. analyzed Bifidobacterium antitubercular drug resistance and mutations in rpoB. They found that B. an…	rifamycin	card	Soyabean meal
D35	Col(MG828)_1	261.4	5	19.1277735271614	325800.500731001	Col(MG828)_1__NC_008486	NA	plasmidfinder	Soyabean meal
D35	Col156_1	152	1	6.57894736842105	112058.224856689	Col156_1__NC_009781	NA	plasmidfinder	Soyabean meal
D35	ColRNAI_1	119	1	8.40336134453782	143133.194774931	ColRNAI_1__DQ298019	NA	plasmidfinder	Soyabean meal
D35	Erm(52)	929.5	2	2.15169445938677	36649.4893560338	Erm(52) is an Erm ribosomal RNA methyltransferase.	lincosamide;macrolide;streptogramin	card	Soyabean meal
D35	ErmB	675	2	2.96296296296296	50467.7042317533	ErmB confers the MLSb phenotype. Similar to ErmC expression of ErmB is inducible by erythromycin. The leader peptide causes attenuation of the mRNA and stabilizes the structure preventing further translation. When erythromycin is present it binds the leader peptide causing a change in conformation allowing for the expression of ErmB.	lincosamide;macrolide;streptogramin;streptogramin_A;streptogramin_B	card	Soyabean meal
D35	ErmG	730	1	1.36986301369863	23332.6714770092	ErmG is a rRNA adenine N-6-methyltransferase that protects the ribosome from inactivation due to antibiotic binding.	lincosamide;macrolide;streptogramin;streptogramin_A;streptogramin_B	card	Soyabean meal
D35	Escherichia_coli_mdfA	1233	1	0.8110300081103	13814.1526181806	Multidrug efflux pump in E. coli. This multidrug efflux system was originally identified as the Cmr/CmlA chloramphenicol exporter.	disinfecting_agents_and_antiseptics;tetracycline	card	Soyabean meal
D35	gspC	960	1	1.04166666666667	17742.5522689758	(gspC) general secretion pathway protein C [T2SS (VF0333) - Effector delivery system (VFC0086)] [Shigella dysenteriae Sd197]	NA	vfdb	Soyabean meal
D35	kdpE	673	1	1.48588410104012	25308.8412752106	kdpE is a transcriptional activator that is part of the two-component system KdpD/KdpE that is studied for its regulatory role in potassium transport and has been identified as an adaptive regulator involved in the virulence and intracellular survival of pathogenic bacteria. kdpE regulates a range of virulence loci through direct promoter binding.	aminoglycoside	card	Soyabean meal
D35	lnuC	495	1	2.02020202020202	34409.7983398318	lnuC is a transposon-mediated nucleotidyltransferase found in Streptococcus agalactiae.	lincosamide	card	Soyabean meal
D35	Mef(En2)	1203.5	2	1.66181969256336	28305.5258466418	NBU2-encoded resistance gene. An MefE homolog in Bacteroides species. Macrolide efflux MFS transporter.	lincosamide;macrolide	card	Soyabean meal
D35	SAT-4	545	1	1.8348623853211	31252.9361068197	SAT-4 is a plasmid-mediated streptothricin acetyltransferase and streptothricin (a nucleoside antibiotic) resistant determinant. Originally described from a Campylobacter coli BE/G4 plasmid gene sequence by Jacob et al 1994.	nucleoside	card	Soyabean meal
D35	tet(44)	1922.5	2	1.04031209362809	17719.4800293542	Tet44 is a tetracycline resistance gene found in Campylobacter fetus and binds to the ribosome to confer antibiotic resistance as a ribosomal protection protein.	tetracycline	card	Soyabean meal
D35	tet(M)	1918	1	0.521376433785193	8880.52668311613	Tet(M) is a ribosomal protection protein that confers tetracycline resistance. It is found on transposable DNA elements and its horizontal transfer between bacterial species has been documented.	tetracycline	card	Soyabean meal
D35	tet(O)	1920	3	1.5625	26613.8284034636	Tet(O) is a ribosomal protection protein. It is associated with conjugative plasmids.	tetracycline	card	Soyabean meal
D35	tet(O/W)	1587	1	0.630119722747322	10732.7348318946	Tet(O/W) is a mosaic tetracycline resistance gene and ribosomal protection protein.	tetracycline	card	Soyabean meal
D35	tet(W)	1904.5	4	2.10028878970858	35773.9042860945	Tet(W) is a ribosomal protection protein. It is associated with both conjugative and non conjugative DNA and has been found strains of Clostridioides difficile.	tetracycline	card	Soyabean meal
D35	YojI	1642	1	0.609013398294763	10373.2339696813	YojI mediates resistance to the peptide antibiotic microcin J25 when it is expressed from a multicopy vector. YojI is capable of pumping out microcin molecules. The outer membrane protein TolC in addition to YojI is required for export of microcin J25 out of the cell. Microcin J25 is thus the first known substrate for YojI.	peptide	card	Soyabean meal
D36	acrB	3143	2	0.636334712058543	1517.52085496984	Protein subunit of AcrA-AcrB-TolC multidrug efflux complex. AcrB functions as a herterotrimer which forms the inner membrane component and is primarily responsible for substrate recognition and energy transduction by acting as a drug/proton antiporter.	cephalosporin;disinfecting_agents_and_antiseptics;fluoroquinolone;glycylcycline;penam;phenicol;rifamycin;tetracycline	card	Dulce
D36	APH(3')-IIIa	795	1	1.25786163522013	2999.72833155359	APH(3')-IIIa is a plasmid-encoded aminoglycoside phosphotransferase in S. aureus and Enterococcus spp.	aminoglycoside	card	Dulce
D36	Bifidobacterium_adolescentis_rpoB_mutants_conferring_resistance_to_rifampicin	3559	1	0.280977802753582	670.07137498879	Bifidobacterium are antibiotic resistant probiotics are prescribed to upkeep the population beneficial bacteria in the gut microbiome. However horizontal gene transfer among gut microbes could create harmful antibiotic-resistant pathogenic bacteria such as Mycobacterium tuberculosis. Lokesh et al. analyzed Bifidobacterium antitubercular drug resistance and mutations in rpoB. They found that B. an…	rifamycin	card	Dulce
D36	Bifidobacterium_bifidum_ileS_conferring_resistance_to_mupirocin	2920	1	0.342465753424658	816.706857392158	Bifidobacteria have an intrinsically resistant form of ileS (isoleucyl-tRNA synthetase) that confers resistance to mupirocin.	mupirocin-like	card	Dulce
D36	cesD2	407	1	2.45700245700246	5859.4202053688	(cesD2) chaperone for EspD [TTSS (VF0172) - Effector delivery system (VFC0086)] [Escherichia coli O127:H6 str. E2348/69]	NA	vfdb	Dulce
D36	cesF	356	1	2.80898876404494	6698.83152692445	(cesF) CesF chaperone for EspF [TTSS (VF0191) - Effector delivery system (VFC0086)] [Escherichia coli O157:H7 str. EDL933]	NA	vfdb	Dulce
D36	cesT	471	1	2.12314225053079	5063.23571886434	(cesT) multieffector chaperone [TTSS (VF0172) - Effector delivery system (VFC0086)] [Escherichia coli O127:H6 str. E2348/69]	NA	vfdb	Dulce
D36	cfaD/cfaE	1091.5	2	1.83234081539166	4369.73710230894	(cfaD/cfaE) minor pilin and initiator [Adhesive fimbriae (VF0213) - Adherence (VFC0001)] [Escherichia coli E24377A]	NA	vfdb	Dulce
D36	cgsD	651	1	1.53609831029186	3663.2627090401	(cgsD) transcriptional regulator CsgD [Curli fibers (VF1138) - Adherence (VFC0001)] [Escherichia coli O25b:H4-ST131]	NA	vfdb	Dulce
D36	cgsE	390	1	2.56410256410256	6114.83082970539	(cgsE) curli production assembly/transport protein CsgE [Curli fibers (VF1138) - Adherence (VFC0001)] [Escherichia coli O25b:H4-ST131]	NA	vfdb	Dulce
D36	Col(pHAD28)_1	130.3	24	184.190330007675	439254.15630117	Col(pHAD28)_1__KU674895	NA	plasmidfinder	Dulce
D36	Col440II_1	281.7	21	74.5473908413205	177779.426678336	Col440II_1__CP023921	NA	plasmidfinder	Dulce
D36	ColpVC_1	193	2	10.3626943005181	24712.787809172	ColpVC_1__JX133088	NA	plasmidfinder	Dulce
D36	cpxA	1374	2	1.45560407569141	3471.30134437424	CpxA is a membrane-localized sensor kinase that is activated by envelope stress. It starts a kinase cascade that activates CpxR which promotes efflux complex expression.	aminocoumarin;aminoglycoside	card	Dulce
D36	csgA	456.5	2	4.38116100766703	10448.1227758383	(csgA) curlin major subunit CsgA [Curli fibers (VF1138) - Adherence (VFC0001)] [Escherichia coli O25b:H4-ST131]	NA	vfdb	Dulce
D36	csgB	452	1	2.21238938053097	5276.07084863961	(csgB) curlin minor subunit CsgB [Curli fibers (VF1138) - Adherence (VFC0001)] [Escherichia coli O25b:H4-ST131]	NA	vfdb	Dulce
D36	csgC	328.5	2	6.0882800608828	14519.233020305	(csgC) curli assembly protein CsgC [Curli fibers (VF1138) - Adherence (VFC0001)] [Escherichia coli O25b:H4-ST131]	NA	vfdb	Dulce
D36	dfrF	496	2	4.03225806451613	9616.06461123025	dfrF is a chromosome-encoded dihydrofolate reductase found in Streptococcus pyogenes.	diaminopyrimidine	card	Dulce
D36	eae	2659	1	0.376081233546446	896.872517331742	(eae) intimin [Intimin (VF0177) - Effector delivery system (VFC0086)] [Escherichia coli O127:H6 str. E2348/69]	NA	vfdb	Dulce
D36	emrA	1174	1	0.851788756388416	2031.33221770452	EmrA is a membrane fusion protein providing an efflux pathway with EmrB and TolC between the inner and outer membranes of E. coli a Gram-negative bacterium.	fluoroquinolone	card	Dulce
D36	emrB	1530	1	0.65359477124183	1558.68236835628	emrB is a translocase in the emrB -TolC efflux protein in E. coli. It recognizes substrates including carbonyl cyanide m-chlorophenylhydrazone (CCCP) nalidixic acid and thioloactomycin.	fluoroquinolone	card	Dulce
D36	emrK	1052	1	0.950570342205323	2266.90496538508	emrK is a membrane fusion protein that is a homolog of EmrA. Together with the inner membrane transporter EmrY and the outer membrane channel TolC it mediates multidrug efflux.	tetracycline	card	Dulce
D36	emrR	535	1	1.86915887850467	4457.54023100019	EmrR is a negative regulator for the EmrAB-TolC multidrug efflux pump in E. coli. Mutations lead to EmrAB-TolC overexpression.	fluoroquinolone	card	Dulce
D36	entC	1176	1	0.850340136054422	2027.87757107577	(entC) isochorismate synthase 1 [Enterobactin (VF0228) - Nutritional/Metabolic factor (VFC0272)] [Escherichia coli CFT073]	NA	vfdb	Dulce
D36	entD	605	3	4.95867768595041	11825.3753235625	(entD) phosphopantetheinyl transferase component of enterobactin synthase multienzyme complex [Enterobactin (VF0228) - Nutritional/Metabolic factor (VFC0272)] [Escherichia coli CFT073]	NA	vfdb	Dulce
D36	entS	1249.5	2	1.60064025610244	3817.18131026027	(entS) enterobactin exporter iron-regulated [Enterobactin (VF0228) - Nutritional/Metabolic factor (VFC0272)] [Escherichia coli CFT073]	NA	vfdb	Dulce
D36	eptA	1639	1	0.61012812690665	1455.02380938688	PmrC mediates the modification of Lipid A by the addition of 4-amino-4-deoxy-L-arabinose (L-Ara4N) and phosphoethanolamine resulting in a less negative cell membrane and decreased binding of polymyxin B.	peptide	card	Dulce
D36	Erm(52)	928.2	4	4.30941607412196	10277.0266045469	Erm(52) is an Erm ribosomal RNA methyltransferase.	lincosamide;macrolide;streptogramin	card	Dulce
D36	ErmB	741.5	2	2.69723533378287	6432.32373185463	ErmB confers the MLSb phenotype. Similar to ErmC expression of ErmB is inducible by erythromycin. The leader peptide causes attenuation of the mRNA and stabilizes the structure preventing further translation. When erythromycin is present it binds the leader peptide causing a change in conformation allowing for the expression of ErmB.	lincosamide;macrolide;streptogramin;streptogramin_A;streptogramin_B	card	Dulce
D36	ErmG	728	1	1.37362637362637	3275.80223019932	ErmG is a rRNA adenine N-6-methyltransferase that protects the ribosome from inactivation due to antibiotic binding.	lincosamide;macrolide;streptogramin;streptogramin_A;streptogramin_B	card	Dulce
D36	escD	1220	1	0.819672131147541	1954.74100293861	(escD) Type III secretion system outer MS ring protein EscD [TTSS (VF0191) - Effector delivery system (VFC0086)] [Escherichia coli O157:H7 str. EDL933]	NA	vfdb	Dulce
D36	escF	222	1	4.5045045045045	10742.2703765095	(escF) Type III secretion system needle filament protein EscF [TTSS (VF0191) - Effector delivery system (VFC0086)] [Escherichia coli O157:H7 str. EDL933]	NA	vfdb	Dulce
D36	escG	264	1	3.78787878787879	9033.27281661024	(escG) chaperone for EscF [TTSS (VF0191) - Effector delivery system (VFC0086)] [Escherichia coli O157:H7 str. EDL933]	NA	vfdb	Dulce
D36	Escherichia_coli_acrA	1195	1	0.836820083682008	1995.63516618	AcrA is a subunit of the AcrAB-TolC multidrug efflux system found in E. coli.	cephalosporin;disinfecting_agents_and_antiseptics;fluoroquinolone;glycylcycline;penam;phenicol;rifamycin;tetracycline	card	Dulce
D36	Escherichia_coli_mdfA	1228	1	0.814332247557003	1942.00653386409	Multidrug efflux pump in E. coli. This multidrug efflux system was originally identified as the Cmr/CmlA chloramphenicol exporter.	disinfecting_agents_and_antiseptics;tetracycline	card	Dulce
D36	espF	752	1	1.32978723404255	3171.2553505121	(espF) Type III secretion system effector EspF [TTSS secreted effectors (VF1111) - Effector delivery system (VFC0086)] [Escherichia coli O55:H7 str. CB9615]	NA	vfdb	Dulce
D36	espG	1144	1	0.874125874125874	2084.60141921775	(espG) Type III secretion system effector EspG GTPase activating protein [TTSS secreted effectors (VF1110) - Effector delivery system (VFC0086)] [Escherichia coli O157:H7 str. EDL933]	NA	vfdb	Dulce
D36	espH	465	1	2.1505376344086	5128.56779265613	(espH) Type III secretion system effector EspH RhoGEF Inhibitor [TTSS secreted effectors (VF1110) - Effector delivery system (VFC0086)] [Escherichia coli O157:H7 str. EDL933]	NA	vfdb	Dulce
D36	espL1	1899	1	0.526592943654555	1255.81043896003	(espL1) Type III secretion system effector espL1 [TTSS secreted effectors (VF1111) - Effector delivery system (VFC0086)] [Escherichia coli O55:H7 str. CB9615]	NA	vfdb	Dulce
D36	fepA	1983	1	0.504286434694907	1202.61423277111	(fepA) ferrienterobactin outer membrane transporter [Enterobactin (VF0228) - Nutritional/Metabolic factor (VFC0272)] [Escherichia coli CFT073]	NA	vfdb	Dulce
D36	fepB	963	1	1.03842159916926	2476.41123944455	(fepB) ferrienterobactin ABC transporter periplasmic binding protein [Enterobactin (VF0228) - Nutritional/Metabolic factor (VFC0272)] [Escherichia coli CFT073]	NA	vfdb	Dulce
D36	fepC	816	2	2.45098039215686	5845.05888133604	(fepC) ferrienterobactin ABC transporter ATPase [Enterobactin (VF0228) - Nutritional/Metabolic factor (VFC0272)] [Escherichia coli CFT073]	NA	vfdb	Dulce
D36	fepD	1007	1	0.99304865938431	2368.20657754231	(fepD) ferrienterobactin ABC transporter permease [Enterobactin (VF0228) - Nutritional/Metabolic factor (VFC0272)] [Escherichia coli CFT073]	NA	vfdb	Dulce
D36	fepE	1133.5	2	1.76444640494045	4207.82359697416	(fepE) LPS O-antigen length regulator [Enterobactin (VF0228) - Nutritional/Metabolic factor (VFC0272)] [Escherichia coli CFT073]	NA	vfdb	Dulce
D36	fepG	992	1	1.00806451612903	2404.01615280756	(fepG) iron-enterobactin ABC transporter permease [Enterobactin (VF0228) - Nutritional/Metabolic factor (VFC0272)] [Escherichia coli CFT073]	NA	vfdb	Dulce
D36	fimA	546.5	2	3.65965233302836	8727.48041568199	(fimA) Type-1 fimbrial protein A chain precursor [Type 1 fimbriae (VF0221) - Adherence (VFC0001)] [Escherichia coli CFT073]	NA	vfdb	Dulce
D36	fimC	725.5	2	2.75671950379049	6574.18063014501	(fimC) Chaperone protein fimC precursor [Type 1 fimbriae (VF0221) - Adherence (VFC0001)] [Escherichia coli CFT073]	NA	vfdb	Dulce
D36	fimE	600	1	1.66666666666667	3974.6400393085	(fimE) Type 1 fimbriae Regulatory protein fimE [Type 1 fimbriae (VF0221) - Adherence (VFC0001)] [Escherichia coli CFT073]	NA	vfdb	Dulce
D36	fimI	540.5	2	3.70027752081406	8824.36271446847	(fimI) Fimbrin-like protein fimI precursor [Type 1 fimbriae (VF0221) - Adherence (VFC0001)] [Escherichia coli CFT073]	NA	vfdb	Dulce
D36	fur	437	1	2.2883295194508	5457.17167868445	(fur) ferric iron uptake transcriptional regulator [Fur (VF0113) - Regulation (VFC0301)] [Salmonella enterica subsp. enterica serovar Typhimurium str. LT2]	NA	vfdb	Dulce
D36	gadW	729	1	1.37174211248285	3271.30867432799	GadW is an AraC-family regulator that promotes mdtEF expression to confer multidrug resistance. GadW inhibits GadX-dependent activation. GadW clearly represses gadX and in situations where GadX is missing activates gadA and gadBC.	fluoroquinolone;macrolide;penam	card	Dulce
D36	gadX	826	1	1.21065375302663	2887.14772831126	GadX is an AraC-family regulator that promotes mdtEF expression to confer multidrug resistance.	fluoroquinolone;macrolide;penam	card	Dulce
D36	gndA	1394	1	0.717360114777618	1710.74894087884	(gndA) NADP-dependent phosphogluconate dehydrogenase [Capsule (VF0560) - Immune modulation (VFC0258)] [Klebsiella pneumoniae subsp. pneumoniae NTUH-K2044]	NA	vfdb	Dulce
D36	gspC	960	1	1.04166666666667	2484.15002456782	(gspC) general secretion pathway protein C [T2SS (VF0333) - Effector delivery system (VFC0086)] [Shigella dysenteriae Sd197]	NA	vfdb	Dulce
D36	gspL	1185	1	0.843881856540084	2012.47596927013	(gspL) general secretion pathway protein L [T2SS (VF0333) - Effector delivery system (VFC0086)] [Shigella dysenteriae Sd197]	NA	vfdb	Dulce
D36	gspM	537	2	3.7243947858473	8881.8771828123	(gspM) general secretion pathway protein M [T2SS (VF0333) - Effector delivery system (VFC0086)] [Shigella dysenteriae Sd197]	NA	vfdb	Dulce
D36	H-NS	414	2	4.83091787439614	11520.6957661116	H-NS is a histone-like protein involved in global gene regulation in Gram-negative bacteria. It is a repressor of the membrane fusion protein genes acrE mdtE and emrK as well as nearby genes of many RND-type multidrug exporters.	cephalosporin;cephamycin;fluoroquinolone;macrolide;penam;tetracycline	card	Dulce
D36	hcp1/tssD1	483	1	2.0703933747412	4937.44104261926	(hcp1/tssD1) type VI secretion system protein Hcp family [T6SS (VF0579) - Effector delivery system (VFC0086)] [Shigella sonnei Ss046]	NA	vfdb	Dulce
D36	ibeC	1738	1	0.575373993095512	1372.14270632054	(ibeC) phosphoethanolamine transferase CptA [Ibes (VF0237) - Invasion (VFC0083)] [Escherichia coli O45:K1:H7 str. S88]	NA	vfdb	Dulce
D36	IncFIB(AP001918)_1	683	1	1.46412884333821	3491.63107406311	IncFIB(AP001918)_1__AP001918	NA	plasmidfinder	Dulce
D36	IncFIC(FII)_1	500	3	6	14308.7041415106	IncFIC(FII)_1__AP001918	NA	plasmidfinder	Dulce
D36	kdpE	676.5	2	2.95639320029564	7050.35927150067	kdpE is a transcriptional activator that is part of the two-component system KdpD/KdpE that is studied for its regulatory role in potassium transport and has been identified as an adaptive regulator involved in the virulence and intracellular survival of pathogenic bacteria. kdpE regulates a range of virulence loci through direct promoter binding.	aminoglycoside	card	Dulce
D36	leuO	943	1	1.06044538706257	2528.93321695133	leuO a LysR family transcription factor exists in a wide variety of bacteria of the family Enterobacteriaceae and is involved in the regulation of as yet unidentified genes affecting the stress response and pathogenesis expression. LeuO is also an activator of the MdtNOP efflux pump.	disinfecting_agents_and_antiseptics;nucleoside	card	Dulce
D36	lnuC	495.7	6	12.1040952188824	28865.6528979435	lnuC is a transposon-mediated nucleotidyltransferase found in Streptococcus agalactiae.	lincosamide	card	Dulce
D36	map	611	1	1.6366612111293	3903.08350832259	(map) Type III secretion system effector Map Rho guanine exchange factor [TTSS secreted effectors (VF1110) - Effector delivery system (VFC0086)] [Escherichia coli O157:H7 str. EDL933]	NA	vfdb	Dulce
D36	mdtA	1249	2	1.60128102481986	3818.70940526037	MdtA is the membrane fusion protein of the multidrug efflux complex mdtABC.	aminocoumarin	card	Dulce
D36	mdtB	2973	2	0.67272115708039	1604.294667733	MdtB is a transporter that forms a heteromultimer complex with MdtC to form a multidrug transporter. MdtBC is part of the MdtABC-TolC efflux complex.	aminocoumarin	card	Dulce
D36	mdtC	3079	1	0.32478077297824	774.531998566126	MdtC is a transporter that forms a heteromultimer complex with MdtB to form a multidrug transporter. MdtBC is part of the MdtABC-TolC efflux complex. In the absence of MdtB MdtC can form a homomultimer complex that results in a functioning efflux complex with a narrower drug specificity. mdtC corresponds to 3 loci in Pseudomonas aeruginosa PAO1 (gene name: muxC/muxB) and 3 loci in Pseudomonas aer…	aminocoumarin	card	Dulce
D36	mdtE	1160	2	1.72413793103448	4111.69659238811	MdtE is the membrane fusion protein of the MdtEF multidrug efflux complex. It shares 70% sequence similarity with AcrA.	fluoroquinolone;macrolide;penam	card	Dulce
D36	mdtF	3120.5	2	0.640922929017786	1528.46276147098	MdtF is the multidrug inner membrane transporter for the MdtEF-TolC efflux complex.	fluoroquinolone;macrolide;penam	card	Dulce
D36	mdtG	1230	1	0.813008130081301	1938.84879966269	The MdtG protein also named YceE appears to be a member of the major facilitator superfamily of transporters and it has been reported when overexpressed to increase fosfomycin and deoxycholate resistances. mdtG is a member of the marA-soxS-rob regulon.	phosphonic_acid	card	Dulce
D36	phoP	672	1	1.48809523809524	3548.78574938259	(phoP) response regulator in two-component regulatory system with PhoQ [PhoPQ (VF0111) - Regulation (VFC0301)] [Salmonella enterica subsp. enterica serovar Typhimurium str. LT2]	NA	vfdb	Dulce
D36	pmrA	668	1	1.49700598802395	3570.03596345075	(pmrA) response regulator PmrA [PmrAB (VF1355) - Regulation (VFC0301)] [Salmonella enterica subsp. enterica serovar Typhimurium str. LT2]	NA	vfdb	Dulce
D36	sepL	1056	1	0.946969696969697	2258.31820415256	(sepL) Type III secretion system secretion gatekeeper SepL [TTSS (VF0172) - Effector delivery system (VFC0086)] [Escherichia coli O127:H6 str. E2348/69]	NA	vfdb	Dulce
D36	tet(40)	1212	1	0.825082508250825	1967.64358381609	Tet40 is a tetracycline efflux pump found in the Gram-positive Clostridium. It is similar to tetA(P).	tetracycline	card	Dulce
D36	tet(W)	1924.5	2	1.03923096908288	2478.34141188371	Tet(W) is a ribosomal protection protein. It is associated with both conjugative and non conjugative DNA and has been found strains of Clostridioides difficile.	tetracycline	card	Dulce
D36	ugd	1165	1	0.858369098712446	2047.02491294859	PmrE is required for the synthesis and transfer of 4-amino-4-deoxy-L-arabinose (Ara4N) to Lipid A which allows gram-negative bacteria to resist the antimicrobial activity of cationic antimicrobial peptides and antibiotics such as polymyxin.	peptide	card	Dulce
D36	vgrG/tssI	1936.2	4	2.06590228282202	4926.73075836195	(vgrG/tssI) type VI secretion system effector VgrG [T6SS (VF0579) - Effector delivery system (VFC0086)] [Shigella sonnei Ss046]	NA	vfdb	Dulce
D36	Vibrio_anguillarum_chloramphenicol_acetyltransferase	652	1	1.53374233128834	3657.64420795261	A chloramphenicol resistance determinant described in a Vibrio anguillarum plasmid sequence.	phenicol	card	Dulce
