# Supplementary material for: Long-reads metagenomics reveals the effects of dulse supplementation on the poultry caecal bacteriome and its associated genetic repertoire
Source: Front Microbiol. 2026 Jul 15;17:1868730. doi: 10.3389/fmicb.2026.1868730 (PMC13416699; doi:10.3389/fmicb.2026.1868730)
Supplement: Supplementary file 3 [file Data_Sheet_3.CSV]

taxon	Dulce_vs_Reference_rab.all	Dulce_vs_Reference_rab.win.Dulce	Dulce_vs_Reference_rab.win.Reference.diet	Dulce_vs_Reference_diff.btw	Dulce_vs_Reference_diff.win	Dulce_vs_Reference_effect	Dulce_vs_Reference_overlap	Dulce_vs_Reference_we.ep	Dulce_vs_Reference_we.eBH	Dulce_vs_Reference_wi.ep	Dulce_vs_Reference_wi.eBH	Reference_vs_Soybean_rab.all	Reference_vs_Soybean_rab.win.Reference.diet	Reference_vs_Soybean_rab.win.Soyabean.meal	Reference_vs_Soybean_diff.btw	Reference_vs_Soybean_diff.win	Reference_vs_Soybean_effect	Reference_vs_Soybean_overlap	Reference_vs_Soybean_we.ep	Reference_vs_Soybean_we.eBH	Reference_vs_Soybean_wi.ep	Reference_vs_Soybean_wi.eBH	Dulce_vs_Soybean_rab.all	Dulce_vs_Soybean_rab.win.Dulce	Dulce_vs_Soybean_rab.win.Soyabean.meal	Dulce_vs_Soybean_diff.btw	Dulce_vs_Soybean_diff.win	Dulce_vs_Soybean_effect	Dulce_vs_Soybean_overlap	Dulce_vs_Soybean_we.ep	Dulce_vs_Soybean_we.eBH	Dulce_vs_Soybean_wi.ep	Dulce_vs_Soybean_wi.eBH	kw.ep	kw.eBH	Dulce	Reference.diet	Soyabean.meal	mean_count_Dulce	mean_count_Reference.diet	mean_count_Soyabean.meal	se_count_Dulce	se_count_Reference.diet	se_count_Soyabean.meal
B. obeum	4.45611765360832	4.33035856711372	4.56269123901326	0.199176997929328	0.944865646777098	0.229492447901338	0.410389662441088	0.622096916531471	1	0.544321563852814	0.991559126646036	4.90338990989751	4.56624189707522	5.22290443480064	0.554480023220999	1.03731033354219	0.486142505437313	0.301298833961019	0.233111964558578	1	0.24217058982684	0.998161142613611	4.65864089536323	4.34915875959782	5.21599392694846	0.766526311069218	0.873094265285043	0.759112874657975	0.207792457284853	0.0718153967160685	0.982070129950486	0.0663216991341992	0.773228833986709	0.193248096502811	0.669691667784347	117.67 ± 28.64	121.5 ± 47.15	129.83 ± 30.88	117.666666666667	121.5	129.833333333333	28.6410738470315	47.1534728307471	30.8797848294173
B. obeum ATCC 29174	3.48664166314992	3.38025889379254	3.61244267929757	0.16189147266307	1.0108848788162	0.152808455064766	0.43116887061371	0.684055713440877	1	0.630563446969697	0.99714032793131	3.9128406410495	3.6451748238859	4.19336377157887	0.499420061817515	1.07230034594372	0.441420354172702	0.309091034738803	0.385969782066054	1	0.318198728354978	0.999095305735931	3.69033104097255	3.39594250622985	4.17411199240939	0.631630752316401	1.00849723117641	0.558658349580303	0.260416842416525	0.192679974528432	0.997772791489598	0.161728896103896	0.925733255814118	0.376463556417081	0.768509316024718	59.67 ± 14.68	59.17 ± 23.59	59.33 ± 14.87	59.6666666666667	59.1666666666667	59.3333333333333	14.6825671385415	23.5858950316592	14.8653213143133
B. obeum A2-162	3.16171105225665	3.11890907097178	3.28322775588107	0.150024452108599	1.09682371291773	0.154197215217854	0.447916696423873	0.803723708692901	1	0.707893668831169	0.998934118389448	3.70716348285427	3.30007558234505	3.90096150127985	0.616957052554906	1.04501168128622	0.59560168626288	0.290909233375191	0.183073137173658	1	0.213169642857143	0.990822395697341	3.50595313004824	3.12986971656895	3.90373721686904	0.775953612697028	0.817932106714237	0.927910533634487	0.177083646408939	0.0630083598352131	0.967949215612755	0.054197104978355	0.717744304389482	0.165679601940659	0.643408717538498	49.67 ± 12.08	49 ± 17.88	53 ± 11.2	49.6666666666667	49	53	12.0793671651751	17.8773599840692	11.1952370824978
B. wexlerae	4.71823398591212	4.5376271818844	4.8292943127804	0.187980094431523	0.6346638471355	0.238984581225943	0.398437559867012	0.616840186747389	1	0.536695075757576	0.990923339915056	4.83279504637459	4.84720252264147	4.79861758226873	-0.00853443911784124	0.583922254792811	-0.0095734497257247	0.497395834805089	0.824241830043405	1	0.812263257575758	1	4.65692802514878	4.51542933920699	4.79543096017979	0.167460510411686	0.622460020385944	0.2821569377194	0.406250054912278	0.534494016014175	1	0.525483630952381	0.99028587903315	0.703879145243849	0.895098224737497	129.5 ± 23.54	110 ± 23.86	92.17 ± 20.7	129.5	110	92.1666666666667	23.5410988132103	23.8648975135728	20.6968865076637
B. wexlerae DSM 19850	4.71216359043951	4.5178866957153	4.82660826710867	0.209406016910345	0.668622882256479	0.293201937585661	0.390625064918509	0.598994216056063	1	0.549563717532468	0.995148065239381	4.83474303785492	4.8415965788161	4.81972524063286	0.00823322563907603	0.579953642996713	0.0147271252037811	0.494791669610418	0.796510409728519	1	0.809895833333333	1	4.65009511312165	4.51537452939895	4.80449011881811	0.179099109536944	0.618864703786933	0.308298125830205	0.389610454852299	0.545461127482636	0.999331400238351	0.534310741341991	0.989646346353914	0.700737493553684	0.897102692791716	129.5 ± 23.54	110 ± 23.86	92.17 ± 20.7	129.5	110	92.1666666666667	23.5410988132103	23.8648975135728	20.6968865076637
B. argi	4.84739623103161	4.84222843025266	4.92380722020491	0.250115467139486	0.974114811879195	0.257962575051239	0.414062550045003	0.683615523660597	1	0.548616747835498	1	4.72334387163448	4.95398341932691	4.687485264869	-0.210948850360792	1.13314133812852	-0.176650754455939	0.42337666749082	0.613980357913986	1	0.714522456709957	1	4.77584432793253	4.83083325752726	4.71345016888068	-0.00787096652517727	0.929386422758839	-0.0118515567344189	0.493506497157804	0.809466022125154	1	0.897575081168831	1	0.774020395977825	0.926122866132729	137 ± 27.08	111.83 ± 16.79	80.5 ± 16.55	137	111.833333333333	80.5	27.0788970725668	16.7857413035919	16.5524419145132
B. hydrogenotrophica	4.11671252171576	3.94654165095432	4.37807049854741	0.373983682895126	0.468446971762735	0.783411797723348	0.220779448899365	0.125549329676602	0.948709753807004	0.126792478354978	0.778351554593938	4.56164483102398	4.3988521001023	4.739038538762	0.497878931806674	0.744817731795234	0.569543736374137	0.213541907655308	0.13209674530046	1	0.106669372294372	0.930418359371445	4.32259761979076	3.95774093824305	4.7571468251903	0.850539196221191	0.645881771282786	1.25684415921149	0.0337682418238208	0.0353243255850105	0.963804328985912	0.00505614177489174	0.271818648719174	0.0200914648539785	0.504661985220315	78.33 ± 7.25	82.67 ± 15.66	127 ± 41.83	78.3333333333333	82.6666666666667	127	7.24645507204117	15.6624107694541	41.8306108011824
B. hydrogenotrophica DSM 10507	4.12433662774202	3.96346695994027	4.38674703521722	0.407550561197748	0.478048205817222	0.776120116637696	0.215584651971815	0.110409829790697	0.936878404327733	0.111082927489178	0.750774997317973	4.5646443707326	4.39173106551153	4.73822743565671	0.500998029404615	0.758796291121488	0.577042158327987	0.233766442674173	0.135177239979724	1	0.10935808982684	0.923819030564722	4.30465322720668	3.96729620568406	4.74738287319548	0.842759374045145	0.618268209641702	1.18395403543693	0.0467546759842985	0.0393346528325883	0.967315790940874	0.0067133387445887	0.298932555895941	0.0190891229898688	0.498034701533489	78.33 ± 7.25	82.67 ± 15.66	127 ± 41.83	78.3333333333333	82.6666666666667	127	7.24645507204117	15.6624107694541	41.8306108011824
B. hansenii	4.10195836522041	4.06679021590984	4.28482647186821	0.287975366750618	0.85326085653269	0.29555418897199	0.381818252192457	0.539158939284584	1	0.54193722943723	0.99633008245656	4.22528539356625	4.2401869360017	4.21084892934026	-0.114208510942211	1.02612536447516	-0.138766974471168	0.444155875948408	0.773339588195754	1	0.814089556277056	1	4.14918326107876	4.10032048927169	4.23998142357973	0.176234636263383	0.692407357576505	0.200273587820385	0.401041724871819	0.732082617698868	1	0.544997970779221	0.993980454358543	0.739803056491385	0.91051231126683	87.67 ± 15.74	76.17 ± 10.67	57.17 ± 10.22	87.6666666666667	76.1666666666667	57.1666666666667	15.7367227987419	10.6658853880543	10.2157286138146
B. hansenii DSM 20583	4.11092611335989	4.06654053139347	4.2778706411329	0.274894052439671	0.834923159453015	0.293181851397108	0.414062550045003	0.553094374778139	1	0.539823457792208	0.993803892536322	4.24996671648218	4.2617103691126	4.24369203413062	-0.123397457017692	0.99852298908301	-0.122503421550335	0.449350678121296	0.757146662229402	1	0.793070211038961	1	4.14390540839262	4.08488376734489	4.22704363292276	0.17788969401462	0.703468172826985	0.219203218193776	0.394805256685491	0.749157821720104	1	0.565019615800866	0.99571828655592	0.733959435079253	0.911186886667575	87.67 ± 15.74	76.17 ± 10.67	57.17 ± 10.22	87.6666666666667	76.1666666666667	57.1666666666667	15.7367227987419	10.6658853880543	10.2157286138146
B. pseudococcoides	3.74826126917524	3.86301461897969	3.64084372828857	-0.116916624723424	0.649213891187401	-0.160722178377105	0.438961073796725	0.70543455097708	1	0.731567911255411	1	3.62174257559541	3.62408566227359	3.61722987262121	-0.0242687720719608	0.580186954426876	-0.0360500917053504	0.485714293752376	0.748868375675041	1	0.800121753246753	1	3.72925797691094	3.84284299636158	3.62771910016723	-0.165169553122186	0.5947731343247	-0.270988945974167	0.385416735011439	0.594767097977658	1	0.603304247835498	1	0.671507365948209	0.886501755713764	72 ± 12.73	50.17 ± 6.82	38.67 ± 5.99	72	50.1666666666667	38.6666666666667	12.7331588120675	6.81868348322786	5.99258801446513
B. parvula	3.65064961972277	3.49582557753123	3.89570840443509	0.439716835526005	0.749184652055493	0.565474979930844	0.246753438257678	0.227144853365325	0.992587128011759	0.12992086038961	0.808325579374627	3.68683468851841	3.92068606802204	3.35921971233154	-0.474379984465761	0.74420212755156	-0.555352670054268	0.263021006059889	0.276697099062672	0.996402966934002	0.263612689393939	0.991978192731541	3.4429712398635	3.46100978438831	3.39931472000185	0.0218733378689429	0.705540713289509	0.0383851051691846	0.489583339222754	0.691844858723955	1	0.745552624458874	0.996558144814113	0.255727108816531	0.697489347368674	54.33 ± 9.53	55 ± 8.15	34.17 ± 5.06	54.3333333333333	55	34.1666666666667	9.5277372853043	8.15270916117254	5.06238854472647
B. producta	3.48246690745055	3.4760303328477	3.49013241383105	0.074070488282564	0.636174079370994	0.107283550461631	0.450520861572477	0.622119823596914	0.997297925535167	0.66010551948052	0.983515231204615	3.37624895257682	3.48964424579974	3.13419421041024	-0.495579590200859	0.837933538352765	-0.57902208830241	0.264935234586693	0.154430975187309	0.995218722795718	0.23533887987013	0.994408981116242	3.38878622279689	3.51522526545844	3.18312213079227	-0.372371865023994	0.726677648835962	-0.468276502560174	0.299479301707933	0.228075452161914	1	0.34085836038961	1	0.302634618824577	0.718929808172347	58.5 ± 9.96	48 ± 6.01	28.83 ± 6.34	58.5	48	28.8333333333333	9.96242942258564	6.01110084205325	6.33727947238491
B. luti	3.23169813324258	3.00146255333634	3.47238193619314	0.400740519760865	0.911320447751796	0.38618590668217	0.328125110148802	0.389778309386176	0.998148939158595	0.329545454545455	0.949281031416591	3.53235135118423	3.45198660358135	3.6243690788929	0.237946077602958	0.698294195559448	0.278800839186961	0.358441644961698	0.428003998565464	1	0.444517721861472	0.992765258601984	3.31699398145016	3.00325441752903	3.62675109620162	0.630280034121611	0.889466197285593	0.66858759734836	0.228571644929289	0.137443440700866	0.98608535930523	0.123528814935065	0.857804703224202	0.222940430030625	0.678201657545683	44.5 ± 11.74	42.67 ± 11.11	40.83 ± 8.22	44.5	42.6666666666667	40.8333333333333	11.7409539646487	11.1075549864845	8.21955662497139
B. sp. SC05B48	2.42691901557726	2.37181103107602	2.48000984617814	0.0813332379353886	0.888068052345056	0.0946458585258948	0.446753277032334	0.711963303582487	1	0.668171672077922	0.99561461935609	2.48389819286361	2.50996296274495	2.46667994383509	-0.0421099510695502	1.10745101759073	-0.0421105436084444	0.479166678460872	0.799461011805745	1	0.859814664502165	1	2.39340778222838	2.35886493069972	2.44573456252396	0.0896751032588012	1.00435156950787	0.0687297211051645	0.472727288105946	0.804611976545116	0.99902845864683	0.677167884199134	0.99616721366452	0.718466910379531	0.901904392924251	26.83 ± 5.03	23.5 ± 5.72	20.83 ± 7.21	26.8333333333333	23.5	20.8333333333333	5.02935825373819	5.71984848284172	7.20840558730647
B. coccoides	1.73019876367198	1.4670648789208	1.930278027734	0.592513634842775	1.06555160210739	0.497762561258771	0.280519633363839	0.217835147245616	0.990264279315822	0.228625541125541	0.86988892347998	1.9038507862779	1.98316424233271	1.80516484364605	-0.200299712681804	0.941349792139444	-0.197554064956756	0.407792261457162	0.612489666415792	0.999271844315242	0.666903409090909	0.99947907272126	1.60844975727811	1.4129366127272	1.81103895127778	0.46042363215509	1.20967113623599	0.341831493298166	0.3350650391146	0.352682876713966	0.99797396736551	0.382389745670996	0.94706608863632	0.302581490611416	0.719175003615936	14.17 ± 4.01	15 ± 1.39	11.67 ± 3.16	14.1666666666667	15	11.6666666666667	4.0117881853912	1.39044357430761	3.15876206412857
B. liquoris	1.58822973636203	1.49782415792766	1.72345938435723	0.187837006652397	1.16796456724997	0.136282530891614	0.419270880177702	0.659704664021131	0.999315603422757	0.611522591991342	0.981088860020489	1.7124345177618	1.77348159252268	1.64234093085872	-0.00516090330916885	1.19579623343751	-0.00414775682733592	0.497395834805089	0.831858097278715	1	0.823711444805195	1	1.59421752801939	1.56018011640235	1.66072499799212	0.208151758786928	1.17020149347829	0.145349621029422	0.421875045256368	0.604422329862285	0.999511961844349	0.617846996753247	0.98422589743461	0.668080770879107	0.885321847359967	14.5 ± 3.26	11.83 ± 1.47	9.33 ± 0.99	14.5	11.8333333333333	9.33333333333333	3.26343377441614	1.47007180474666	0.988826464946088
L. phocaeense	6.46009251430928	6.05200845647134	6.6661437149718	0.573643066906599	0.344587709333251	1.41655470833894	0.10649408773679	0.0127875678039555	0.749668067638506	0.0167579816017316	0.503354398576043	6.55405219704726	6.66686759922716	6.36377065508815	-0.30108117858085	0.357421076656347	-0.829948946689421	0.197402865843457	0.0924363153048377	0.973348034857674	0.119335091991342	0.936469991251902	6.18309592789024	6.06964412925091	6.34979485384952	0.226403961482213	0.433985441970841	0.473542668415769	0.29166680913846	0.286130935691159	0.998971622370569	0.230248917748918	0.935293783937347	0.0357712973885143	0.523957227207997	368.83 ± 67.97	397.5 ± 65.5	266 ± 54.18	368.833333333333	397.5	266	67.9658819637553	65.501017803797	54.1805623202024
C. scindens	6.41982081870781	6.33364823107991	6.48121913866835	0.147921077212537	0.575758184492661	0.266952135308743	0.350649442840829	0.455783699163125	1	0.383150703463204	0.961563095185139	6.33739770041701	6.50124572553591	6.23156247458686	-0.253237109208283	0.451792356403856	-0.504494664471215	0.27864598892312	0.32923787040896	1	0.241747835497835	0.998994423369095	6.25921993375792	6.32028500282054	6.22404448908862	-0.0742965358300696	0.490586000791945	-0.137648589521071	0.434895870760785	0.831472748876589	1	0.709753787878788	1	0.361329647725887	0.760164711393683	394 ± 71.1	338.17 ± 60.31	241.17 ± 51.89	394	338.166666666667	241.166666666667	71.1003984986488	60.3133023838394	51.8905364953744
C. hylemonae	2.34925257123651	2.1058370721202	2.60744564964967	0.476361484837525	0.813855545403841	0.540696645595595	0.27083349728541	0.26284696792916	0.979911775683906	0.227357278138528	0.866556849444414	2.59274281981513	2.58301645978212	2.61032150946921	-0.0160453507005869	0.891326125524353	-0.0128120346206011	0.496103898294446	0.775101719234896	0.999529137527107	0.822713744588745	0.999231237512488	2.34239089224959	2.09252024074702	2.62683144486657	0.43476703263536	0.910205966922706	0.460993369006137	0.296104033600473	0.367476716676219	0.997102192481497	0.314546130952381	0.943142683651232	0.347299040116904	0.744615234457294	22.33 ± 2.78	24.33 ± 5.2	18.83 ± 3.94	22.3333333333333	24.3333333333333	18.8333333333333	2.77688874662114	5.20042733286837	3.94475742107308
L. phytofermentans	0.0372487729659756	-0.324138111370179	0.319693029671877	0.493207647683474	1.51142058468459	0.27845536569106	0.366233847235641	0.536116316940565	0.997553921338554	0.435690611471861	0.946397277253074	-0.500668190555681	0.353438767797113	-2.01072671381093	-2.34373258369357	2.65489535805234	-0.853173191546221	0.132467981968861	0.0850441893430453	0.923524216119117	0.0719189664502164	0.81407874000957	-0.889268475782108	-0.199437838972607	-1.85454084816206	-1.69245065438049	2.51789648846133	-0.590671538511883	0.210937745369146	0.143419805466102	0.999114294920237	0.174749729437229	0.984505208333333	0.0902988744850186	0.570455985194866	4.5 ± 1.36	4.83 ± 1.19	0.83 ± 0.48	4.5	4.83333333333333	0.833333333333333	1.36014705087354	1.19489655526233	0.477260702109212
L. phytofermentans ISDg	0.106085308303103	-0.207007921278429	0.328492852629594	0.441269251852195	1.61094640682519	0.235484144709496	0.364583415920345	0.573851213959376	0.997674413204025	0.478388798701299	0.956135082652699	-0.57899761845457	0.362781339640926	-2.04630056583326	-2.32562832797778	2.39446695182614	-0.901810175237795	0.114583870054308	0.0773500676780121	0.953777869763532	0.064157196969697	0.830612034952031	-0.955845731194187	-0.229065621769913	-2.01537423947383	-1.75853045297309	2.33665669988973	-0.686000343071775	0.171875325703784	0.110248574234399	0.992612202829531	0.13570413961039	0.972586354617605	0.0820004746041712	0.560386524380247	4.5 ± 1.36	4.83 ± 1.19	0.83 ± 0.48	4.5	4.83333333333333	0.833333333333333	1.36014705087354	1.19489655526233	0.477260702109212
C. bilis	6.35864562376638	6.13112435953376	6.49022578815058	0.353085626320007	0.484565895413208	0.718885776224725	0.202597661339696	0.0914665954584488	0.966087058606286	0.0898775703463204	0.75777581300302	6.48541376813518	6.49204002589122	6.4729637772434	-0.0346097668581447	0.404132851828548	-0.0821917459044867	0.462337683632515	0.752916946222625	1	0.816220238095238	1	6.34040869482602	6.13257626165015	6.46786863348456	0.316965232126594	0.400930303503145	0.801790704602352	0.213541907655308	0.0990671480300178	0.975214024399985	0.0964048971861472	0.809213570400615	0.149692479459548	0.637380628699379	371.83 ± 64.25	358.33 ± 52.12	285.17 ± 50.89	371.833333333333	358.333333333333	285.166666666667	64.2497297875857	52.116322885552	50.8883854899895
R. torques	4.88022264208473	4.75326578080619	4.92485095471976	0.244012149348927	0.671216479312534	0.317023861006134	0.342857240886826	0.285023559026233	0.999640127692261	0.363450351731602	0.9519320648361	4.96878273236761	4.939669014429	5.05954700012656	-0.0647609264318225	0.87961881440308	-0.0967095780573571	0.473958348090526	0.902465397094804	1	0.869064529220779	1	4.85361930423806	4.74456920481916	5.0261553396277	0.300397780842176	0.813624040570565	0.397846698013736	0.35937508629901	0.413825675825431	0.999910131405094	0.446174918831169	0.992122261085502	0.51085120950731	0.825505372582854	144.5 ± 29.2	136.67 ± 21.68	117.83 ± 31.55	144.5	136.666666666667	117.833333333333	29.1967463940762	21.680508399123	31.5546263556462
M. gnavus	4.82283303195624	4.61308411484787	4.98486722098529	0.355193575959821	0.918862661962349	0.400075702561729	0.309091034738803	0.334597872522986	1	0.287946428571429	0.966462004338901	4.89584651759224	4.98935939705588	4.83650827559187	-0.223112358991063	0.863824543389103	-0.26158172644992	0.372395910471498	0.628574515618031	1	0.604268127705628	1	4.77546493674449	4.53475840124393	4.84614050885205	0.164175852625375	0.845416326135537	0.206318367520735	0.395833394872951	0.620683893900506	1	0.524046266233766	0.993133846359117	0.503528388331485	0.823928452912063	131.5 ± 30.2	119.5 ± 17.82	90.33 ± 21.41	131.5	119.5	90.3333333333333	30.202372975204	17.8227382856844	21.4097589378717
R. lactaris	3.45643661406472	3.14157940459872	3.62040481610177	0.505714326372324	0.675190202376548	0.703322480077743	0.210937745369146	0.101258383031565	0.967386474551365	0.0985863095238095	0.714148091261284	3.53876425146233	3.60474984910067	3.22866907552598	-0.476497679690722	1.10723214109098	-0.425187736977884	0.364583415920345	0.353437463114386	1	0.485068317099567	1	3.18632621793029	3.12993171963548	3.30128753125906	0.206449113713505	0.945599428310665	0.19750427559825	0.434895870760785	0.676325121825929	1	0.657839556277056	0.996941763905762	0.280464078680367	0.710701188136636	47.5 ± 9.09	55 ± 9.45	38.83 ± 12.54	47.5	55	38.8333333333333	9.09120454065357	9.45163125250522	12.5390501146529
A. hadrus	3.97028573858505	3.37580979590269	4.71354547164114	1.18974384936437	1.22231632915934	0.793845228392047	0.216146070037909	0.109792759625901	0.993065206535785	0.0867322781385282	0.787813945710447	4.19757715177429	4.6717334880187	4.06612902721231	-0.59509016816363	0.801309744147877	-0.657568439331651	0.277922233459087	0.18380722554629	0.998495139500503	0.255495806277056	0.995096922492597	3.84181024004965	3.40715293818072	4.05089214915749	0.652335708375656	0.872185499691177	0.519728975861933	0.244791861707482	0.403520511173968	1	0.128212932900433	0.886028829742935	0.113432062017738	0.610467526670696	91.5 ± 45.27	108.67 ± 27.77	52.83 ± 8.28	91.5	108.666666666667	52.8333333333333	45.2730604222865	27.7676870560809	8.27613704843295
A. caccae	3.39830758703037	3.19370062995318	3.79887672039187	0.596525876690431	0.798313982924395	0.746373794473496	0.216146070037909	0.105074034051432	0.964849771751564	0.0956439393939394	0.768522399643763	3.52318016997109	3.79781239405837	3.40756848230664	-0.326677821494831	0.684213820832372	-0.453661938103036	0.327272837540329	0.387794537129013	0.999496025340139	0.401751893939394	0.99863121542809	3.31013984116661	3.20438849943175	3.37720746739759	0.241246672060477	0.642259276863205	0.320847335442425	0.369791745605842	0.361419157284116	0.993173277005566	0.410967938311688	0.930469235375313	0.217156279671915	0.670395172943698	45.67 ± 8.77	51.17 ± 9.06	33.5 ± 5.44	45.6666666666667	51.1666666666667	33.5	8.77369806739312	9.05691877946235	5.43905629069357
A. caccae L1-92	-1.04243376633797	-1.03953058024256	-1.04543168520566	0.0601497285981152	2.29099584635943	0.0188784829409925	0.484375008838929	0.686030391603572	0.999927408671391	0.742086038961039	0.990012519817529	-1.06389183729885	-1.15389555488697	-1.00372385105721	-0.133606783029542	2.26539511947921	-0.0588663641585871	0.476562513274613	0.672952555451668	1	0.813785173160173	1	-1.06616491381172	-1.06609220571562	-1.06616491381172	-0.125895542280118	2.5953578854576	-0.0250354077883694	0.484375008838929	0.787381516040065	1	0.7987858495671	0.993572000554422	0.668403702138861	0.882292407482358	2.5 ± 0.76	1.83 ± 0.4	1.5 ± 0.62	2.5	1.83333333333333	1.5	0.763762615825973	0.401386485959743	0.61913918736689
A. rhamnosivorans	1.87483835630277	1.80019054748525	2.00513280192868	0.112534314176427	1.18800044330198	0.0850388103825714	0.460937522211308	0.786212015591415	1	0.722199675324675	0.996351355520872	1.96721313081541	2.0011244597431	1.92107483392622	-0.00519910548212721	1.31520823022561	-0.00360728209926522	0.492187504416227	0.839074964684928	1	0.843276515151515	1	1.84424496636233	1.79553457498586	1.92325890722803	0.0339186530277225	1.22648912004219	0.0207747494822666	0.485714293752376	0.815035011291433	1	0.745518804112554	0.99437079919614	0.76164521613443	0.917032182326572	23 ± 7.91	18 ± 4.14	14 ± 3.79	23	18	14	7.91201617794099	4.13924308700677	3.78593889720018
E. bolteae	3.88940787189957	3.62967524392306	4.09873753444213	0.500782682595432	0.515754163822675	0.877238676180715	0.137662766657031	0.0565379655591218	0.889784005751143	0.0464353354978355	0.584020938010405	4.09028606825668	4.09383250864101	4.08316519487795	-0.0642877942567335	0.594764980540267	-0.0997080975728488	0.459740282522272	0.674107784542861	0.999862411916946	0.762496617965368	1	3.82122223653378	3.62830946323822	4.07487996964314	0.419773962738466	0.501364067288631	0.756299616239439	0.181818482440859	0.0983281772901391	0.963351800600534	0.0934963474025974	0.76171107696355	0.0820816826248656	0.569483098776035	65.17 ± 10.33	72 ± 11.4	53.17 ± 7.49	65.1666666666667	72	53.1666666666667	10.3260727180171	11.4017542509914	7.49407173111594
E. asparagiformis	3.41622474849927	3.27928529526386	3.5979802614021	0.27710829932776	0.507516699972446	0.477585448168203	0.290909233375191	0.33246596448173	0.988224102377953	0.291801948051948	0.892500268411119	3.68641518005836	3.61636395655332	3.78762648667969	0.19252777157195	0.535122684512672	0.377151962935253	0.3567709215136	0.415542498368545	1	0.408397591991342	0.983388593636755	3.50104540477899	3.2824324063501	3.77420385754501	0.457869499368741	0.51895068925058	0.812949001848131	0.171428896553087	0.0839528976631174	0.976588091483547	0.0831642316017316	0.737979153905239	0.153382734352915	0.626006869781833	50.33 ± 5.47	49 ± 11.04	42 ± 4.86	50.3333333333333	49	42	5.46910514719832	11.0423427465975	4.85798312059645
C. asparagiforme	3.42767575480562	3.2975087601473	3.60881967002396	0.279206817152377	0.503210533120617	0.483808728632541	0.283117033309004	0.317810386426745	0.980319505723348	0.281588203463204	0.872911517620416	3.70804242545059	3.61861140845283	3.78283654448061	0.172051229088634	0.551297300243611	0.296412285073523	0.377604240246411	0.451923565219652	0.998770524345509	0.442116477272727	0.988322587041567	3.518920258564	3.31722215714144	3.7978246536947	0.430088339497449	0.503266252766044	0.798739698229606	0.179687807021729	0.0925919039441875	0.969102107537996	0.0775838744588745	0.734376093142172	0.162079444115244	0.624939508227886	50.33 ± 5.47	49 ± 11.04	42 ± 4.86	50.3333333333333	49	42	5.46910514719832	11.0423427465975	4.85798312059645
E. clostridioformis	2.62531817356464	2.38789229825154	2.80621580860638	0.405539635798302	0.813804958898784	0.468433054192641	0.317708452146056	0.281559604670901	0.990425254634461	0.26954816017316	0.895704531909508	2.80938230021368	2.79417697402949	2.82451136089343	-0.020054528633886	0.714094607907888	-0.0301870788858524	0.486979174030241	0.746427116325387	0.99964029055228	0.811113365800866	0.999818215638528	2.64741836533655	2.40023835818652	2.81922849389493	0.361866039752295	0.753208299362988	0.485599576477881	0.294270973293744	0.336596637347455	0.995762698212847	0.306192505411255	0.951230488312131	0.365340883190057	0.75341617357797	29.5 ± 6.92	27.83 ± 3.41	21.33 ± 3.02	29.5	27.8333333333333	21.3333333333333	6.92218655243173	3.40995275301254	3.01846171271247
S. intestinalis	4.96155401876588	4.71827301267806	5.20789150455545	0.588983327798029	0.642660786013537	0.878862730215711	0.171875325703784	0.053328714316399	0.946086213527561	0.0586952110389611	0.697314892884538	5.29277469627335	5.21476069551047	5.33151733309171	0.0256662768099072	0.554985057962134	0.0488820079246211	0.483116892619525	0.871386532811649	1	0.779102408008658	1	5.03316497757666	4.73982276677288	5.31570823017607	0.563957630580597	0.537245306385622	0.965882366741978	0.127604639290146	0.0331298937582541	0.950822199272025	0.0313176406926407	0.589195302469489	0.075469431672189	0.575297570486551	133.67 ± 18.45	167.17 ± 42.01	121.83 ± 17.54	133.666666666667	167.166666666667	121.833333333333	18.4475231700928	42.0106467986919	17.5355195088268
R. hominis	3.14790147299873	3.169926318877	3.13408661244437	0.00801198118519864	0.593282755814612	0.0101775092552934	0.492187504416227	0.542914239886064	0.999819663274479	0.764119994588745	0.980061842420402	3.08105967503214	3.15292811493766	3.01629933248149	-0.138544337947244	0.496392267394726	-0.247320405857052	0.401041724871819	0.557110034771766	0.999576736577324	0.593868371212121	0.995089434921696	3.074052932784	3.14598276537903	3.0129164416666	-0.117553206221916	0.604380422746072	-0.109163901350795	0.424479210342838	0.696793745214673	1	0.662709686147186	1	0.545063771853013	0.827155889544351	41.33 ± 8.49	34.83 ± 5.84	25.5 ± 4.17	41.3333333333333	34.8333333333333	25.5	8.491826135238	5.83904482295216	4.1693324805457
R. intestinalis	3.03916195724108	2.91815722603436	3.15741604319964	0.314565986357755	0.994061477313522	0.272923571566388	0.3688312480254	0.473216927458503	0.999491779838601	0.472182765151515	0.981932554549319	3.11391007557627	3.15174740688041	3.09265329915281	-0.0387196268523113	0.777736648957917	-0.0384124422119617	0.485714293752376	0.785111052372209	1	0.813311688311688	1	3.01823547178444	2.95101509197024	3.0583364117642	0.156731401191886	0.729694304253918	0.228568488795545	0.393229229889995	0.500731327192663	0.999834264503927	0.545674377705628	0.990226506819706	0.594632533641938	0.851718233926757	38.5 ± 8.16	35.17 ± 5.26	27.33 ± 4.64	38.5	35.1666666666667	27.3333333333333	8.15577505002846	5.26255113461565	4.63800723491362
R. intestinalis XB6B4	2.03799747663081	1.81219058330382	2.69412036394898	0.857150310845543	1.15713011725865	0.631931000667443	0.275324833595992	0.215379405546065	0.994266262820354	0.216145833333333	0.90256147751549	2.49817230430389	2.63217583176652	2.4324611220849	-0.14920297875547	1.05930966567664	-0.0952373981919272	0.453125026725783	0.798268634426782	1	0.751792478354978	1	2.15281381465977	1.78719174627972	2.42561480437511	0.651423903454078	0.784068218044832	0.77521053406188	0.181818482440859	0.109530815099001	0.963189037936102	0.101156655844156	0.751478917958182	0.235774328128247	0.687843969772119	17.5 ± 2.19	23.33 ± 4.77	17.67 ± 3.21	17.5	23.3333333333333	17.6666666666667	2.18708329364323	4.76561760017641	3.21109188767795
R. intestinalis M50/1	-0.578562814427435	-0.549687144962958	-0.59507254457446	-0.0610502530222421	1.9123639580291	-0.0261053432462222	0.477922090358689	0.709147958663746	0.998633175061739	0.783837256493507	0.991985826591334	-0.69095334217697	-0.611598683290523	-0.866479603447015	-0.250006183935722	2.53563217904366	-0.0766533491480428	0.458333357045458	0.658702186921842	0.999087185274297	0.748613365800866	0.999095305735931	-0.649506228257687	-0.567418629838168	-0.815102960870679	-0.313703412786446	2.23713070221389	-0.127189143809668	0.412987063434108	0.515466911892113	1	0.7011295995671	1	0.606475101360416	0.856192962439191	4 ± 1.51	2.5 ± 0.67	1.83 ± 0.75	4	2.5	1.83333333333333	1.50554530541816	0.670820393249937	0.749073501808141
R. sp. 499	2.09840522177973	2.27798183912163	1.86197149070003	-0.370174005368149	0.986083142725735	-0.325351644295062	0.322078036609419	0.483747926179088	1	0.422416125541126	0.99820006127451	1.7508859755648	1.84261011279227	1.68147368953346	-0.0916163914252177	1.04779273308749	-0.0661420862534585	0.464935084746253	0.802008251209456	1	0.779356060606061	0.999010257512096	2.01257968763612	2.25642003738356	1.67275117265917	-0.475110670518391	1.0015894023325	-0.384894825810574	0.299479301707933	0.413152905013982	1	0.355942234848485	0.999436679856602	0.363673809243224	0.75000485261781	22.67 ± 3.84	13.83 ± 3.94	11 ± 2.5	22.6666666666667	13.8333333333333	11	3.83550663030467	3.93629831751157	2.50333111406915
R. sp. 831b	0.711662100745738	1.07173036608964	0.547098702453024	-0.198027903073252	1.87054307951647	-0.0854434603308143	0.449350678121296	0.823039599941006	1	0.796604437229437	0.999552799442405	0.859734542903605	0.562892383049879	1.14192016006273	0.433275099037919	1.49163084344421	0.255655077616466	0.384415653066572	0.540836746289909	1	0.458637716450217	0.989062049417305	1.09113958002375	1.01148789277727	1.12915549628117	0.208259023947163	1.83637938100516	0.117273364853651	0.441558474869782	0.600154920556335	1	0.694602272727273	0.99880285169213	0.651064765931268	0.877920684084385	10.83 ± 3.82	7 ± 2.86	6.83 ± 1.58	10.8333333333333	7	6.83333333333333	3.81590239800642	2.86356421265527	1.57938103206428
R. rectibacter	1.06282861848736	1.22818979936856	0.971978561517311	-0.181818740142461	1.38746880861271	-0.121521685822375	0.43636367272951	0.814435321428746	1	0.736810064935065	0.999635078463203	0.974318471619316	0.938384880842753	1.01858299655492	0.0503760719470856	1.4602613629903	0.0417549599337336	0.479166678460872	0.820245702739112	1	0.773065476190476	0.999231237512488	1.12168516740563	1.22966223480197	1.03820984331603	-0.130795929947809	1.63088498835206	-0.0673569492660777	0.458333357045458	0.75050218339098	1	0.734172077922078	0.998500203871127	0.697739591384827	0.894588223862748	11.67 ± 3.22	7.67 ± 1.61	6.17 ± 1.62	11.6666666666667	7.66666666666667	6.16666666666667	3.22145584755989	1.60554594383897	1.62104218877171
M. formatexigens	4.19537969913716	4.03729651974376	4.25259897632153	0.18133483668617	0.743757190823569	0.234807194132309	0.429687540537985	0.819219911314752	1	0.632626488095238	0.999114959173859	4.11714711275892	4.26558906290573	3.85060685759102	-0.380805790348992	0.634223843019729	-0.572442213702341	0.29166680913846	0.279373576243519	0.995423464229394	0.294439935064935	0.989276558237053	3.94068570497211	4.03956640336924	3.84324061487319	-0.27475781537759	0.967749197090232	-0.297808907579075	0.351562591995791	0.436184880239633	1	0.502570346320346	1	0.441356134411269	0.798285629390029	107.83 ± 27.52	77.67 ± 11.69	48.33 ± 8.2	107.833333333333	77.6666666666667	48.3333333333333	27.5214058103466	11.6895014626136	8.20027099823198
M. formatexigens DSM 14469	4.21209531628762	4.06522264606861	4.27445429093789	0.161961269915746	0.778908856546878	0.197464384971412	0.433766271668412	0.79871970242814	1	0.63374255952381	0.999648644179894	4.12391006968348	4.26772258628153	3.83703944189023	-0.423449487450316	0.630181875792343	-0.571378919631137	0.283117033309004	0.229543087349619	0.998548440708529	0.257541937229437	0.994457033128908	3.93433179199415	4.0284474549569	3.84979898032269	-0.305953580679332	0.990222964341474	-0.304664136091337	0.366233847235641	0.442667670971194	1	0.522845643939394	1	0.419851945205933	0.784915509730996	107.83 ± 27.52	77.67 ± 11.69	48.33 ± 8.2	107.833333333333	77.6666666666667	48.3333333333333	27.5214058103466	11.6895014626136	8.20027099823198
D. longicatena	3.40805906768194	3.14840215567883	3.63968952636296	0.548747373941852	0.807234352208277	0.635176228082007	0.231771046171869	0.129886912089322	0.974365760517468	0.123156791125541	0.794794967813485	3.44879022963191	3.64090127270995	3.14244845298474	-0.381607231704154	0.802176487311668	-0.463414030110004	0.296875137483906	0.265752430010017	0.999101356577218	0.311096455627706	0.99444482022607	3.13958136810156	3.13687275193395	3.14276871805025	0.148809731880132	0.808736405846596	0.181468710475877	0.411458384991597	0.646593175532573	1	0.628601866883117	0.996613734809242	0.259539728982175	0.701722801342709	45.83 ± 9.86	49.5 ± 8.85	32 ± 7.83	45.8333333333333	49.5	32	9.86379462704108	8.8534362443818	7.83156008298049
D. formicigenerans	2.22249910056497	1.99490010824006	2.46942399127038	0.474852167170855	0.900774684713546	0.486810653250227	0.301298833961019	0.289775930317986	0.990927268130696	0.270021645021645	0.890428560046581	2.46632878190973	2.48131660302371	2.45264498195414	-0.115854951651941	1.01176114008457	-0.102235876243203	0.447916696423873	0.701601383715749	1	0.805330086580087	0.99947907272126	2.19720882331855	2.01225024535333	2.45972524900207	0.396450653460785	0.884651018373956	0.398244584314107	0.32467543706256	0.448615814741842	0.996923132882638	0.376369724025974	0.958736381455018	0.372268686835878	0.755748410114865	22.17 ± 5.01	23.67 ± 4.9	16.33 ± 3.52	22.1666666666667	23.6666666666667	16.3333333333333	5.0094355415001	4.90351347958221	3.51820661385567
C. comes	2.48232827481741	2.36786745310591	2.61371573433126	0.235059734608404	0.88502795558172	0.248027498542955	0.381818252192457	0.562350473322562	0.998797546449727	0.52150974025974	0.970431838232544	2.45199173894474	2.61820633854571	2.33919848053873	-0.286006349455035	0.719072960013017	-0.39213082899682	0.353246843529948	0.438322218230294	0.990012220738718	0.495654085497836	0.991024340571571	2.33450532242675	2.37010434938681	2.30230706847966	-0.0394142056199938	0.901941846416828	-0.0470424021001085	0.479166678460872	0.817021011595015	1	0.795809659090909	1	0.526374230932514	0.820561526913661	29.83 ± 8.75	24.33 ± 4.82	15.83 ± 2.73	29.8333333333333	24.3333333333333	15.8333333333333	8.74611024652928	4.82124926180388	2.72539497647181
C. catus	1.88417184148987	1.76795110467118	2.00543336845413	0.279842771300754	1.1052952233647	0.253486851922288	0.387013053953315	0.570618755729484	0.996812854032236	0.534107819264069	0.971990990560971	2.08373302506799	1.98702370686634	2.1415004039174	0.0249399485011637	1.17257578111408	0.0158433055987797	0.486979174030241	0.807772033173506	1	0.793814258658009	1	1.94314706061504	1.78984607711017	2.12306812160928	0.271616468548404	1.02583163440127	0.238311512922429	0.393229229889995	0.699331756464639	0.998951100789305	0.521814123376623	0.980084839994095	0.614442475932751	0.860689087039125	18.17 ± 4.16	17.17 ± 4.04	14.33 ± 3.98	18.1666666666667	17.1666666666667	14.3333333333333	4.15865897188558	4.04488703317053	3.98050806360751
C. sp. ART55/1	1.86575431787349	1.70317578628043	2.06242435077835	0.34581773443164	0.785302829057961	0.424241995086192	0.307291794573584	0.392407314052605	0.982426169475918	0.352205086580087	0.898030062479584	1.82109783470616	2.04356886838686	1.57712029770146	-0.45544677729057	0.839085858906046	-0.489173935310519	0.286458480936742	0.335875643943291	0.974951818657816	0.367136769480519	0.965595385314375	1.65850656844749	1.71360037115256	1.59787423229687	-0.0886365170674699	0.775067465301406	-0.0978802518572914	0.444155875948408	0.694947467295709	0.9998587521364	0.714505546536797	0.992810185194441	0.348680262439896	0.732244271573897	15.5 ± 1.65	16.5 ± 4.14	9.5 ± 1.69	15.5	16.5	9.5	1.64823137534348	4.13722934663606	1.68819430161341
C. eutactus	-1.03284447777991	-1.25824539132267	-0.785514695432777	0.402510598188736	2.3792543766659	0.133122903152519	0.407792261457162	0.637809287000102	0.998694820453497	0.535494453463203	0.95871467711892	-0.980608694716254	-0.750973973545339	-1.16894715861217	-0.293071023523209	2.3416452722312	-0.097300945954328	0.429687540537985	0.744879877652533	0.997922784623325	0.701501623376623	0.996460700757576	-1.2007357001479	-1.31234880856281	-1.13296363525813	0.22428013762044	2.28068096669083	0.0849988881679322	0.45194807921503	0.664927574683363	0.998956225827216	0.635484307359307	0.975292179864792	0.528489800966272	0.822148148506983	2 ± 0.63	2.33 ± 0.84	1.33 ± 0.33	2	2.33333333333333	1.33333333333333	0.632455532033676	0.843274042711568	0.333333333333333
A. hallii	3.49016208128137	3.44730340701422	3.54423077772672	0.0443691168051381	0.730079102635251	0.0571374075017912	0.471354182908856	0.823414947368645	1	0.738416531385281	0.998155799520792	3.52994616304214	3.5501090728905	3.49765197765517	-0.0773835225091219	0.791491304454884	-0.0835788223121304	0.462337683632515	0.862369514634211	1	0.836816829004329	1	3.48163399760471	3.45726621056276	3.5253420285298	-0.00229046108385278	0.69295174708507	-0.00182780871263936	0.498701299431443	0.819377485366061	1	0.805076433982684	0.995280001440765	0.799650621927156	0.93057429848746	56.67 ± 7.52	46 ± 9.6	38.5 ± 8.62	56.6666666666667	46	38.5	7.52182011070311	9.59861101062718	8.62457728432724
W. hejianensis	3.47089496963187	3.23475796059006	3.66955159419903	0.460937263048206	0.488728627835833	0.906181487934248	0.150649734391232	0.0641793277006439	0.855589463522052	0.0584415584415584	0.587222909241936	3.63479424751757	3.66749803283014	3.57763703988535	-0.146648657448143	0.662074784240012	-0.219705588449246	0.405194860482653	0.568623855007713	1	0.673701298701299	1	3.3316620718221	3.2228124268346	3.54213894758587	0.309248969027709	0.753980760380718	0.403691873539098	0.338541768535368	0.405568980925485	0.999737608228423	0.375118371212121	0.966971381511452	0.168418508130141	0.645448243186134	46.5 ± 5.61	50.83 ± 8.09	36.83 ± 7.61	46.5	50.8333333333333	36.8333333333333	5.61397066849005	8.08874389369436	7.61321949710575
S. sunii	3.11958405597716	2.835617010121	3.39075146966218	0.639358286430762	0.572440562121998	1.03981319492546	0.135417106620942	0.0430972678937279	0.81615131080297	0.0405505952380952	0.499904769564125	3.32241289452057	3.39817183673896	3.23035293408667	-0.341185119808761	0.764404286256797	-0.39460303205922	0.322078036609419	0.255933363259847	0.998382956794402	0.415787337662338	0.990531573428413	2.97541598028542	2.83805575703104	3.21922941600309	0.299106284468564	0.761005296066853	0.335347419645409	0.351562591995791	0.609373278624871	1	0.423599837662338	0.976447759235484	0.1523923723179	0.626596671917722	35.67 ± 4.08	42.67 ± 5.3	27.17 ± 6.22	35.6666666666667	42.6666666666667	27.1666666666667	4.07976034154513	5.29570056219613	6.22048586884051
L. sphenoides	1.2567206893963	1.23925913635874	1.26428472315986	0.0309628416943495	1.0431453447562	0.0251083426631003	0.490909096021754	0.786528295646508	1	0.736133658008658	0.986922310198756	1.2367808839358	1.27784060941901	1.21004438310892	-0.194635722327259	1.04523285506848	-0.165300203798171	0.420779266464565	0.566992221007442	0.999101356577218	0.657704274891775	0.999399031234969	1.21541299178157	1.29139982144397	1.11800767421973	-0.202816819232276	0.985232733610463	-0.182531765327145	0.407792261457162	0.527020777652325	1	0.612520292207792	1	0.557606563745792	0.836832587015703	14 ± 3.77	9.83 ± 1.25	7 ± 1.32	14	9.83333333333333	7	3.76828873628335	1.24944432093275	1.31656117720877
L. sphenoides JCM 1415	1.29196255973441	1.29629572765016	1.28014818015735	-0.013179505115275	1.02332138804307	-0.0171128556773102	0.494791669610418	0.804575537643952	1	0.783989448051948	0.988544270235753	1.2176292143179	1.28560351089054	1.15732870226341	-0.2404375608954	1.04344814763811	-0.209266445715511	0.403645889887022	0.539980237632512	1	0.648150027056277	0.998970358345358	1.20618972876165	1.28238666405611	1.15376610559025	-0.136996117212533	0.937066201327172	-0.12874278148143	0.445312531280238	0.58468914252041	1	0.673701298701299	0.998854335768398	0.537743489562977	0.827145418447223	14 ± 3.77	9.83 ± 1.25	7 ± 1.32	14	9.83333333333333	7	3.76828873628335	1.24944432093275	1.31656117720877
L. saccharolytica	1.43078369984747	1.3493408570178	1.56223897912966	0.244721448337186	0.884449840028325	0.248855951231569	0.394805256685491	0.536312036760835	0.993770078238617	0.486252029220779	0.920260514648394	1.45374884184209	1.53666658480231	1.27365032083897	-0.258682045161847	1.20902417554381	-0.221403048862731	0.420779266464565	0.597060612627167	1	0.667850378787879	0.998970358345358	1.28007389280015	1.29760125270127	1.22298028891766	-0.02356476982703	1.13182444391065	-0.0194217472344477	0.490909096021754	0.81235654875976	1	0.816152597402597	0.999110884834344	0.578699841921273	0.837966111338679	12.33 ± 2.16	11.33 ± 2.44	7.17 ± 1.35	12.3333333333333	11.3333333333333	7.16666666666667	2.15509731669928	2.44494944278563	1.35195331937822
L. xylanolytica	1.14027886438079	0.867306786341358	1.38499128019534	0.36592263240195	1.45037263592338	0.250933125193534	0.408854219947247	0.61673890025051	1	0.567556141774892	0.987547163031332	1.18824247710084	1.32733225120029	1.09747297298099	-0.244552466485093	1.32917908614964	-0.167392901316548	0.415584464435902	0.681857344913215	0.999735231774991	0.712205762987013	1	1.01145487046378	0.953208566922696	1.05214631171552	0.033215955363004	1.29734702816745	0.0323274112694159	0.490909096021754	0.814269187095903	1	0.812043425324675	0.997453584136823	0.673558669742368	0.88239890253717	12.17 ± 3.63	11.5 ± 3.58	7 ± 1.57	12.1666666666667	11.5	7	3.62782457005726	3.58468966578698	1.57056253191863
B. fibrisolvens	1.59392515214226	1.45261386654144	1.69234964790895	0.228957762603924	0.777533738845641	0.282666067644535	0.364583415920345	0.532695038229423	0.989667276964721	0.502012310606061	0.941945807798042	1.64948863876453	1.73011076885732	1.50513841418214	-0.262725217601465	0.880973182369472	-0.269183501923672	0.387013053953315	0.512392962641395	0.998565028935203	0.582927489177489	0.988008573457792	1.48173971847988	1.46124894136778	1.50623160298592	-0.0575843007330761	1.08623518801234	-0.0446719087740834	0.480519491488215	0.765268418594122	1	0.827448593073593	0.997298019498206	0.539233111842641	0.835753100527306	15 ± 3.38	12.83 ± 2.2	9.33 ± 2.39	15	12.8333333333333	9.33333333333333	3.37638860322683	2.19722046635693	2.38979311052466
B. crossotus	1.55184475316344	1.32058925466361	1.81447785100173	0.528363810329997	0.864652482415858	0.572882119500752	0.265625169753521	0.234260087219935	0.951564138030173	0.237249729437229	0.7878869086817	1.52780855379744	1.75908792772154	1.18770879890175	-0.623132767081342	0.938505735178889	-0.658661097763093	0.246753438257678	0.19152596399559	0.967026430791895	0.232683982683983	0.921700847920246	1.25866932873125	1.29341369082837	1.21542406605079	-0.0383171054398881	0.895927035944492	-0.0311848084228367	0.483116892619525	0.753576103804089	0.998496624222045	0.772050865800866	0.991202580417837	0.231792235475938	0.664675142500675	12.33 ± 1.91	14.5 ± 2.63	7.5 ± 1.69	12.3333333333333	14.5	7.5	1.90904280843685	2.62995563967658	1.68819430161341
B. proteoclasticus	-0.447889476007679	-0.260858230049171	-0.778522579319051	-0.5570413782698	1.63776101159114	-0.291276866107226	0.364583415920345	0.491789391629619	1	0.536864177489177	0.99840703820196	-0.64512190420345	-0.817430876715094	-0.448059257725597	0.335828738212938	1.95354001335398	0.149748476610566	0.414062550045003	0.656840426893914	0.999090127618408	0.617880817099567	0.993967899659864	-0.347034136044947	-0.322513617856125	-0.389088103347685	-0.0697628099421079	1.63553640045808	-0.0434469184017729	0.484375008838929	0.683375339514204	1	0.754717938311688	0.998026948855727	0.547235518471144	0.830904881659911	4 ± 0.58	3.33 ± 1.94	2 ± 0.26	4	3.33333333333333	2	0.577350269189626	1.9436506316151	0.258198889747161
B. proteoclasticus B316	-0.472081138386735	-0.300426508502974	-0.828418083530967	-0.460090801272441	1.66441681668187	-0.276047146323337	0.392207855763149	0.509942084799043	0.997962325805655	0.584652326839827	0.992662471457114	-0.667345261384844	-0.752324282533293	-0.55313906246585	0.231840391214194	2.08598732521076	0.110058649513004	0.442708366141839	0.703381994035837	1	0.665888798701299	0.99569752853793	-0.304724653421292	-0.265103022700861	-0.391605960887357	-0.110349311213338	1.5589338329179	-0.0926021752055708	0.457142881415775	0.645453550643676	0.995662713203703	0.710447104978355	0.987345467032967	0.534687901556745	0.82152549017279	4 ± 0.58	3.33 ± 1.94	2 ± 0.26	4	3.33333333333333	2	0.577350269189626	1.9436506316151	0.258198889747161
B. hungatei	-1.35524139826806	-1.69957430098602	-0.835359452559162	0.76165925174119	2.69879997993268	0.229079072642117	0.369791745605842	0.557933948630738	0.99013266859818	0.395867153679654	0.921775130913508	-0.747578191692181	-0.781315907631194	-0.72016833606296	0.27257947917368	2.88565522524691	0.071642806122229	0.442708366141839	0.741209902092675	1	0.734527191558442	0.99863121542809	-1.19087385820861	-1.67331028313925	-0.702820638449467	1.07062001168105	2.72798228944119	0.307281429449964	0.316883235779889	0.420611703357942	0.995948818173931	0.327482413419913	0.936849541144981	0.420219926362958	0.774043303839733	1.5 ± 0.56	2.33 ± 0.8	2.17 ± 0.7	1.5	2.33333333333333	2.16666666666667	0.562731433871138	0.802772971919486	0.703167436990966
A. rectalis	2.63714281083561	2.78122767834437	2.47416644678943	-0.182779288292924	0.914475971531863	-0.160205043739536	0.445312531280238	0.784688588857743	1	0.765422077922078	1	2.42452855003429	2.44207179796385	2.41123693145342	-0.179717676514259	1.02694048273041	-0.162545781068512	0.427083375436809	0.634798726383576	1	0.720948322510823	1	2.60946727645509	2.78605798132548	2.4264956225171	-0.309984745704504	0.830323210539415	-0.361072090912409	0.355844244237074	0.468120348217138	1	0.48440882034632	1	0.598767375487856	0.858651010081038	34.67 ± 6.48	26 ± 5.8	17.17 ± 3.48	34.6666666666667	26	17.1666666666667	6.47902598989831	5.8022983951764	3.47770677953798
A. sp. AGMB13020	-0.0433129022614702	-0.0449147184382896	-0.0410451164023984	0.0781530056677786	1.5769005568378	0.0419217688740687	0.481770843649058	0.747537100403687	1	0.706709956709957	0.985491689421848	0.0855424565383203	0.0182454833692347	0.18295201019297	0.0858653885366127	1.73525883789354	0.0387028285356406	0.479166678460872	0.803173102558604	1	0.768821022727273	0.999907988763687	0.0741452885676415	0.0396554680047991	0.11122698456944	0.0810528308425411	1.65889206407101	0.0501526305571538	0.477922090358689	0.754888521179602	1	0.72463474025974	0.993747267943696	0.634905248070513	0.867338741752509	5.33 ± 1.45	4 ± 0.77	3.33 ± 0.71	5.33333333333333	4	3.33333333333333	1.45296631451356	0.774596669241483	0.714920352984241
A. sp. MB42-C2	-0.258438329389064	-0.666602656818701	-0.0427284393028646	0.664965069236759	1.83804042282062	0.29240975877279	0.348958427264429	0.427582091275925	0.994798869961493	0.422483766233766	0.940223379451822	-0.33526766658972	-0.0439835632035619	-0.681581288280855	-0.695730780221259	1.7747275800683	-0.312676170821201	0.325520945610412	0.405388206211975	0.990696123452993	0.451873647186147	0.987928825922852	-0.72059544956547	-0.762452026100602	-0.673139542746477	-0.0873625819891028	2.24103771467146	-0.0452534512537123	0.480519491488215	0.732860907627652	1	0.81348079004329	0.998904675813412	0.438232797329571	0.780199226711114	3.67 ± 1.31	3.67 ± 0.61	2 ± 0.63	3.66666666666667	3.66666666666667	2	1.30809445802324	0.614636297152859	0.632455532033676
A. sp. AGMB13025	-1.2115968445375	-1.52352512288363	-0.761756313171525	0.660966497507302	2.06135285252783	0.297183671566648	0.348958427264429	0.488181562187284	0.994026545639116	0.419304653679654	0.934098162725717	-0.735333609415349	-0.880206549705413	-0.628086571772998	0.240371607097813	2.15084457866802	0.0817092556028265	0.45194807921503	0.750256745921177	1	0.705762987012987	0.997862452940578	-1.01971419441234	-1.42730645255336	-0.513399318042424	0.887587832696029	2.0752042580755	0.375994048319369	0.309895958923605	0.466898556139365	0.99066476308858	0.337273403679654	0.901015146791172	0.479456771158691	0.797877304533455	1.67 ± 0.33	2.17 ± 0.65	2.17 ± 0.6	1.66666666666667	2.16666666666667	2.16666666666667	0.333333333333333	0.65404722901162	0.600925212577332
A. chitinilytica	0.126098799489319	0.465706055583436	-0.471608804866709	-0.961925828163754	2.16572533458923	-0.390101513489699	0.286458480936742	0.23558940443667	0.999246761988847	0.325926677489177	0.997828013978634	0.101608880319067	-0.40501415185813	0.37479972411578	0.777482405460552	2.16838733387133	0.299999564285681	0.322916781096678	0.342185119817843	1	0.369470373376623	0.967623778125518	0.355194406395044	0.410264984143461	0.298229913845444	-0.266081795596496	1.50236233902883	-0.136719938644708	0.445312531280238	0.682011779974406	1	0.733478760822511	0.999512987012987	0.414731677737837	0.771559390706657	7.33 ± 2.16	3.83 ± 1.92	3.83 ± 0.95	7.33333333333333	3.83333333333333	3.83333333333333	2.15509731669928	1.92209376577847	0.945750730607407
A. cellulosilytica	0.102116570073533	0.191333943528463	0.00775170399259917	-0.233008887271673	1.39277002636281	-0.111524793674756	0.414062550045003	0.449625685962808	1	0.651227678571429	0.997419990723562	0.0205117957572565	-0.0646380071396591	0.092029633708818	0.26445380812086	1.76107430967711	0.132521039852906	0.421875045256368	0.525296023739636	1	0.611421130952381	0.99925489549513	0.16624709125893	0.250772545301742	0.0900623260632765	-0.129273338152272	1.32987362535347	-0.101443718463265	0.466145852553757	0.715720333188804	1	0.729166666666667	0.996170633162213	0.541475938562052	0.826958792383901	5.67 ± 0.49	3.5 ± 0.92	3.33 ± 0.56	5.66666666666667	3.5	3.33333333333333	0.494413232473044	0.921954445729289	0.557773351022717
A. sedimenticola	-0.91245900382347	-0.668635832778247	-1.37885714267075	-0.561102072721625	3.11998992928679	-0.165418456047602	0.420779266464565	0.575978184497386	1	0.675459956709957	0.999801067962936	-0.989027213698448	-1.44689223160014	-0.533441968974805	0.720400194891317	3.55435255787291	0.183512224985845	0.412987063434108	0.591798702932538	1	0.566101866883117	0.995872954808502	-0.715772862989727	-0.720790952787802	-0.666627348133672	0.0536426339055742	2.75144348061482	0.0158182307702532	0.476562513274613	0.776654357594816	1	0.745975378787879	0.989750752502313	0.68488498307411	0.890630740518154	3 ± 0.82	2.17 ± 1.14	2.33 ± 0.99	3	2.16666666666667	2.33333333333333	0.816496580927726	1.13773654439173	0.988826464946088
Q. dongpingensis	2.20626793087382	2.04650019953698	2.3318282079892	0.265710612374331	0.804383035387645	0.287283717200148	0.369791745605842	0.502253215160971	0.998256770174364	0.465520156926407	0.947862087010612	2.34598079149571	2.35558017693761	2.33839095838085	-0.0551024284336963	0.896310228416955	-0.0508608709263007	0.472727288105946	0.738583941045497	1	0.783059388528139	0.999231237512488	2.193940203982	2.04370345054021	2.32771615578721	0.1989883700203	0.859137249342992	0.182672749273081	0.415584464435902	0.662044418949005	0.999146604669896	0.58105045995671	0.985699772045548	0.618246782509003	0.860237084123096	20.83 ± 2.44	20 ± 3.72	16.67 ± 4.61	20.8333333333333	20	16.6666666666667	2.441538676964	3.72379734500505	4.60916960465163
N. fermenticellae	2.00805035564533	1.88267457753189	2.1708155678999	0.280803141625666	1.00869085134724	0.225622051287978	0.377604240246411	0.644613729021245	0.999654346325153	0.516301406926407	0.982652776053303	1.96330434607068	2.18804869688768	1.82281547977491	-0.386978503230322	1.05530075236874	-0.359844581490994	0.338541768535368	0.479289617208121	0.999444371157897	0.481009875541126	0.992177844027568	1.86894890052604	1.9099923171126	1.83957624980406	-0.133966461238643	0.865388920724684	-0.152892037336265	0.42337666749082	0.614432255786218	1	0.728033685064935	0.995526657099053	0.527938683355203	0.825816464443426	20.17 ± 4.4	17.83 ± 3.08	11.67 ± 2.68	20.1666666666667	17.8333333333333	11.6666666666667	4.4001262608147	3.08130563956977	2.67913750632135
C. furentiruminis	1.75821359206205	1.77267748546969	1.75462083182871	0.244622300022503	1.4565145267791	0.143651144041412	0.432291705646073	0.53092723839323	1	0.63666801948052	0.991337025997173	1.754928074816	1.76812216773668	1.75032804691446	-0.161026330675181	1.40942289228395	-0.101639723538549	0.450520861572477	0.701439808299492	1	0.795657467532468	1	1.75211516367576	1.78332079465324	1.73986629523499	0.0764853885483303	1.34990817887824	0.0487597589224784	0.475324689231185	0.742508076911295	1	0.776954816017316	0.998495412042079	0.737568877183145	0.91127790155737	17.83 ± 4.96	17.5 ± 4.94	11.17 ± 2.36	17.8333333333333	17.5	11.1666666666667	4.96263818727275	4.93794829188534	2.35820082077653
K. sp. IPX-CK	0.43150439000077	0.331511011286413	0.558149894005139	0.181900854159204	1.41411352454754	0.112132721467445	0.437500035881837	0.645954332547702	0.994027009521219	0.595610119047619	0.976092259065843	0.993667078025738	0.574405540918256	1.37848506003147	0.939341107841384	1.28799312073458	0.658342089759767	0.207792457284853	0.154061805822844	0.985885458649374	0.14845441017316	0.8630819376254	0.822893111001317	0.347515366593164	1.34773002023504	1.09481524922776	1.20814015249779	0.844094617351658	0.163636709071714	0.0817572815454942	0.975160384123203	0.0536897997835498	0.662729314371335	0.116605195093418	0.592972467183307	6.33 ± 1.33	5.5 ± 1.43	7.67 ± 0.95	6.33333333333333	5.5	7.66666666666667	1.33333333333333	1.43178210632764	0.954521404218424
K. sp. MB12-C1	-0.0481221742365427	-0.456933630005776	0.370297449970079	0.774806038530757	1.35496964768701	0.560708519263522	0.27083349728541	0.278185224860508	0.961120984734154	0.236522591991342	0.820556476977027	0.419574634334898	0.406670025283646	0.438285093906239	-0.00936754098586068	1.46641186393144	-0.00523497315019052	0.498701299431443	0.704532330920036	1	0.786052489177489	1	-0.0274006755415197	-0.440211807616522	0.487718631689037	0.896383568293584	1.49304905893924	0.446620144851523	0.250000188379166	0.56134312191412	0.99690872116699	0.23339420995671	0.897502149691202	0.258152033252246	0.691771518291638	3.67 ± 0.61	5.17 ± 1.28	4.33 ± 1.02	3.66666666666667	5.16666666666667	4.33333333333333	0.614636297152859	1.27584394726698	1.02198064778373
L. gingivalis	0.356686604629561	0.468249343164194	0.172296134462703	-0.227512427097917	1.56301208543317	-0.117456353201573	0.424479210342838	0.610450390018641	1	0.704443993506494	0.998292072510823	0.277991072107516	0.0423170571557634	0.477083655638491	0.156670869628197	2.09060069501768	0.0542472954712971	0.46875001772985	0.757044781482076	1	0.681733630952381	0.999010257512096	0.490669663177433	0.506144360613519	0.475569544380682	-0.0347800645006835	1.76188084008655	-0.0144031965595675	0.489583339222754	0.550823286061678	1	0.803165584415584	0.998562630286439	0.651828579606661	0.873898490071142	7.17 ± 1.56	4.67 ± 1.38	4.17 ± 1.74	7.16666666666667	4.66666666666667	4.16666666666667	1.55813278566937	1.38242942355518	1.74005108481843
L. umeaense	-1.19332169627431	-1.41144290487643	-1.07087748639985	0.353596839104492	2.97229009333671	0.117208952898354	0.429687540537985	0.497891266968374	0.998056200389209	0.60061553030303	0.985134807192961	-1.47898985855222	-1.04000368452894	-1.98660418349051	-0.942764390781305	2.58430487350945	-0.316249250703476	0.335937603905084	0.363625306740643	0.996699817223111	0.450250270562771	0.994572118386927	-1.74262203244221	-1.33678500536277	-2.07180567090897	-0.635854367031752	3.61946985780406	-0.134173181103276	0.42337666749082	0.700158160978767	1	0.672094832251082	0.999982569513819	0.5111015148815	0.821554975268512	2 ± 0.82	2 ± 0.63	1 ± 0.63	2	2	1	0.816496580927726	0.632455532033676	0.632455532033676
S. musculi	0.384262808308939	0.267192643720594	0.48696865542265	0.396931888304965	1.8042707684316	0.197814052372133	0.406250054912278	0.578059235841921	0.999647111156486	0.56442775974026	0.972421426179624	0.187489947950941	0.479129523006546	-0.113309706258205	-0.571557123207901	1.85923149616427	-0.258637453078818	0.374026049649864	0.531355128543929	0.99964029055228	0.545539096320346	1	0.0868887019667888	0.278448115712485	-0.121020972040042	-0.233157656523098	1.93442628897913	-0.120282288664908	0.442708366141839	0.739849528445177	1	0.721979843073593	0.996342415839121	0.548631543547009	0.831962064532358	6 ± 1.69	5.83 ± 1.28	3 ± 0.86	6	5.83333333333333	3	1.69312334656004	1.27584394726698	0.856348838577675
S. sp. F0698	-0.0120624808146585	-0.221128766188292	0.256593031956926	0.481953007865561	1.31958090411157	0.289252538476101	0.346354262552145	0.501997475471513	0.993799899376707	0.436164096320346	0.922639545152748	0.133687033220228	0.199311728703393	0.0632991997132351	-0.0941510908227183	1.39980689025427	-0.0566618315854265	0.476562513274613	0.740778320275359	0.998961121380174	0.759165313852814	0.999095305735931	-0.143594714680371	-0.254611012529859	-0.00558678986346717	0.237745054451104	1.40492159731838	0.15052128586212	0.434895870760785	0.649406829445347	0.998526265445441	0.618726325757576	0.95626283718138	0.479997125358559	0.801681068911428	4.33 ± 0.88	4.5 ± 0.81	3.5 ± 0.99	4.33333333333333	4.5	3.5	0.881917103688197	0.806225774829855	0.991631652042901
W. chipingensis	-0.194017970946089	0.213297090104009	-0.589442180578564	-0.795504642874227	1.7641422289196	-0.429028206603153	0.280519633363839	0.352951340813819	0.991645093719009	0.377739448051948	0.974896622973265	-0.21184871596799	-0.65334170262865	0.143211246792574	0.854012154634081	1.67159241079055	0.440210517111222	0.307291794573584	0.307877027909349	0.994571318861711	0.293712797619048	0.919228333306761	0.19268489864012	0.211874058037255	0.180779739670576	0.0619803634858913	1.47150142029311	0.0363513363724424	0.480519491488215	0.727113042324567	0.999437493790191	0.735135957792208	0.992379347328992	0.326520304932253	0.725302599433852	5.33 ± 1.15	2.67 ± 0.95	3.67 ± 0.88	5.33333333333333	2.66666666666667	3.66666666666667	1.14503760248784	0.954521404218424	0.881917103688197
P. xylanivorans	-0.225699929422191	-0.225710498654633	-0.220816782447822	0.0393839953867143	1.63960389083514	0.0191043999971238	0.486979174030241	0.758971565184985	0.999927408671391	0.734814664502165	0.992183744643055	-0.149452160592389	-0.225952219816657	-0.0349924557479584	0.0789761902198629	1.8685663029632	0.038604688222418	0.473958348090526	0.691551599791549	1	0.762970102813853	0.997641472940186	-0.0936405689884259	-0.225917519947934	0.0287941246570185	0.132030780825399	1.92455174059611	0.0380901065404295	0.476562513274613	0.736786338085163	1	0.752587256493507	0.998178711720378	0.690517555112173	0.892898527855892	4.67 ± 1.38	3.5 ± 0.67	3.33 ± 1.15	4.66666666666667	3.5	3.33333333333333	1.38242942355518	0.670820393249937	1.14503760248784
A. herbilytica	-0.617557890178214	-0.348255323810927	-0.91505589248729	-0.483790134262529	2.29506664784904	-0.17759411891907	0.394805256685491	0.661191251747656	1	0.640185335497836	1	-0.832753085304908	-0.916420154699233	-0.771269987613565	0.274701169319181	2.89783160778896	0.0670625074696681	0.467532485863235	0.809257654461055	1	0.726647050865801	1	-0.545212981524077	-0.353346673583468	-0.789253078283576	-0.231345027674149	2.81315775210957	-0.0624679718119706	0.45572919188353	0.732614241234422	1	0.738822375541126	0.998393815386003	0.657560138585568	0.880296616335851	4.17 ± 1.11	2.33 ± 0.76	2.17 ± 1.01	4.16666666666667	2.33333333333333	2.16666666666667	1.10805134257298	0.760116950066092	1.0137937550497
L. eligens	-0.620013603521026	-1.06173609550414	-0.132121562805148	0.805362478241311	2.1658149174328	0.334841782420079	0.333333439296801	0.58007386909343	0.995398248521995	0.413842667748918	0.938864000327032	-0.259070496104472	-0.113990983448683	-0.363447408518117	-0.121572668668652	2.1845228407859	-0.0411689847931792	0.473958348090526	0.790504583344367	0.999097480467118	0.774046266233766	0.99884703364817	-0.724432406300798	-1.03214570117426	-0.379799273427303	0.596115341465368	2.06163687392498	0.300305651029714	0.382812570076623	0.52213748600293	1	0.468191964285714	0.955075936912816	0.53119277493082	0.827454359762106	2.5 ± 0.56	3.5 ± 0.99	2.17 ± 0.48	2.5	3.5	2.16666666666667	0.562731433871138	0.991631652042901	0.477260702109212
A. aminofermentans	-0.501597961487489	0.0918030425379817	-1.34849759208171	-1.410076238834	2.08268457719161	-0.591768421996565	0.194805468275136	0.130090501522882	0.983727637270221	0.149299918831169	0.939734940033728	-1.7994787759113	-1.31417304510479	-2.42422635353953	-0.814423321516365	3.75642449623753	-0.186762048279858	0.375000075351832	0.57738763112631	0.998557458199587	0.570498511904762	0.998556060681849	-0.909099594783592	0.135299544603843	-2.69169473964548	-2.72986319103559	2.65014851390881	-0.971465121774743	0.0961045495875719	0.0469754717723355	0.96029116202428	0.0426305465367965	0.92324641504329	0.0792675196397731	0.566579739863976	5.33 ± 1.15	1.33 ± 0.49	0.67 ± 0.49	5.33333333333333	1.33333333333333	0.666666666666667	1.14503760248784	0.494413232473044	0.494413232473044
C. colinum	-1.75484522468449	-1.79969424832645	-1.71968373248151	0.032082980014974	3.08767065967729	0.0145329016388706	0.498701299431443	0.772466904054115	0.999927408671391	0.767366747835498	0.993224980579674	-1.31482757402822	-1.73385336401968	-0.899752510885082	0.72109328625031	2.79731090976542	0.210151232042568	0.372395910471498	0.512589734558419	0.999772833700938	0.464404085497836	0.973003531097511	-1.37841324971223	-1.94102241941182	-0.927571072835208	0.945242435574303	2.81730074889253	0.29109054364521	0.366233847235641	0.496748783129507	1	0.444061147186147	0.971921234617755	0.52672067165237	0.825468630167529	1.83 ± 1.05	1.17 ± 0.4	1.67 ± 0.49	1.83333333333333	1.16666666666667	1.66666666666667	1.04615698843168	0.401386485959743	0.494413232473044
H. luporum	-1.71250009057322	-1.79451286774932	-1.53617988553587	0.0322273275249394	3.39780560217038	0.00769293992374731	0.490909096021754	0.761074823409987	1	0.768804112554113	0.99341652014487	-1.54094651490771	-1.57050839118043	-1.49467862779124	0.144049470567212	3.25853592987118	0.0375757288590886	0.471354182908856	0.692966335618494	1	0.734763933982684	1	-1.76416214731857	-1.96259643520568	-1.52765375658963	0.335490872479218	2.80071388403434	0.0906339251854625	0.441558474869782	0.696291189323504	0.998874951610584	0.652411390692641	0.980430620035366	0.641476316344413	0.869259515884695	1.67 ± 0.88	1.5 ± 0.72	1 ± 0.37	1.66666666666667	1.5	1	0.881917103688197	0.718795288428261	0.365148371670111
C. Epulonipiscium	-1.69462299528167	-2.04032822056716	-1.1432454072278	0.89326593390498	3.49291666940862	0.217069294758073	0.381818252192457	0.597535306128681	0.997123835110976	0.479301948051948	0.960256021903541	-1.36750189666156	-1.11056358176047	-1.53852484458168	-0.402699979945477	3.22626099364193	-0.10713561905022	0.440104201008948	0.756547627221292	1	0.740039908008658	0.999010257512096	-1.91476382338776	-2.09813973138623	-1.71294038425457	0.575421377619706	3.33030755565443	0.133203537066714	0.412987063434108	0.608032911809417	0.999734364463523	0.574100378787879	0.980545979121201	0.576038481715758	0.845206553123432	1 ± 0.37	2 ± 1	1 ± 0.37	1	2	1	0.365148371670111	1	0.365148371670111
C. Epulonipiscium viviparus	-1.77548336167734	-2.13160180610167	-1.30794668289142	0.737993446443586	3.46178254929975	0.179280640979898	0.390625064918509	0.59941591920186	0.999131907530862	0.489042207792208	0.95960597687986	-1.45570965252027	-1.20624484828655	-1.59941658991712	-0.206026317632665	3.64551432007372	-0.0553252592885107	0.467532485863235	0.80120027689834	0.999862411916946	0.78028612012987	1	-1.84819937836101	-2.18584526885618	-1.49226401762029	0.78829148560728	3.27205458655818	0.18453951498104	0.371428648830288	0.534545733344806	0.999146604669896	0.509503517316017	0.952890024052882	0.545459640272211	0.832611727258927	1 ± 0.37	2 ± 1	1 ± 0.37	1	2	1	0.365148371670111	1	0.365148371670111
P. atlantisensis	-0.613191679178664	-1.23139916446623	-0.431647180978049	0.806778866524466	2.75684717419309	0.279274013597435	0.361979251101421	0.269260256109709	0.995265716610151	0.432951163419913	0.943454074668681	-0.980522306638809	-0.432031668953183	-2.07491560137389	-1.68965618312257	2.20912894284181	-0.626639261320622	0.195312773898914	0.126323332177697	0.971128140802954	0.162963338744589	0.914382942602988	-1.84727400973347	-1.22096483345527	-2.17160346225026	-0.591529661141568	3.72579621817164	-0.131995095548436	0.428571469565685	0.72315727323202	1	0.665618235930736	1	0.232630308260928	0.668740520435191	2.83 ± 1.33	2.83 ± 0.4	0.67 ± 0.33	2.83333333333333	2.83333333333333	0.666666666666667	1.32706861582629	0.401386485959743	0.333333333333333
V. guaymasensis	-1.73623992173978	-1.76594333426755	-1.69810083008113	0.050131785740712	2.78655396373999	0.00876839070436746	0.489583339222754	0.780455157456169	1	0.755089962121212	0.990680150779733	-1.72911336924344	-1.80696779808063	-1.68206478684778	0.067972623644815	3.05272707929049	0.00971645360846932	0.490909096021754	0.766902402650527	1	0.73339420995671	1	-1.71760474623595	-1.83656464193998	-1.63447385939928	0.192204551378733	2.63467418279717	0.0603568613896956	0.462337683632515	0.725460320982795	0.998421754887613	0.68068520021645	0.986291434260855	0.595666729072145	0.845976240281936	1.33 ± 0.42	1.17 ± 0.4	1 ± 0.37	1.33333333333333	1.16666666666667	1	0.421637021355784	0.401386485959743	0.365148371670111
A. sp. MB30-C6	-0.429716621881817	-0.686606760760777	-0.0449252229471648	0.736088993868766	1.87629258923574	0.327535505312849	0.325520945610412	0.363832904046765	0.994526319452751	0.349905303030303	0.898346006316703	-0.462904376680999	-0.110584896281262	-0.837716447889913	-0.835953683917344	2.16391894449076	-0.344072746575762	0.346354262552145	0.405716218035951	0.997410921128104	0.472182765151515	0.990023749398749	-0.817944545473289	-0.810650460941813	-0.832889355336129	0.0789201965530397	2.22441819888125	0.0205885662232409	0.488311694886532	0.773648536753403	1	0.717194264069264	0.995193358482203	0.467830583475805	0.79198224538494	3 ± 0.86	3.5 ± 0.72	1.67 ± 0.42	3	3.5	1.66666666666667	0.856348838577675	0.718795288428261	0.421637021355784
F. prausnitzii	5.72315860583658	5.72088400941442	5.74627649195108	0.0933293077323589	0.927726888442241	0.0782737648437388	0.470129886983215	0.660497335963601	1	0.779153138528139	1	5.65125915319981	5.71427463717906	5.63557363402687	-0.247815705548047	0.952049215455473	-0.273937618903197	0.407792261457162	0.483021967329961	1	0.733918425324675	1	5.69253769694858	5.73453249661609	5.65327127167514	-0.112396142063749	0.636196767155754	-0.160362254536763	0.428571469565685	0.632293056014375	1	0.72365395021645	1	0.819283051691763	0.942221669402192	264 ± 26.4	254 ± 58.7	150.83 ± 25.03	264	254	150.833333333333	26.4020201247304	58.7003691073006	25.0312027499901
F. prausnitzii L2-6	2.80975706264835	2.84029545263212	2.7495478589578	-0.0547249509893408	1.1138718187606	-0.058655551133797	0.485714293752376	0.751127503966012	1	0.845846861471861	1	2.86386419482855	2.76398420133793	2.95290218276676	-0.183086313441682	1.42160622231709	-0.145320101731185	0.45572919188353	0.609647513391372	1	0.833722267316017	1	2.90164137439562	2.84468421486087	2.99620338377618	-0.0263763624294775	0.902992437785616	-0.0219539324524176	0.485714293752376	0.729303126192349	1	0.835311823593074	0.999777160476744	0.828812428150188	0.941812540624755	37.83 ± 3.48	39 ± 11.6	22.33 ± 4.29	37.8333333333333	39	22.3333333333333	3.47770677953798	11.5959763136472	4.28693104420607
F. prausnitzii SL3/3	2.35122121595491	2.26473174948069	2.5036217018973	0.321797393714331	0.947267183085025	0.324408550709359	0.382812570076623	0.464107971430272	0.999075092171664	0.475750811688312	0.96481051141347	2.22048822625672	2.52832949025077	1.9663855239071	-0.5550275954733	0.99697377256846	-0.568372636584232	0.283117033309004	0.215856195417032	0.989928429408193	0.282146239177489	0.975540621831549	2.11336522701813	2.28660649202409	1.94625912048197	-0.311750806942052	0.971832794794803	-0.274990118870292	0.348052042170242	0.479684684926664	1	0.478845373376623	1	0.368739130451768	0.756300479038585	24 ± 4.55	23 ± 4.27	13 ± 3.11	24	23	13	4.55338701774112	4.27395211328656	3.10912635102961
F. sp. I3-3-89	3.49229710642768	3.56385432164528	3.30110024187014	-0.0830498129182828	1.68886955216187	-0.0403157403067028	0.486979174030241	0.90217007027898	1	0.921316964285714	1	3.49788820926363	3.34249522259862	3.52909535123547	-0.05539022795534	1.54479953923656	-0.0298759913665703	0.492187504416227	0.838803709561282	1	0.903612012987013	1	3.55616962092598	3.59061343302507	3.53930370927318	-0.156244177663454	1.10195350906827	-0.133848950820052	0.453125026725783	0.722070602001342	1	0.733901515151515	1	0.885331038491965	0.961536053596041	59.83 ± 9.7	53.5 ± 18.22	33.17 ± 6.58	59.8333333333333	53.5	33.1666666666667	9.6967921385259	18.2204098014653	6.5849154217128
F. sp. I3-3-33	2.79338373939371	2.68006764422542	2.88316328602963	0.285694094728198	0.881128390148122	0.302010947338607	0.371428648830288	0.499546514250222	0.999654346325153	0.502536525974026	0.983870079032855	2.94290827950517	2.90826164400818	2.96577050552595	0.0681082272342035	0.610187182639353	0.101918639655355	0.454545480313275	0.72317738156737	1	0.694585362554113	0.999231237512488	2.90299002204622	2.71841090434995	3.00515991934296	0.339248758753282	0.74778133685232	0.385264939163249	0.348052042170242	0.345243015258144	0.99937680648087	0.391690340909091	0.965546720315505	0.55158430366731	0.832513990267821	32.5 ± 5.21	30.17 ± 5.36	25.33 ± 4.54	32.5	30.1666666666667	25.3333333333333	5.20736657694335	5.35671955999607	4.53627355632107
F. sp. IP-3-29	2.06097906551435	1.89893346730039	2.41243581815317	0.476992829009461	1.03128101457469	0.449507486146224	0.32467543706256	0.42788207657594	0.99962323385799	0.371178300865801	0.950888196949006	1.90773235113083	2.44409675864463	1.62081637924872	-0.789072022654063	1.23906631842686	-0.602129840438932	0.249350837565588	0.209157663816415	0.986502277157525	0.222368777056277	0.977249789952712	1.75890141469399	1.8798476369341	1.5680312893651	-0.388457639530281	1.06237001661332	-0.346048539449588	0.361979251101421	0.385140628401183	1	0.494504193722944	1	0.327896255942238	0.732910778612903	18.67 ± 2.42	19.83 ± 3.76	9.83 ± 2.77	18.6666666666667	19.8333333333333	9.83333333333333	2.41752858192917	3.76312517877244	2.77388616284887
F. sp. HTF-F	1.50983992066974	1.32596869639952	1.70511015466458	0.297168879967033	1.23634313487458	0.207067538740827	0.400000058563216	0.712287551735158	1	0.587797619047619	0.992104729753881	1.88345145549641	1.72922636571946	2.02022210542254	0.308685096813159	1.41519188077435	0.202583252669463	0.393229229889995	0.807549687343906	1	0.593902191558442	1	1.56802982084908	1.30414534568636	2.03826305232885	0.524038492918012	1.3845969699433	0.318258833342076	0.369791745605842	0.643048521392054	1	0.405658143939394	0.979544634975446	0.51806481201705	0.825415669457931	13.33 ± 2.19	12.33 ± 2.26	12.5 ± 4.16	13.3333333333333	12.3333333333333	12.5	2.185812841434	2.26077666104176	4.16132991562393
F. sp. I4-1-79	1.44360024628985	1.41571720656436	1.46908157277862	0.116870538559967	1.19907294538582	0.0869922915724753	0.457142881415775	0.727742859470706	1	0.71680533008658	0.983345966959079	1.15566071116015	1.40467007782284	0.851775790969238	-0.774643918781688	1.36873099443399	-0.544331743634051	0.290909233375191	0.260592010309546	0.990744598642696	0.34085836038961	0.978506001344247	1.19435072402895	1.42206387788882	0.847008724260008	-0.623085111603952	1.10668710559156	-0.526069629998374	0.265625169753521	0.22767146330304	0.995765813799329	0.304281655844156	0.984338361291486	0.33491422264982	0.722382402186075	13.5 ± 1.34	14 ± 4.38	6.17 ± 1.74	13.5	14	6.16666666666667	1.33541504160068	4.38178046004133	1.74005108481843
F. sp. CYL33	0.736807583563847	0.638884511288556	0.867112666093183	0.222663409007239	1.41336616574423	0.16202256433925	0.43636367272951	0.721349232167235	0.998859276827593	0.653409090909091	0.987093796441841	0.339568701815741	0.879135077803716	-0.170069741062523	-1.02920574107567	1.6247666369297	-0.614142466941255	0.246753438257678	0.203711910995217	0.973767350109758	0.234510281385281	0.964217293106981	0.319706254286467	0.636646416526029	-0.150770756806678	-0.876687404378993	1.45084168133943	-0.494391642223503	0.283117033309004	0.274230312763319	0.999800953215725	0.326670725108225	0.994185718795094	0.270126687029869	0.696408744519068	8 ± 1.21	8.17 ± 2.52	2.83 ± 0.75	8	8.16666666666667	2.83333333333333	1.211060141639	2.52212432507026	0.749073501808141
F. sp. I4-3-84	0.399864179723832	0.325481800294499	0.4939274388273	0.191062645896755	1.36977067857057	0.132893411662474	0.440104201008948	0.732150498129	0.999933694772667	0.658718885281385	0.984837539394133	0.742677678724889	0.603336441945143	1.02632035924764	0.197145551230687	1.78295131239974	0.0908453405556902	0.460937522211308	0.768348631999383	1	0.717819940476191	1	0.559064453916368	0.320408190095709	0.986643544506258	0.295147375859965	1.73452278056259	0.166753945061806	0.427083375436809	0.794678720906648	1	0.632153003246753	0.998380517197565	0.704056770175101	0.897739096609317	6.83 ± 1.3	6.17 ± 1.19	5.5 ± 1.91	6.83333333333333	6.16666666666667	5.5	1.30170827931778	1.19489655526233	1.91049731745428
F. sp. IP-1-18	-0.0261680268370101	-0.225428896843079	0.171382890240672	0.162852118543241	1.90904639906737	0.0761183662506157	0.444155875948408	0.791956376324762	0.999619945115451	0.709111201298701	0.989467866514382	0.123655200669383	0.098616196826117	0.149464983276376	-0.0342850494342146	2.06431326690685	-0.0110652372162149	0.492187504416227	0.811613415973733	1	0.780979437229437	0.999907988763687	-0.054921211330047	-0.208892768908123	0.170631306564851	0.150991733901948	1.85450982760473	0.0763696971808013	0.460937522211308	0.812676803339367	1	0.7011295995671	0.994727842506163	0.69304798311702	0.88813752403693	5 ± 1.29	4.33 ± 1.31	3.5 ± 1.38	5	4.33333333333333	3.5	1.29099444873581	1.30809445802324	1.38443731048635
F. sp. I2-3-92	-0.669414394732208	-0.863479779324293	-0.351588659242017	0.555999869397175	2.11583642912322	0.219352993516051	0.381818252192457	0.71727183776957	0.996153913522717	0.519717261904762	0.957100438433051	-0.971248989348688	-0.249938036242807	-1.98849422284015	-1.50851297753394	3.3733845665114	-0.385486267063649	0.277922233459087	0.30182628936293	0.992772033408788	0.290787337662338	0.972136131681638	-1.16847628188895	-0.876036715224649	-1.84927782528126	-0.993346095284109	2.7881325168266	-0.304797505659788	0.364583415920345	0.36865233630757	0.99990283726894	0.505191423160173	0.993328373015873	0.391362226335023	0.75694161301272	2.5 ± 0.43	3.5 ± 1.23	0.83 ± 0.4	2.5	3.5	0.833333333333333	0.428174419288838	1.23153021346074	0.401386485959743
F. duncaniae	3.17744057525479	3.07446598777004	3.34067152128443	0.288246496144534	0.664713504212409	0.445185913384507	0.327272837540329	0.326930505883755	0.985007497648613	0.334855248917749	0.914164970919862	3.38975260475992	3.32510159843709	3.44139144849109	0.130552764240213	0.666561538681332	0.185351595446481	0.403645889887022	0.598078476573623	1	0.583789908008658	0.998326543248418	3.24846514667682	3.07720068459119	3.4101347951273	0.389214326351009	0.588586923425697	0.641116394122752	0.23958353528829	0.17339792883518	0.975589353778681	0.173346185064935	0.811106942300547	0.25149325949576	0.692952343626632	41.33 ± 4.91	42.5 ± 11.36	34.5 ± 5.26	41.3333333333333	42.5	34.5	4.91030662088541	11.3629514945135	5.26466206576136
S. variabile	5.04890353416597	4.97519725497212	5.10237470592592	0.165794781593065	0.632629543118797	0.253122136629942	0.403645889887022	0.502963873158046	0.999670908806287	0.486522591991342	0.981248135067344	5.21380340772966	5.12312308643053	5.34224742943112	0.154959197022536	0.597476331319726	0.287430932090222	0.380208405154813	0.500277371464842	1	0.445566152597403	0.999166476091699	5.18052953845185	4.96494128865179	5.33374547003014	0.338645372131914	0.571190319208216	0.556919833996148	0.265625169753521	0.206810693992545	0.994721658389577	0.196360930735931	0.924248550020718	0.373515120880813	0.758430665968299	167.17 ± 23.78	162 ± 50.34	135.5 ± 24.56	167.166666666667	162	135.5	23.7801270905865	50.3375274190804	24.5638623455949
U. Subdoligranulum	4.87748068577508	4.50600814399056	5.43999774572022	0.801095351700132	0.788041413540639	0.863903307081237	0.22337684749392	0.0994725887253977	0.984636398692398	0.0867999188311689	0.778417601035285	5.45945980121727	5.46132251676612	5.45784855475956	-0.0209729494002975	0.816099100898486	-0.0283595270346525	0.486979174030241	0.877656158938243	1	0.866561823593074	1	4.78881274615954	4.50508028349659	5.46154221290899	0.779653181193525	0.903688803709898	0.784114319254493	0.242187698465259	0.13150861222927	0.996448656857076	0.123900838744589	0.88844857374699	0.167591220242349	0.653590532700046	130.5 ± 19.39	174.17 ± 50.83	129 ± 26.75	130.5	174.166666666667	129	19.3902896660502	50.8333333333333	26.7482086627622
F. plautii	5.86853784376972	5.4798297426846	6.1296111337581	0.663522574801643	0.345157413987772	1.87887385332377	0.0156294445919083	0.00190024623543274	0.354003465596357	0.00158955627705624	0.139244224398147	5.98324702216968	6.12798508578169	5.80714975341777	-0.391175897332674	0.41402566558797	-0.8922898492642	0.127273198908983	0.0595983271320948	0.971659303299093	0.0524046266233766	0.80745282518497	5.62242603477481	5.49910329486017	5.78033882205672	0.236690528631328	0.459196809777351	0.416896475010971	0.31168843505769	0.47957269343092	0.999910131405094	0.289468344155844	0.95792700570676	0.00909327485569602	0.486397900709997	226.33 ± 23.16	291.67 ± 63.23	162.5 ± 26.49	226.333333333333	291.666666666667	162.5	23.1612703547203	63.2279825534374	26.4911935052638
O. hominis	3.38516654852354	3.087842811349	3.58545727947243	0.46859469106366	0.46256368372455	0.958236198592527	0.142857552795131	0.0538612858900445	0.833299926453682	0.0514407467532468	0.576752386068363	3.51219718459974	3.56988357537444	3.39740378924427	-0.26397156926421	0.694613985770434	-0.350812340989467	0.346354262552145	0.310510401958105	0.999257722514768	0.496871617965368	0.996167223597141	3.19970164189532	3.09080285033843	3.35569281551278	0.190512669600045	0.720928223023281	0.222709484794769	0.407792261457162	0.746930648880267	0.999914387234385	0.563125676406926	0.988896424464474	0.200589665509341	0.646685051371857	43 ± 2.77	46.83 ± 5.92	32 ± 8.02	43	46.8333333333333	32	2.76887462097269	5.91842696818824	8.01664934163062
O. sp. PEA192	2.03453796060642	2.19685395464482	1.82764749594959	-0.395748136359517	0.856428331611957	-0.414752018449826	0.309895958923605	0.358949173499633	0.996486378579653	0.421333874458874	0.991566146144501	1.92181828722487	1.85405131531466	2.00577671757632	0.129831242263224	1.08184411861962	0.12314703422912	0.432291705646073	0.697060244291107	1	0.646374458874459	0.994222357503607	2.12404242049942	2.2050227593467	1.99046964116876	-0.223468937023473	0.842419963049899	-0.216424049171661	0.405194860482653	0.533556898246574	1	0.631358225108225	0.999141852403073	0.532183642014056	0.822325665013232	22.33 ± 2.36	14.33 ± 3.14	13.83 ± 3.97	22.3333333333333	14.3333333333333	13.8333333333333	2.36173194452245	3.13758576686669	3.97002658821211
L. asaccharolyticus	3.91317056332848	3.71731652015088	4.0104337389953	0.219160855666084	0.651771517559284	0.292375291285239	0.380208405154813	0.519624600845437	0.999157537992641	0.444416260822511	0.978715547479045	3.78488997128982	4.03712876717721	3.48280533705159	-0.551663778571706	0.556096806774963	-0.856753105499737	0.179687807021729	0.114206890227205	0.951771427714401	0.102019074675325	0.936111623782131	3.57493285048669	3.69965131436536	3.47147423698717	-0.272642469516847	0.640239905513489	-0.398553368579203	0.3350650391146	0.3699486816683	1	0.457606195887446	1	0.220262016851573	0.677385978302402	66.83 ± 5.79	63.67 ± 12.16	35.17 ± 5.21	66.8333333333333	63.6666666666667	35.1666666666667	5.7874385045929	12.1618712010575	5.2116322885552
A. colihominis	3.13819497283818	3.02520913370424	3.29191694066488	0.218032458150306	0.749277307967218	0.270122862640203	0.375000075351832	0.510559353753653	0.996597844710609	0.476968344155844	0.969551367831137	3.33106450282116	3.28708435312719	3.53932701227441	0.490730282859784	1.12187152660888	0.407191431903853	0.35937508629901	0.382788239183582	1	0.423396915584416	0.999687403370439	3.17087601651558	3.01511385579926	3.50875579065563	0.658614653620652	0.96503608916278	0.645873507649628	0.286458480936742	0.161569070593509	0.996919250329798	0.231178977272727	0.934676457012358	0.387782191233208	0.769293703613862	41.67 ± 5.73	42.17 ± 10.13	44.67 ± 10.38	41.6666666666667	42.1666666666667	44.6666666666667	5.73100728008999	10.127245978602	10.381607668265
R. gauvreauii	2.20967455197549	2.7522064419739	1.89299953408892	-0.877282582730039	1.36774396269754	-0.605928045769627	0.2597404353679	0.1953248815887	1	0.23633658008658	0.997633006801205	1.91377382360745	1.9063351794168	1.91961874399036	0.0894093667000702	1.21699374917967	0.0803393379802382	0.466145852553757	0.742810376703576	1	0.737046807359307	0.999436679856602	2.23678965564373	2.74883417103922	1.95188388324057	-0.73014170411501	1.03644765633424	-0.605870064912586	0.268229333495862	0.209427880948886	1	0.244673295454545	1	0.276740556738353	0.712564460235538	36.83 ± 9.82	16.67 ± 4.79	12.17 ± 1.64	36.8333333333333	16.6666666666667	12.1666666666667	9.82315857779179	4.79351413659935	1.64147630029935
R. sp. SR1/5	-1.07367065716895	-1.2345015707616	-0.961303388849097	0.221668464859492	2.99891397716065	0.0638179644208893	0.467532485863235	0.699365285784838	1	0.72463474025974	0.993795358577717	-0.432669509829912	-0.916841554956362	-0.0858325973762328	0.88173977882614	1.94651802303345	0.395750765486968	0.296875137483906	0.305052617583486	0.998692082307089	0.298938041125541	0.960095505291885	-0.464073173348019	-1.09331367044742	-0.115542856784467	1.03484419867329	2.36905548245352	0.387130232381885	0.299479301707933	0.282715781519456	0.99821323682566	0.295758928571429	0.921663274348964	0.324366225864234	0.725270023315016	3.33 ± 1.73	2.33 ± 1.02	2.83 ± 0.6	3.33333333333333	2.33333333333333	2.83333333333333	1.7256238807393	1.02198064778373	0.600925212577332
R. champanellensis	0.0324031242821317	0.15285309165296	-0.070262549320268	-0.105539551383667	1.70515409865395	-0.0770489345695502	0.475324689231185	0.811280585228115	1	0.772693452380952	0.999473602674207	0.104023465873037	0.0308638768791436	0.248130196773129	0.138808212950396	1.5680337316569	0.0758991972051611	0.454545480313275	0.761649660586686	1	0.682224025974026	0.993584993182879	0.173628107314499	0.0851922068417119	0.241286022067014	0.036824072748054	2.08006465301128	0.0175822561518596	0.488311694886532	0.829312675019179	1	0.732836174242424	0.998175654697756	0.657050719968488	0.875766364409596	5.33 ± 1.48	4.17 ± 1.38	4 ± 1.39	5.33333333333333	4.16666666666667	4	1.47572957474524	1.37638818813751	1.39044357430761
R. bovis	-0.467144701698972	-1.43427909263188	0.125993350611217	1.4290517327544	2.54206847279722	0.496535750785555	0.257143035835365	0.367554642924817	0.986612227903032	0.217329545454545	0.863878247352346	-0.263615315152834	0.0998962348594548	-0.708724096604512	-0.661925717553767	2.10539721449521	-0.243129272134577	0.367187580755307	0.684810062083391	1	0.528544372294372	0.999151196026196	-0.943633457007274	-1.41545993248628	-0.640398073039036	0.901856563435244	2.73870041925842	0.320072284349498	0.342857240886826	0.404814963873317	0.999080924581297	0.426305465367965	0.976652729274669	0.325207420755588	0.731268550732198	2.5 ± 1.23	5.17 ± 2.26	1.83 ± 0.31	2.5	5.16666666666667	1.83333333333333	1.23153021346074	2.25708760229736	0.30731814857643
R. bicirculans	-2.08430946622809	-3.38823350084273	-0.707805432286124	2.67718242988819	3.21069819448074	0.730827622390058	0.155844523527757	0.122290152491485	0.920292774158124	0.0738129058441559	0.619919672684028	-0.564503866022622	-0.656205135587067	-0.433234422926838	0.186785819125745	2.57294214943001	0.0596274701915871	0.466145852553757	0.7780002260696	1	0.707081980519481	0.999687403370439	-1.95280164711647	-3.47280855644599	-0.528289336818302	2.75956021091191	3.18544467425714	0.759617728165351	0.164062846072478	0.121612084787727	0.95268203097623	0.07323795995671	0.64232714213891	0.0723561075377743	0.562578302835671	0.33 ± 0.21	2.67 ± 1.02	2.17 ± 0.6	0.333333333333333	2.66666666666667	2.16666666666667	0.210818510677892	1.02198064778373	0.600925212577332
R. albus	-1.25337214543773	-1.47367392372586	-1.02610054368137	0.350044306564466	2.61476144866441	0.0946098379259522	0.45194807921503	0.809032354806801	0.997946834273744	0.656892586580087	0.980446299080584	-1.61991699410098	-1.05710519118698	-2.04057640534353	-0.780688532361737	3.54103323112292	-0.177703434307855	0.397402657618966	0.624789421628966	0.999169428079387	0.581422483766234	0.995316399797098	-1.63728697295557	-1.40214637487728	-1.9069005004586	-0.495840701688953	2.97983081941878	-0.138960191450967	0.410389662441088	0.59578650527036	1	0.646053165584416	1	0.559584566585444	0.834535629865113	1.67 ± 0.42	1.83 ± 0.79	0.83 ± 0.4	1.66666666666667	1.83333333333333	0.833333333333333	0.421637021355784	0.792324288266981	0.401386485959743
R. albus 7 = DSM 20455	-1.40254370244847	-1.49654967579673	-1.23468999289423	0.223082239886219	2.71650030416918	0.0472697804845865	0.464935084746253	0.774741354184466	1	0.669389204545455	0.990907878503382	-1.60235088807013	-1.07317746417561	-2.05905532478129	-0.712001445931572	3.47359573743414	-0.177635447250991	0.398437559867012	0.646171861351548	1	0.601697781385281	0.999505619008967	-1.61562694780064	-1.52301314639621	-1.73996175751095	-0.185672168392094	3.00822909949449	-0.0649690104440754	0.459740282522272	0.689637923912577	1	0.724330357142857	0.998045899413087	0.554946888332793	0.834180977988086	1.67 ± 0.42	1.83 ± 0.79	0.83 ± 0.4	1.66666666666667	1.83333333333333	0.833333333333333	0.421637021355784	0.792324288266981	0.401386485959743
P. faecalis	3.24346340612626	3.12210447696715	3.33019302728482	0.222796171962485	0.649469818073427	0.316206763530771	0.366233847235641	0.407116260193969	0.995558107163324	0.413453733766234	0.940479938334876	3.24407574570915	3.32032299351904	3.18075420227733	-0.209041628357312	0.772015000347474	-0.263218814548507	0.388020899958863	0.450792909533223	1	0.56055533008658	1	3.18864894359469	3.16162550896611	3.21173019484554	-0.0122782170681979	0.656200846244866	-0.0163267760674069	0.493506497157804	0.751117295041286	0.999049341716853	0.830982819264069	0.995127096136808	0.552104684564595	0.832998264383701	46.17 ± 6.68	42.67 ± 6.93	28.83 ± 5.39	46.1666666666667	42.6666666666667	28.8333333333333	6.67541093200345	6.93140998963735	5.38774329174821
V. coprocola	1.97866421106468	2.11772323573967	1.81967412163885	-0.313970235850144	1.30301074851653	-0.230512205206224	0.402597459517892	0.501498116562667	1	0.62111066017316	1	2.15820903324179	1.83237943351729	2.35037220730461	0.592830377377585	1.18252469830686	0.440518964349346	0.315104287710659	0.275309673821054	0.999209485249784	0.3183170995671	0.98864224970777	2.26502779741877	2.0862940536154	2.37070694038739	0.207054419937202	0.937698691197871	0.218337549636804	0.408854219947247	0.580834950580468	1	0.596827651515152	0.987527867908353	0.45696916701299	0.795626354830302	22.17 ± 4.68	15.33 ± 4.31	16 ± 3.41	22.1666666666667	15.3333333333333	16	4.67914997028781	4.31019463339856	3.40587727318528
V. fastidiosa	1.84269355307254	1.81660787955832	1.86589689194098	0.100628183245219	0.890809454361678	0.100288029496353	0.454545480313275	0.612191124620606	1	0.670150162337662	0.978687979695718	1.4889306817852	1.85857149383908	0.949530621572741	-0.862582630504058	1.04571490055788	-0.785565914128702	0.158441918476005	0.0919047796343901	0.932976043147171	0.122311282467532	0.90521987525138	1.36651870275349	1.81318791916845	1.0076084248368	-0.6836127491695	1.11444089597159	-0.57508856653654	0.257812678825051	0.252440620321974	0.998913914943376	0.271881764069264	0.996257215007215	0.179347685858819	0.640481787882677	16.17 ± 2.98	14.33 ± 2.51	5.83 ± 0.91	16.1666666666667	14.3333333333333	5.83333333333333	2.98235551945848	2.51219249085557	0.909822937597079
R. lactatiformans	2.54404326835397	2.5997905852724	2.46584490025085	-0.170668197117582	0.811188099534973	-0.156087268515008	0.406250054912278	0.509485210437498	1	0.695752164502164	0.998632544167912	2.52370835939937	2.44638856881277	2.57281136881483	0.0837112366914052	0.963550380134376	0.089860860301702	0.463541687380826	0.629938942551703	1	0.691203327922078	1	2.59511226367221	2.624051375403	2.56720843395429	-0.0770710073249079	0.626289998188003	-0.100075558984976	0.449350678121296	0.629868027483547	1	0.723992153679654	0.999982569513819	0.664782321009994	0.881995765566101	30.33 ± 3.04	25.17 ± 9.36	18.67 ± 3.96	30.3333333333333	25.1666666666667	18.6666666666667	3.04046780026437	9.35740942307812	3.96372439898527
S. mannosilyticum	2.48396703223878	2.12583962382677	2.69272459765616	0.595768324340158	0.862252051157734	0.63919195743518	0.251948236932424	0.158269453472017	0.976668038871936	0.16500946969697	0.817753636036905	2.58280364265648	2.70556717672686	2.29670524341659	-0.372307319738256	0.954695234736797	-0.370310165429568	0.343750097859492	0.363824170485294	0.999720769241793	0.452719155844156	0.999907988763687	2.2149783488945	2.15631484803347	2.30180903792406	0.219463012640354	1.02556173894616	0.209264535256334	0.418181865446157	0.705665564567394	0.999437493790191	0.650804924242424	0.989864782487498	0.288876313396608	0.711909261418594	23 ± 4.47	29.33 ± 9.15	17 ± 5.14	23	29.3333333333333	17	4.47213595499958	9.14937763517886	5.13809303146605
D. welbionis	2.36982433402678	2.39713604536667	2.31683505178666	-0.148872769718846	0.734258411877617	-0.163990573651094	0.43636367272951	0.598952512962211	1	0.694653003246753	0.997357741710516	1.99379699801248	2.33974702610454	1.71357451760275	-0.540448286242165	0.988241942147775	-0.511769748096886	0.31168843505769	0.355217600307123	0.997478377073311	0.358698593073593	0.993915414374399	2.13892694868236	2.40975664300428	1.72459056695228	-0.667333538876126	0.841737761297428	-0.697720014699838	0.238961240707677	0.194748075048956	1	0.180566829004329	0.991260611133658	0.287107072055969	0.710060465103533	27.17 ± 3.68	20.67 ± 5.82	11.33 ± 1.98	27.1666666666667	20.6666666666667	11.3333333333333	3.68254139299358	5.81759782422646	1.97765292989218
C. argilliputei	0.679777554338302	0.480369766257162	0.834177449343803	0.349477518126106	1.18638193300835	0.27851782394167	0.367187580755307	0.420343081791777	0.993644957091903	0.465334145021645	0.943375877180443	0.635711605628081	0.822149035581745	0.327063044203663	-0.477409667894108	1.3240830109618	-0.314945078672755	0.361039045703321	0.432522868268805	0.992545157266447	0.485457251082251	0.993126016745512	0.376538006243149	0.374485443701174	0.382772062179338	0.0860103078889587	1.69092546164572	0.0444496271794055	0.475324689231185	0.811265401362639	1	0.763917072510823	0.994834048504577	0.52851459702809	0.822844438237643	6.5 ± 1.34	7 ± 1.61	4 ± 0.86	6.5	7	4	1.33541504160068	1.61245154965971	0.856348838577675
C. amylolyticum	-0.0859714811288814	0.0389353894206339	-0.280625628605849	-0.328546494556501	1.4191800202186	-0.22038116811105	0.398437559867012	0.560102011035308	1	0.581625405844156	0.997132255199511	-0.0410799210106649	-0.29044059438568	0.180781995528902	0.441910121155803	1.56444058742019	0.253924656410327	0.379220851331365	0.487315611404568	0.994843601613652	0.481551001082251	0.985542854689224	0.0947922056157671	0.0648456909688599	0.133128363417759	0.130154105739483	1.3717498877997	0.0772744314219826	0.460937522211308	0.703602191490617	0.998809179390562	0.693266369047619	0.980381337264129	0.501541516068176	0.807160925296702	5.17 ± 0.87	3.33 ± 1.02	3.5 ± 0.85	5.16666666666667	3.33333333333333	3.5	0.872416821886827	1.02198064778373	0.84656167328002
C. sp. BJN0003	-0.154830814054158	-0.0168870851622431	-0.324614809576875	-0.259599638300747	1.87719482617612	-0.13083055314785	0.449350678121296	0.709591112418236	1	0.748613365800866	0.994116717193248	-0.786087203968795	-0.222186066251731	-1.40693217825029	-1.19331357113407	2.49519707007672	-0.384252857562274	0.281250152887571	0.330976456376314	0.99068493818882	0.367677895021645	0.969922032952167	-0.669228312298645	-0.0975750636246229	-1.37746910432398	-1.27914902313347	2.20850227058919	-0.441533405335067	0.257143035835365	0.24338739967234	1	0.272625811688312	0.999309501262626	0.296449762082833	0.717475407733417	5 ± 1.39	3.5 ± 1.15	1.5 ± 0.76	5	3.5	1.5	1.39044357430761	1.1474609652039	0.763762615825973
C. lactatifermentans	-0.771998909656646	-1.32702859596779	0.0434375673855429	1.26163387575531	2.41187101463936	0.446188814439333	0.257812678825051	0.272172622807541	0.986954326904426	0.223924512987013	0.863680039267382	-0.319985902198174	-0.0934464043856016	-0.479625562753127	-0.224432036255621	1.98348413888954	-0.0962455491378489	0.45194807921503	0.776488426308223	1	0.783921807359307	1	-0.871518677879268	-1.28173365913689	-0.467111378616726	0.987207980521473	2.15811166000461	0.371314618846124	0.328125110148802	0.328381233964761	0.998603158532469	0.338220373376623	0.933797592765064	0.315873690745107	0.719894046792279	2 ± 0.58	4.17 ± 1.7	2.17 ± 0.31	2	4.16666666666667	2.16666666666667	0.577350269189626	1.70130668735665	0.30731814857643
E. harbinense	0.0186113247765007	0.809516176054103	-0.801489853854304	-1.68004805844892	2.18373398404599	-0.686403351814219	0.145833735030563	0.0911193741283024	0.959670957247678	0.0694669913419913	0.849456515047347	-0.415673060162538	-0.924568499357595	0.127438611067857	1.08159091560797	2.5007064699585	0.364372435964871	0.296104033600473	0.299283315952817	1	0.285088609307359	0.968339875938599	0.551346156499126	0.844823728438027	0.134203943145892	-0.711855439243976	1.68058233390288	-0.399810765195353	0.327272837540329	0.346558305141566	1	0.424073322510823	0.998292072510823	0.107538748291994	0.593457230961849	8.67 ± 1.74	2.5 ± 1.2	4.33 ± 2.08	8.66666666666667	2.5	4.33333333333333	1.74483364377365	1.20415945787923	2.07632153365299
R. cellulolyticum	-0.461842908536057	-1.50932683863881	0.391209167197523	1.866176216162	1.77811880240234	0.946991984862297	0.117188022786006	0.0652699933668044	0.867545624385429	0.0396036255411255	0.51087582789312	-0.37492849835358	0.429886305414119	-1.19303308217608	-1.70404398393748	2.01350338464606	-0.762001292571743	0.130208794642724	0.0941847221789231	0.964156700084026	0.0939021915584416	0.875966110470399	-1.34686041798892	-1.56094660660355	-1.20134406829656	0.220952550973678	2.65009107884325	0.0645605017990599	0.470129886983215	0.775086427918349	1	0.697375541125541	0.981384875800952	0.0629277245467041	0.540563257922734	2 ± 0.86	5.5 ± 1.54	1.33 ± 0.56	2	5.5	1.33333333333333	0.856348838577675	1.54380482358792	0.557773351022717
R. cellulolyticum H10	-0.358421208946377	-1.57365381878472	0.492821648574577	2.00353627345147	1.92135834115172	0.929149957716074	0.125000484397421	0.0571434933209065	0.844663213743177	0.0341247294372294	0.484187306139623	-0.262795443662927	0.441357613143746	-1.21563438537782	-1.64271577374734	2.02395094579138	-0.744912725235249	0.15104205115341	0.0974997112586463	0.955065337585701	0.0948829816017316	0.854607902188653	-1.44090587330054	-1.69320960439996	-1.24338400889661	0.187002386319213	2.78457137107826	0.0435374480089662	0.46875001772985	0.733265606432853	0.997260624990036	0.647625811688312	0.987330218241223	0.053197386954967	0.538047389376857	2 ± 0.86	5.5 ± 1.54	1.33 ± 0.56	2	5.5	1.33333333333333	0.856348838577675	1.54380482358792	0.557773351022717
A. thermocellus	-1.30749494819745	-1.45672064672205	-1.1804978844878	0.24919543912439	3.22495744962185	0.0601684034784514	0.466145852553757	0.662065137013507	0.999238042314447	0.687669101731602	0.993273071139517	-1.53410447208246	-1.13170095162639	-1.92902625866359	-0.691472908201948	3.09935355770494	-0.177785958317463	0.398437559867012	0.568021525814827	0.999858357324847	0.592431006493507	0.997894832648969	-1.67880319867081	-1.37670674155251	-1.98535538415805	-0.387323398438219	3.33987375420529	-0.087131362177893	0.438961073796725	0.748281398008752	1	0.769362148268398	1	0.647364737153939	0.871990860362209	1.83 ± 0.65	1.83 ± 0.87	1.33 ± 0.95	1.83333333333333	1.83333333333333	1.33333333333333	0.65404722901162	0.872416821886827	0.954521404218424
A. saccincola	-1.80113379401649	-2.59536489463394	-1.00165457684431	1.51423597924357	3.05031344002067	0.442256675244977	0.281250152887571	0.330498917831733	0.983754840758569	0.258624188311688	0.855807239077972	-1.48821644663098	-1.07194938537244	-2.05596803217078	-0.980775421404749	3.14890253550892	-0.288580399480579	0.35937508629901	0.495108626309993	0.998191484195626	0.492982278138528	0.996865310561208	-2.32642854392743	-2.58007971454388	-2.08521526186496	0.480612243300202	3.47265741352512	0.103809934500569	0.438961073796725	0.673081795668314	1	0.654846455627706	0.982622538569999	0.338719084144552	0.72896216109749	1 ± 0.63	1.83 ± 0.54	0.83 ± 0.48	1	1.83333333333333	0.833333333333333	0.632455532033676	0.542627353203324	0.477260702109212
T. stercorarium	-1.61803707007198	-1.96169307515572	-1.22624654536355	0.741715608274825	3.12932703183307	0.196798696839733	0.381818252192457	0.507313776855194	0.998542686879316	0.480316558441559	0.968223356035156	-1.41795376770497	-1.25636803311209	-1.57644248102418	-0.259485326375058	3.52667803085139	-0.0620349088498127	0.459740282522272	0.713915169712904	1	0.762107683982684	1	-1.70054321650116	-1.93663708735738	-1.51477543654707	0.726409870814693	3.54836183895612	0.18062879263238	0.418181865446157	0.704758779998783	1	0.613957656926407	0.988918903703059	0.59898820824748	0.856419836023583	1.67 ± 0.8	1.83 ± 0.7	1.83 ± 1.14	1.66666666666667	1.83333333333333	1.83333333333333	0.802772971919486	0.703167436990966	1.13773654439173
P. sp. MB14-C6	-1.4815858707478	-1.78917271954546	-1.09380082584331	0.45838051927933	2.93802016216246	0.120577225589708	0.403645889887022	0.702410793010177	0.997479437541715	0.571377840909091	0.965247125275581	-0.952114155123825	-1.03765460281781	-0.884255175000843	0.303787239751467	2.49286856648027	0.0848117410554831	0.447916696423873	0.565483928003218	1	0.645326028138528	0.994977830344575	-1.35014390612566	-1.71543546678228	-0.959853484556358	0.790461223756457	2.39734750088275	0.283289414672641	0.348958427264429	0.406854424274676	0.994486057631743	0.421469155844156	0.934044175049965	0.465349616232403	0.789433281331909	1.33 ± 0.33	2 ± 0.86	1.5 ± 0.34	1.33333333333333	2	1.5	0.333333333333333	0.856348838577675	0.341565025531987
P. sp. X23	-2.60655539541774	-3.39007829121446	-1.69545447330034	1.11498517059591	4.29150850165874	0.243864998236615	0.407792261457162	0.594530028374121	0.99891653523866	0.535815746753247	0.975035665889758	-1.38411732646992	-1.55563117731595	-1.22001721370459	0.653248757488765	3.64185867823996	0.151809305435121	0.394805256685491	0.573600545200322	1	0.595356466450217	0.993534121745289	-1.92295501183806	-3.15506765404887	-1.08486894813019	2.02041759274477	3.94155198240304	0.439378519920555	0.296875137483906	0.296220361591975	0.998884212898318	0.281334550865801	0.95002897214561	0.485604931357322	0.803619326395804	1.5 ± 1.31	1.17 ± 0.54	1.67 ± 0.67	1.5	1.16666666666667	1.66666666666667	1.31021626713557	0.542627353203324	0.666666666666667
T. melissae	-1.86901478279453	-2.56600129820456	-1.18135501573683	1.31194951391836	3.16612694033995	0.362350651390168	0.312500123302907	0.33278196545145	0.998161423475518	0.28902867965368	0.889496546969119	-0.82660852768388	-1.13372033805603	-0.445623597661451	0.725214587514937	2.06361686434837	0.291655148035607	0.348958427264429	0.406292935901728	1	0.400737283549784	0.976640859745098	-1.3857375916084	-2.72095687936602	-0.468387097018235	2.31808529534644	2.86402408361468	0.695022038314337	0.174026292765358	0.104298932979552	0.974121859033151	0.0900128517316017	0.717900680166504	0.161861846312327	0.628233754649302	0.67 ± 0.33	1.67 ± 0.61	2 ± 0.37	0.666666666666667	1.66666666666667	2	0.333333333333333	0.614636297152859	0.365148371670111
C. sp. M62/1	5.26474403612173	5.32350738308737	5.20828456375614	-0.063479172610879	0.535822945913031	-0.12295767022325	0.445312531280238	0.665832989069321	1	0.708147321428571	0.998601164789852	5.29879205933727	5.22141913494054	5.38773636624232	0.158151992001363	0.50506824759509	0.297027846923609	0.369791745605842	0.499082649388522	1	0.457707656926407	1	5.362526653075	5.32173607491729	5.39294942278884	0.0746623533021422	0.41688591221319	0.164944833229407	0.415584464435902	0.684070834521866	0.999934319911402	0.628669507575758	0.995181223925218	0.641907005128708	0.874169224798698	197.83 ± 30.1	145.33 ± 27.74	132.33 ± 28.58	197.833333333333	145.333333333333	132.333333333333	30.1047246199736	27.7376599189221	28.5758250585662
C. sp. C1	4.38790854493224	3.87797322190623	4.68087560653495	0.672848498666748	1.00295781306825	0.519638732500566	0.270130033999975	0.451408898356907	1	0.186705221861472	0.910027810739602	4.75737940671049	4.66035369895032	4.89936015345612	0.296567203679291	0.840424028835713	0.316399783030794	0.351562591995791	0.504213688222549	1	0.426897321428571	0.999687403370439	4.52376881662958	3.9096902535426	4.91469529815271	0.862378760501235	1.16835534819031	0.616068379673553	0.267532634269778	0.271106923060151	0.999910131405094	0.163961038961039	0.950258670080026	0.249021299099484	0.707016709136551	102.83 ± 29.63	104 ± 28.73	90.33 ± 15.39	102.833333333333	104	90.3333333333333	29.6259083311288	28.7332559937088	15.3919170706937
C. sp. SY8519	2.34395616871939	2.67606724776036	1.94931459800106	-0.244640851612371	1.38848707411955	-0.179848771050834	0.420779266464565	0.716571466002943	1	0.697916666666667	1	2.05822062237949	1.98605244316368	2.12698437510473	-0.185712183149649	1.30856450737067	-0.127393991490381	0.449350678121296	0.64388227495263	0.999858357324847	0.778916396103896	1	2.38890572878279	2.64687696498221	2.11271198200638	-0.459936314548144	1.54672957290118	-0.295132516614987	0.364583415920345	0.514178173767088	1	0.484104437229437	1	0.642352856148349	0.878608105373655	31.83 ± 9.01	18.17 ± 4.16	13.17 ± 3.5	31.8333333333333	18.1666666666667	13.1666666666667	9.00894617095202	4.15865897188558	3.49682395578871
C. sp. MD294	0.211351023115544	0.204277064477571	0.22565386381875	0.119863042665196	2.23078041584337	0.0554156883449827	0.462337683632515	0.768270317831415	1	0.730840773809524	0.991764001156838	-0.0432564563622	0.117065074948595	-0.239410356762235	-0.317095744691087	2.22285763189354	-0.142917558876334	0.428571469565685	0.707078038370631	0.999627548480178	0.733056006493507	0.997986843885281	0.0350613880341371	0.240140838089683	-0.265486171432015	-0.250216141696741	2.0024946649483	-0.102931232620758	0.449350678121296	0.731290299593914	1	0.728760822510823	1	0.691940681788525	0.891769850662732	5.5 ± 1.43	6.33 ± 2.82	3 ± 1	5.5	6.33333333333333	3	1.43178210632764	2.82449602190865	1
C. sp. JN-9	-0.934623091816924	-1.27519340741918	-0.563926815275452	0.706939907092981	1.73562451791908	0.372626287195141	0.335937603905084	0.364875027934487	0.976032390861497	0.346827651515152	0.886427391773026	-0.505441661458726	-0.513715329824303	-0.494868446655819	-0.129166970300716	2.33625258817515	-0.0587575587124665	0.477922090358689	0.66360558438524	1	0.834263392857143	1	-0.96500868540284	-1.2657628910361	-0.384256627005342	0.845950148585906	2.25938634020086	0.283012562544698	0.367187580755307	0.658037624117107	0.999734364463523	0.442691423160173	0.980128608861307	0.443117897970875	0.778170919791817	2 ± 0.37	2.67 ± 0.49	2.33 ± 0.8	2	2.66666666666667	2.33333333333333	0.365148371670111	0.494413232473044	0.802772971919486
C. sp. OS1-26	-2.02025069276578	-2.11296332081836	-1.80834450931274	0.51917884976019	3.30776679243459	0.100880930131605	0.450520861572477	0.734434191495318	0.998896218737489	0.644954004329004	0.982259212876934	-1.12492883896324	-1.69762042288952	-0.646577191739498	1.10576889462395	3.24330452655865	0.256789590911013	0.358441644961698	0.48744638700525	1	0.44242086038961	0.995046161675626	-1.44803363068469	-2.09901455641704	-0.638342891829646	1.49581299632046	2.32522246248053	0.540031120736813	0.247396025012805	0.349699027910188	0.966640832927654	0.222977543290043	0.824056532198894	0.334866955148268	0.734449146274511	1 ± 0.26	2.5 ± 1.77	2.33 ± 0.99	1	2.5	2.33333333333333	0.258198889747161	1.76540835691538	0.988826464946088
C. perfringens	1.38682442440528	1.06339701239553	1.63147915686817	0.449462940218109	1.01788697800554	0.45061284704726	0.319480636181618	0.340668455295027	0.988699402642053	0.328446293290043	0.89886396697289	1.79304340394287	1.63454479304846	2.01589786883888	0.465946308949198	1.25358266143456	0.328016981217	0.355844244237074	0.502797757461608	1	0.430938852813853	0.994618885329515	1.49309649350426	1.05653046945161	2.03863364751958	1.00476337822116	1.30538976910901	0.679206060582176	0.236979372178822	0.165167489535781	0.983510390974643	0.131696428571429	0.843838096502677	0.236769338717729	0.688246071403241	11.5 ± 2.81	12.83 ± 3.46	13.33 ± 3.32	11.5	12.8333333333333	13.3333333333333	2.81365716935569	3.45848393246392	3.32331828816387
C. cadaveris	0.992641899836811	1.04254141843835	0.940019656982228	-0.110280171042863	1.06183753042784	-0.0786986628077781	0.45572919188353	0.656472295689688	1	0.746465773809524	0.99752900094697	0.94129722570765	0.924279477921004	0.976345978118276	0.0781222468028888	1.26150442083106	0.0460920560939066	0.473958348090526	0.739410162972365	1	0.74316829004329	0.999505619008967	1.01059469329208	1.01019632640875	1.01130895121502	-0.06374165233672	1.01718749173841	-0.0543026659549433	0.477922090358689	0.750713062154343	1	0.767028544372294	0.993902242552695	0.619386567739819	0.862136336824783	10.17 ± 1.62	8 ± 2.07	6.33 ± 1.33	10.1666666666667	8	6.33333333333333	1.62104218877171	2.06559111797729	1.33333333333333
C. botulinum	-0.401351722432971	-0.0458101036552847	-0.850219486108626	-0.882833045287285	2.24551652923787	-0.37738512707925	0.314285835404987	0.31985979605711	0.9934554889846	0.416159361471861	0.9845005647461	-0.305641307876929	-0.804907371495524	0.335763335788115	1.06921650429805	2.38845820808921	0.386677870386362	0.299479301707933	0.332135442540282	0.999397068211272	0.292884199134199	0.980145134658248	0.0674230708872114	-0.0873969097784535	0.243752188003211	0.0584558211698649	1.95664900183058	0.0360894919013523	0.486979174030241	0.821713532886178	1	0.765489718614719	0.995462439237095	0.412029612984805	0.767271576141257	5.5 ± 1.65	2.5 ± 0.85	3.83 ± 1.28	5.5	2.5	3.83333333333333	1.64823137534348	0.84656167328002	1.27584394726698
C. estertheticum	-1.18882857861204	-1.49594855978376	-0.897792227105687	0.288148871273445	2.21173201381949	0.119881915439045	0.432291705646073	0.71689470361364	0.999879206779418	0.572104978354978	0.972526796051129	-0.736689145948487	-0.857649782166326	-0.444447444528234	0.491564964398126	3.07042928466485	0.137728612116614	0.428571469565685	0.729801642202166	1	0.579376352813853	0.998728103338873	-1.10204030328153	-1.45128002678793	-0.513566849878614	0.865741781705358	2.92473168627773	0.219507969874747	0.380208405154813	0.66587554226774	0.99949154787471	0.525179247835498	0.975276866242147	0.576854389136157	0.844697741330075	2.17 ± 0.83	2 ± 0.58	3.17 ± 1.45	2.16666666666667	2	3.16666666666667	0.833333333333333	0.577350269189626	1.44721955640616
C. sporogenes	-1.02471720380116	-0.985049357988933	-1.04391667069164	-0.123532409904416	2.02344427314296	-0.0513040550811676	0.477922090358689	0.69054207306065	1	0.769446699134199	0.99136129526854	-0.940513587968719	-1.04349252834522	-0.823750135852839	0.252649940297706	2.5092848305151	0.0812133376188233	0.462337683632515	0.715848966449088	1	0.659395292207792	0.997053727522478	-0.992610769943335	-1.10800101782263	-0.785363199175298	0.288404277515411	2.41600831918231	0.0903460380084141	0.442708366141839	0.756008091564064	0.999934319911402	0.684828192640693	0.987005140494917	0.621652769200943	0.861557090421044	2.5 ± 0.76	1.83 ± 0.6	2 ± 0.73	2.5	1.83333333333333	2	0.763762615825973	0.600925212577332	0.730296743340222
C. novyi	-1.50376582403512	-1.6893921354962	-1.06686085775985	0.607682494200406	2.32199207979436	0.23906801594753	0.377604240246411	0.662828847479576	0.99699673514226	0.532738095238095	0.96036712433998	-0.703889226182238	-1.09226420645309	-0.325633126148657	0.489799934443394	3.05977639778503	0.142467812587104	0.408854219947247	0.729028728230353	1	0.593090503246753	1	-1.2886785252244	-1.77643091518601	-0.395764664559094	1.12396556553136	2.38889964085517	0.384278327753459	0.322078036609419	0.584494034827176	0.998548693916725	0.312550730519481	0.928417247449105	0.453945639270657	0.788580753503534	1.33 ± 0.21	2 ± 0.73	2.17 ± 0.7	1.33333333333333	2	2.16666666666667	0.210818510677892	0.730296743340222	0.703167436990966
C. manihotivorum	-2.44509101355429	-2.26340428224503	-2.56641932549678	-0.293570727041246	4.50499387773325	-0.0689644627946059	0.476562513274613	0.814544570824095	1	0.830948998917749	0.999712964388342	-2.28363802385067	-2.50505126735441	-1.8408030405201	0.433104636388233	4.56587807310222	0.0999016393971349	0.459740282522272	0.748821920677727	1	0.695701433982684	1	-1.92146459579711	-2.15534204159298	-1.78562443708334	0.398446407773744	4.78954437909401	0.0699061036085755	0.45572919188353	0.733768173476102	1	0.699979707792208	0.998273093165223	0.718288596392197	0.903906466642218	2 ± 1.18	2 ± 1.61	1.17 ± 0.65	2	2	1.16666666666667	1.18321595661992	1.61245154965971	0.65404722901162
C. beijerinckii	-1.51947563409032	-1.3064301433132	-1.95151891584433	-0.576962736647188	2.49602135189329	-0.187137019032065	0.377604240246411	0.429480695345959	0.996699763217159	0.570870535714286	0.996324582152937	-1.25032029460155	-1.99841443681211	-0.658549618375072	1.35327032135303	3.10898935586083	0.401424650226027	0.270130033999975	0.331006772965321	0.998618683412055	0.28128382034632	0.939008921194862	-1.01252681993329	-1.32330225163794	-0.501882511067159	0.667778491099636	2.07872927018184	0.280193139131184	0.354166756745689	0.586663124584159	0.997997808592125	0.42874053030303	0.930692827406528	0.3435377251076	0.730507701863593	1.83 ± 0.31	0.83 ± 0.31	2 ± 0.52	1.83333333333333	0.833333333333333	2	0.30731814857643	0.30731814857643	0.516397779494322
C. bornimense	-1.58893065609399	-1.44323805397704	-1.77332464632539	-0.0585826149068165	3.50625523121538	-0.015146247004835	0.494791669610418	0.766566884719728	1	0.775855654761905	0.996584145021645	-1.54806005383456	-1.6789010616834	-1.34880311329296	0.299390833610853	3.88907744997071	0.0665683982717637	0.459740282522272	0.799745524600349	1	0.727796942640693	0.997767884242494	-1.5065072455854	-1.57685206421385	-1.36829219150088	0.131270627213916	4.13018805534415	0.0401079553314626	0.476562513274613	0.776152799935093	1	0.739448051948052	0.999215020898369	0.693849768399551	0.894747009017385	2.17 ± 0.95	1.17 ± 0.48	1.17 ± 0.54	2.16666666666667	1.16666666666667	1.16666666666667	0.945750730607407	0.477260702109212	0.542627353203324
C. butyricum	-1.74427664190572	-1.5779427483412	-1.96848367172505	-0.433400368862908	3.29541662278666	-0.110924942180769	0.419270880177702	0.671442872024134	1	0.680769751082251	0.998442802696275	-1.52777607165507	-1.78384611008897	-1.31040029327312	0.805819548006056	2.77808365105262	0.243242509386639	0.361979251101421	0.427443500669885	0.995464400752815	0.461140422077922	0.975669667391043	-1.31358423505898	-1.56210517330366	-1.08974746036511	0.627290984142254	2.72638384240093	0.190640733236913	0.402597459517892	0.498703877686541	0.998567373350194	0.556750541125541	0.97288984265315	0.516724109510056	0.817345835929854	2.17 ± 1.05	1.17 ± 0.65	1.17 ± 0.17	2.16666666666667	1.16666666666667	1.16666666666667	1.04615698843168	0.65404722901162	0.166666666666667
C. kluyveri	-1.76946218041033	-2.12742997691463	-1.39488996945252	0.595482289646674	3.16581760315964	0.17979608609418	0.414062550045003	0.651452145334301	0.997747079678143	0.573339420995671	0.973332620337464	-1.53246658211436	-1.43044500909892	-1.64220664231858	0.124623630029266	3.49236410745764	0.0250788619775306	0.483116892619525	0.788141838178159	1	0.772321428571429	0.999374806740878	-1.95021402349371	-2.12455125382507	-1.73786738948231	0.75994266052499	3.47014583395317	0.185089260116094	0.381818252192457	0.596524434644759	0.999617967929989	0.599533279220779	0.976937208336497	0.621714438088276	0.864269526415332	1.17 ± 0.6	1.33 ± 0.49	1.33 ± 0.76	1.16666666666667	1.33333333333333	1.33333333333333	0.600925212577332	0.494413232473044	0.760116950066092
C. acetobutylicum	-2.58021771646995	-2.40648760976859	-2.73793697562255	-0.195877273813034	3.60310230447944	-0.0446512569945066	0.475324689231185	0.77373386229071	1	0.77147591991342	0.998601164789852	-1.78098712545363	-2.73425751314161	-0.799583183850955	2.02752329944438	3.08117442273801	0.595458216500381	0.23958353528829	0.22095733368308	0.991034157682572	0.15327380952381	0.903972294894627	-1.53463114023055	-2.46092489365007	-0.799437854522887	1.87302294856717	3.18222842162409	0.48557575704508	0.268229333495862	0.246416000840576	0.990603271477158	0.191287878787879	0.847003710874877	0.228790928540369	0.671898337454356	0.83 ± 0.4	0.5 ± 0.22	2.17 ± 0.87	0.833333333333333	0.5	2.16666666666667	0.401386485959743	0.223606797749979	0.872416821886827
H. hathewayi	3.29935800665915	3.48429459005347	3.14161384134207	-0.290412253339206	0.54653693404272	-0.46792315122614	0.301298833961019	0.374303142328651	0.99577644012842	0.363450351731602	0.99471396174043	3.20262677200849	3.14043844188152	3.23981950750102	0.0832122722334736	0.530835056219162	0.136549366117278	0.427083375436809	0.634787984603789	0.998102420121609	0.586850649350649	0.987525989803193	3.34568401610746	3.49957320532384	3.23007009108765	-0.224266949106919	0.539241674104144	-0.369317055056175	0.322078036609419	0.49253399313638	1	0.456929788961039	1	0.400361651931607	0.768724974008574	55 ± 8.43	36.67 ± 8.31	30.33 ± 5.45	55	36.6666666666667	30.3333333333333	8.43010478384858	8.30929867344076	5.45078995294362
H. hathewayi WAL-18680	2.15006622287746	2.2838210526416	2.04334803956343	-0.236099258080657	0.824623565181287	-0.217720854545469	0.385416735011439	0.619296432769015	1	0.554788961038961	0.995712063234385	2.07634898718533	2.04584389206395	2.10811128502424	0.0513792950719258	0.748760068280807	0.065001726357505	0.471354182908856	0.694101687223126	0.998622288017139	0.664333062770563	0.993558405053941	2.19597773636958	2.3083740445605	2.04661308872292	-0.209570299011269	0.881783738702208	-0.237851411005621	0.415584464435902	0.686541332960082	1	0.63181479978355	1	0.560542488646638	0.837251645284639	24.67 ± 4.02	16.5 ± 3.36	13.33 ± 1.96	24.6666666666667	16.5	13.3333333333333	4.02216083439956	3.36402536653139	1.9607254893137
P. sp. QWL-01	-0.246084762412083	-0.719538368591826	0.128945265083313	0.971113702246043	1.62011531806526	0.440673260577391	0.249350837565588	0.25188033428024	0.979807774455476	0.213338744588745	0.79708378258529	0.0346504151623872	0.166198335500854	-0.138509445344086	-0.384548308515999	1.77733944786309	-0.157938306064428	0.385416735011439	0.552427161208126	1	0.637919372294372	0.997805059523809	-0.52708105658633	-0.700100890197622	-0.24598295296071	0.565635918851928	2.25516124444517	0.165197065005303	0.361979251101421	0.588369491385377	0.998866357232311	0.499137581168831	0.96262205344478	0.35187923586366	0.730104340702013	2.83 ± 0.65	4.33 ± 0.84	2.83 ± 0.79	2.83333333333333	4.33333333333333	2.83333333333333	0.65404722901162	0.843274042711568	0.792324288266981
C. profunda	-2.93073765029491	-3.30463314856739	-2.42588860801668	0.74133322506934	4.34356595516498	0.142614476694466	0.416666715107143	0.651649595065144	0.99962323385799	0.627232142857143	0.976761455738389	-2.01605108803029	-2.40762601521706	-1.45484059705001	0.854290342911955	3.61996190172743	0.209100340111117	0.390625064918509	0.628155298524203	0.999957670904469	0.549935741341991	0.9885157935527	-2.49901238567252	-3.34852980070056	-1.59284220052285	1.43300611552398	4.29195787257932	0.31088348597853	0.353246843529948	0.492886320067008	0.998527114415903	0.426423836580087	0.968906501692759	0.486351530864691	0.804134850927227	1.33 ± 1.15	0.67 ± 0.33	1.67 ± 0.92	1.33333333333333	0.666666666666667	1.66666666666667	1.14503760248784	0.333333333333333	0.918936583472682
E. incertae sedis	6.04988324319843	5.96134220693989	6.13615961672976	0.15890903402908	0.330151602623079	0.439010682577223	0.315104287710659	0.345873108791664	0.995861705168105	0.306209415584416	0.926023452730523	6.12925219958939	6.14228511211	6.11634337344409	-0.0221445728335139	0.285326262687043	-0.0650209862162849	0.472727288105946	0.787106324873429	1	0.798633658008658	1	6.03750972328623	5.96341575011567	6.09970634867398	0.114098319315697	0.310769657249086	0.344186361988601	0.325520945610412	0.441082489836756	0.993445967293981	0.401261498917749	0.943884113576209	0.398688298502784	0.767192494041701	326.33 ± 49.19	283.83 ± 57.83	227.83 ± 43.52	326.333333333333	283.833333333333	227.833333333333	49.1946248192941	57.8287221984985	43.5196634995161
M. timonensis	5.63820207985653	5.57916799696773	5.7230060658597	0.10886548394677	0.487364178636016	0.220334849514301	0.403645889887022	0.593597769187336	1	0.561383928571429	0.991984456079679	5.70312883197508	5.71618857600772	5.69471739557172	0.0620098640353999	0.438163513418905	0.124115413072912	0.446753277032334	0.633166047700703	1	0.686569940476191	0.999010257512096	5.65267964888155	5.56585147608762	5.71378472180441	0.184141283510429	0.444356150099319	0.40665396987984	0.338541768535368	0.351300439720775	0.995289477110498	0.3652766504329	0.953431330375976	0.610731879057708	0.857887862478237	244.67 ± 42.3	206.5 ± 46.28	177.67 ± 37.49	244.666666666667	206.5	177.666666666667	42.2970973524714	46.284446631671	37.4857009775431
I. butyriciproducens	3.01206330885302	2.82873137559413	3.13977400731363	0.231717643408004	0.796023639240525	0.27986731030392	0.375000075351832	0.620768908392878	0.999117170669821	0.499222132034632	0.974332673527787	3.09495802367417	3.1090325651378	3.08143821247137	0.0374821752305801	0.650873053926815	0.047545399373937	0.476562513274613	0.702378590173855	1	0.747480384199134	0.994699278069814	2.96020276220124	2.81250901888834	3.08526981125712	0.233188896598579	0.733916489822257	0.321458439631941	0.361979251101421	0.497688441634852	1	0.447054247835498	0.985249118717307	0.572125631862039	0.843018488688936	38.67 ± 8.59	34.33 ± 7.35	27 ± 4.74	38.6666666666667	34.3333333333333	27	8.59327902749844	7.35149266778145	4.73990154609425
F. sp. KGMB00164	3.17537223744435	2.96939082535977	3.33271435836062	0.391101031543963	0.630304193616086	0.577888929619816	0.252604351804582	0.202227738421439	0.983305878273612	0.220982142857143	0.854793685513665	3.07975578245078	3.34489593807879	2.57446971407443	-0.743858708096937	0.652829281643486	-1.00629972865132	0.150649734391232	0.0568945311492445	0.900206071978051	0.0786661255411255	0.85747115268913	2.77295208496569	2.99311522581101	2.57984811863944	-0.331334649619737	0.794635907523445	-0.401446952442222	0.340259840275115	0.36553246384198	0.999800953215725	0.416683576839827	1	0.117407916800244	0.598587459979047	38.5 ± 4.59	40 ± 5.87	19.67 ± 3.47	38.5	40	19.6666666666667	4.58802789878179	5.87083185474313	3.47051068928543
E. callanderi	3.35053410207315	3.62395528092732	3.08076931151211	-0.570827946169156	0.955309445769468	-0.545066552389004	0.307291794573584	0.191066575940749	0.998301008402062	0.258860930735931	0.996649492341128	3.11839975343392	3.09841902408154	3.14995161939678	0.0477979091825103	1.14755705808141	0.0467661435747104	0.476562513274613	0.784366777211231	1	0.783837256493507	1	3.37203054495064	3.62952689267889	3.12845581909919	-0.580516697763551	1.16820551415269	-0.457619596908676	0.314285835404987	0.349837677946544	1	0.360085227272727	1	0.39138984875047	0.772907858163774	73 ± 20.11	37.33 ± 10.6	42.83 ± 19.22	73	37.3333333333333	42.8333333333333	20.1130140290642	10.6039824803912	19.2205040979101
E. maltosivorans	2.79295429917277	2.7139318757369	2.99803714178644	0.370215439787554	0.922533596693659	0.3978476686945	0.341145933187038	0.364493790204388	0.997226552693813	0.377282873376623	0.946902087121569	2.74567230987738	3.0175291693438	2.59080453096359	-0.524849039298872	0.938846169388411	-0.525251214284533	0.272727433775842	0.222288826782799	0.992224605383707	0.303588338744589	0.990265893683862	2.67320420112646	2.74708031874956	2.58260994168881	-0.130781297988871	0.801758358124345	-0.159198754760145	0.425974068524625	0.647092535212501	1	0.696411661255411	1	0.345167837665689	0.743149177324023	31.67 ± 4.42	36.5 ± 11.69	18.5 ± 3.91	31.6666666666667	36.5	18.5	4.41713833959399	11.6925902462485	3.91365132154957
E. limosum	-0.576335020489187	-0.841823777445302	-0.318150761279515	0.604089394302913	2.33233411611531	0.233118138732657	0.398437559867012	0.488952869484613	0.997900898582689	0.488940746753247	0.973283369826767	0.203043861932316	-0.239781822553598	0.617619399784211	0.414376780151493	2.26253681958241	0.162384992220623	0.411458384991597	0.743675881851363	1	0.550257034632035	1	-0.144502327014681	-0.834520174686471	0.597898876862513	1.1469453124425	2.81236196984299	0.347242201972846	0.288311833315818	0.497008545003026	0.999009791185855	0.259368235930736	0.930834797939219	0.42069559025828	0.783301812472097	3.5 ± 1.45	3.67 ± 1.23	5.17 ± 1.99	3.5	3.66666666666667	5.16666666666667	1.45487685618635	1.22927259430572	1.99025403180376
E. ventriosum	-0.158260565595647	-0.544421305719462	0.330971161958127	0.860314951589504	1.59200587549649	0.471584993966801	0.29166680913846	0.396331339359064	0.983857454512212	0.30666599025974	0.898105084539464	0.354977386896926	0.374083490390595	0.342476079951817	0.0388145322645235	1.88471322240928	0.0159781275318312	0.488311694886532	0.786456342650642	1	0.798244724025974	1	-0.115258788034285	-0.509220153552162	0.339087315878922	0.834870833264763	1.65133085786026	0.375635825077794	0.299479301707933	0.533684402925922	0.987415341710956	0.280150838744589	0.918344444390503	0.381996739490956	0.752592763360796	3.33 ± 0.61	5 ± 1.41	4 ± 0.93	3.33333333333333	5	4	0.614636297152859	1.4142135623731	0.930949336251263
E. sp. MSJ-33	-0.290147602241575	-0.133667551365991	-0.4412562101048	-0.234498439216209	1.58202225135583	-0.132653954207539	0.421875045256368	0.630501030041907	1	0.678148674242424	0.988215064875133	-0.300200168134164	-0.490001858905002	-0.0762767054213862	0.232345039770446	1.77477545594425	0.123993622112038	0.446753277032334	0.668620182160093	1	0.620332792207792	0.996186905159791	-0.0878401619731903	-0.170959199622643	-0.0121637847206406	0.179895793912451	1.40900642948152	0.110982481913786	0.45194807921503	0.723368529498775	1	0.666429924242424	0.990194254313397	0.562085013379019	0.831022271124551	4.33 ± 0.8	3.17 ± 0.83	3 ± 0.73	4.33333333333333	3.16666666666667	3	0.802772971919486	0.833333333333333	0.730296743340222
A. wieringae	-1.57008077761778	-1.6930008511641	-1.3895422525843	0.242440432073788	3.05216202972097	0.0520822875694305	0.467532485863235	0.790962767964656	1	0.738348890692641	0.996121730946918	-1.70336479942244	-1.14641681111132	-2.16611286533467	-1.00462685591157	3.57766052299104	-0.224056461129146	0.369791745605842	0.549444140121755	0.998961121380174	0.532027867965368	0.998292072510823	-1.79382100352297	-1.52905372128037	-1.98765012284583	-0.443294876526591	3.11210105996845	-0.135262555051203	0.433766271668412	0.644317980269398	1	0.707369453463203	0.997509805689953	0.578314268318017	0.845073001603725	1.83 ± 0.7	1.83 ± 0.7	0.67 ± 0.33	1.83333333333333	1.83333333333333	0.666666666666667	0.703167436990966	0.703167436990966	0.333333333333333
A. rhizosphaerae	-1.35407648084312	-1.43192817274295	-1.28813136134159	0.162770157051048	3.04844347176516	0.0318968205229038	0.481770843649058	0.796553781578125	1	0.758302895021645	0.996591452053002	-1.42018330051555	-1.42115894393733	-1.41342705905306	0.10769532160251	2.54595934316404	0.0402798630383266	0.472727288105946	0.69935535412278	1	0.749577245670996	0.996202609239719	-1.41342804802788	-1.30719901273115	-1.49506582347912	-0.0191303044903783	2.69102853496065	-0.0071202476427623	0.497395834805089	0.736006921330381	1	0.755445075757576	0.994243121442833	0.583579558392132	0.841490911674369	1.67 ± 0.49	1.67 ± 0.67	1 ± 0.26	1.66666666666667	1.66666666666667	1	0.494413232473044	0.666666666666667	0.258198889747161
A. muris	3.53004587895934	4.71590760719813	2.70160242126912	-1.83263560717947	1.20301212457979	-1.52986094934008	0.0597413612770927	0.00514526789331692	0.735665173179607	0.0116341991341991	0.698561714354722	2.47725759534326	2.67596014621045	2.30846371193229	-0.353368194434444	1.31342335988	-0.205184638549883	0.393229229889995	0.865269440339255	1	0.621313582251082	1	3.72801327449786	4.73543307369025	2.28043492511515	-2.27776619801344	1.45444444717745	-1.20691520140374	0.145833735030563	0.0290003664352281	0.998815435140316	0.0522017045454545	0.99935663837031	0.027502229293088	0.522284459490258	137.67 ± 35.22	28 ± 4.96	47.33 ± 34.43	137.666666666667	28	47.3333333333333	35.217104430155	4.9598387070549	34.4293156739686
C. sp. CPB-2	0.986651902590046	0.919104906030621	1.05154180969651	0.051489814564623	1.15735853589583	0.0294693546664301	0.480519491488215	0.721307661636353	1	0.68656994047619	0.982138234356371	0.974185985108254	1.06648842861234	0.831696503427398	-0.131940246151194	1.60631030594512	-0.0870581910058004	0.447916696423873	0.823664754765241	1	0.74705762987013	1	0.878343974496121	0.872925907554285	0.884786916344528	0.0280281229866617	1.10007170614797	0.0183593789098043	0.489583339222754	0.721845789699542	1	0.812195616883117	0.999086977348152	0.648917457487242	0.868464537065558	9.5 ± 1.65	7.83 ± 2.12	6.17 ± 1.97	9.5	7.83333333333333	6.16666666666667	1.64823137534348	2.12001048215438	1.97343468208209
u. Caproiciproducens sp.	-1.31144920019209	-1.39141184764323	-1.18268452717616	0.225842505040149	2.95579644181245	0.0580295835472546	0.458333357045458	0.79324605065291	0.998555542747609	0.715959821428572	0.983337957508224	-1.5828390291742	-1.13565657152749	-1.90202400065153	-0.718543576316575	3.48526446479328	-0.174371680086791	0.398437559867012	0.63413242249065	1	0.601630140692641	0.994364300472255	-1.60431101471027	-1.50441920524356	-1.7503990680026	-0.349615433230953	3.08688832818217	-0.0945657513907711	0.447916696423873	0.646627404690741	1	0.717836850649351	0.998292072510823	0.62777746491461	0.867036744070339	1.83 ± 0.7	2.5 ± 1.54	0.83 ± 0.4	1.83333333333333	2.5	0.833333333333333	0.703167436990966	1.54380482358792	0.401386485959743
C. fermentans	-0.0896876967435603	-0.00559053035147716	-0.181839477275725	-0.0685204210196328	1.580131348753	-0.0280419585194485	0.477922090358689	0.729264248551933	1	0.760602678571429	0.993465645306157	-0.315385134529471	-0.189625281122696	-0.402339731005267	-0.250542826184105	1.68336547951936	-0.129338802192237	0.428571469565685	0.644942566481404	0.998086595726694	0.660917207792208	0.9921875	-0.218517082726742	-0.0391430342335175	-0.395362973974588	-0.318363045442981	1.50990665494851	-0.186368575185291	0.401041724871819	0.652480109290393	0.998364577748786	0.650906385281385	0.99251443001443	0.572310609877168	0.841723604309962	5 ± 1.13	3.33 ± 0.61	2.33 ± 0.49	5	3.33333333333333	2.33333333333333	1.12546286774228	0.614636297152859	0.494413232473044
I. sp. NTUH-41-i26	2.51700335332013	2.01183693508729	3.34159703846754	1.14887875917315	1.14098803023934	0.957500829551952	0.166234104697145	0.0596102773640055	0.929159805796646	0.0511025432900433	0.663903873523057	3.18855424582932	3.35291914875459	2.97171396946621	-0.238829267873487	1.27587798301644	-0.185756117317902	0.407792261457162	0.577365116674455	1	0.653409090909091	1	2.31630138678974	1.95829501908782	2.98580002663	0.923466186184105	1.31910238929834	0.632235409706098	0.264935234586693	0.185134352305562	0.99400713735889	0.166835768398268	0.881929607880502	0.157436820864829	0.638418154597728	22 ± 3.45	40.5 ± 10.35	24.67 ± 5.64	22	40.5	24.6666666666667	3.45446570880843	10.3497181926208	5.63717817509592
A. sp. NTUH-O15-33	1.2014839854685	0.872717835035087	1.4619826897662	0.474345046127713	1.56181678182548	0.288601884551501	0.369791745605842	0.587212641330665	1	0.475869182900433	0.965666435006297	1.4819399335977	1.49989127529773	1.41679246082111	-0.0399295486814513	2.03800565630365	-0.0250214733351461	0.490909096021754	0.639912592231536	1	0.858969155844156	1	1.05545286155958	0.85256358918983	1.28281673092162	0.27954434794209	2.14401269150638	0.125685293768227	0.434895870760785	0.854877096541073	1	0.708164231601732	0.998646679619272	0.736992836605029	0.90738970273904	10 ± 1.98	12.67 ± 4.92	7.67 ± 2.65	10	12.6666666666667	7.66666666666667	1.9832633040858	4.92386478738444	2.65413723165258
M. massiliense	2.4370383555314	2.47119588024044	2.40814268215397	-0.100234885390699	0.643360419841846	-0.148785009858147	0.438961073796725	0.637587325990346	0.996843626109515	0.712645427489177	0.993646824457371	2.38030126463154	2.42228854317769	2.3322380072634	-0.102384310757151	0.628429072028736	-0.138393124625307	0.415584464435902	0.622858966484681	0.999271844315242	0.693181818181818	0.99947907272126	2.3985609805611	2.4816494895446	2.31874267376825	-0.211469592409833	0.71343624286814	-0.265013936745163	0.374026049649864	0.496470970805933	1	0.562432359307359	0.998728113404453	0.570389732896197	0.837221131944354	30.17 ± 5.43	21.17 ± 4.17	16.33 ± 3.16	30.1666666666667	21.1666666666667	16.3333333333333	5.43087879117592	4.17465900137697	3.15876206412857
D. hafniense	-1.42465413835018	-1.27684430732615	-1.71493621217976	-0.441042092271657	3.06911510866672	-0.104170529417358	0.446753277032334	0.656788585181715	1	0.722706980519481	0.99910186274185	-2.21329113107844	-1.65644369671564	-2.71497079225198	-1.04584830925742	3.33287752182772	-0.225064884836718	0.372395910471498	0.525754610954865	0.997571108907307	0.532602813852814	0.997262430856181	-1.8981273652883	-1.22475973366082	-2.65819943948567	-1.25030807368145	3.14443108169184	-0.339496395350158	0.286458480936742	0.398608511121268	1	0.392045454545455	0.997805059523809	0.429703022442102	0.77637748894522	2.17 ± 0.7	1.33 ± 0.61	0.33 ± 0.21	2.16666666666667	1.33333333333333	0.333333333333333	0.703167436990966	0.614636297152859	0.210818510677892
A. lactis	-0.537013861198162	0.112100916585525	-1.12190218580843	-1.086330267952	2.01164134154942	-0.469361334256447	0.244791861707482	0.231382616046389	0.991241075157787	0.23538961038961	0.95556890050413	-0.853499560280106	-1.06135813204417	-0.571139761335782	0.509239416607075	2.65647748883436	0.16180018326523	0.411458384991597	0.72258015644825	1	0.607176677489178	0.994006658850409	-0.173111327197849	0.0691442963289939	-0.5601965680511	-0.661751462564618	2.52309041252997	-0.201158100444997	0.388020899958863	0.449958444508827	0.999202475263146	0.601224296536797	0.994858250473485	0.404511830922727	0.763174196487599	5.33 ± 1.15	1.83 ± 0.54	3 ± 1.55	5.33333333333333	1.83333333333333	3	1.14503760248784	0.542627353203324	1.54919333848297
A. hokkaidonensis	-0.497660541479519	-0.0208326781584676	-1.02390187526224	-1.06971469974315	1.74059624824117	-0.443610653842505	0.251948236932424	0.222358865814155	0.979102698701607	0.272693452380952	0.939177962557831	-0.607877761076961	-1.00087308648181	-0.208784859067758	0.690072830524474	2.45923640237672	0.258176845615374	0.36363644646146	0.56055668435888	1	0.416243912337662	0.978481556190588	-0.135849672190743	-0.0105157014640573	-0.315721043146186	-0.400883265353506	1.83396325750591	-0.173923434627447	0.406250054912278	0.505935117188435	1	0.635078463203463	1	0.275032047780079	0.692299500720884	5 ± 1.06	2 ± 0.89	2.83 ± 0.98	5	2	2.83333333333333	1.06458129484475	0.894427190999916	0.98036274465685
A. acetoxydans	-1.29096512674381	-0.855404373440836	-1.78999064921917	-0.931480238279282	2.7215944055082	-0.299211298295229	0.338541768535368	0.482997502385372	0.99069793470308	0.450419372294372	0.982117926791222	-1.38418517721327	-1.76155988187436	-0.750311335812937	1.05078648473436	3.65976206462695	0.235721771018617	0.35937508629901	0.648969918686951	1	0.483258928571429	0.99618007459592	-0.908771708759285	-0.880481481421467	-0.933893651575626	0.209053456272035	3.17059121064346	0.0433832449051491	0.475324689231185	0.78242954778779	1	0.74020900974026	0.998292072510823	0.511736664869866	0.816091570636815	3 ± 1.03	1.17 ± 0.6	2.33 ± 1.41	3	1.16666666666667	2.33333333333333	1.03279555898864	0.600925212577332	1.40633487398193
C. difficile	4.257111002998	4.19959571658102	4.34486262236851	0.0786742783342396	0.510872105546263	0.145166017775696	0.428571469565685	0.754868515489393	1	0.633438176406926	0.986317006583375	4.34438792999589	4.34429358867993	4.34587536455375	0.015904917575273	0.515479186879212	0.0278062279681226	0.494791669610418	0.819067889953165	1	0.776058576839827	0.999945394232504	4.25510170201845	4.19487333712944	4.34162322579503	0.110415430067825	0.541506430504744	0.16108429274538	0.416666715107143	0.731168116210587	1	0.542884199134199	0.986483916562999	0.622208724907901	0.865246014169047	103.33 ± 21.07	85.67 ± 22.01	64.83 ± 9.98	103.333333333333	85.6666666666667	64.8333333333333	21.0691981601368	22.011613096525	9.97803142464039
R. ilealis	-2.41024956266635	-3.57494669345942	-1.4203208905605	1.93886142837606	3.55212128174929	0.493327891366126	0.257812678825051	0.264716427180027	0.980393157228234	0.203294101731602	0.822220458765421	-1.5069003303727	-1.45928584153073	-1.66428665031979	-0.00346747410143955	3.45568258220188	-0.000928913184868071	0.498701299431443	0.712554260983007	1	0.796333874458874	1	-2.81922177874928	-3.41051228902726	-1.9763658305664	1.66111348029129	4.4153602127496	0.317540081267372	0.348958427264429	0.508634614068926	0.999073092701816	0.422382305194805	0.953028576329402	0.37960648938843	0.748342593065287	0.33 ± 0.21	1.33 ± 0.33	2 ± 1.29	0.333333333333333	1.33333333333333	2	0.210818510677892	0.333333333333333	1.29099444873581
P. sordellii	-1.85204282993272	-1.66201356387371	-2.32924388587017	-0.459244769653597	3.69000821293897	-0.078450310556957	0.45572919188353	0.608390934325093	1	0.724110524891775	0.999648644179894	-1.67805095612686	-2.03223088908471	-1.43278182150182	0.535560140114789	4.16317537700142	0.114003751469176	0.428571469565685	0.638959607261548	1	0.651160037878788	1	-1.51656561523129	-1.70587122726005	-1.37708285375801	0.160234672113848	3.22174071988477	0.0375292232419355	0.483116892619525	0.808600031218542	1	0.751369724025974	0.99952704134836	0.69282487116767	0.89070579847026	2.17 ± 1.05	2.17 ± 1.42	1.5 ± 0.76	2.16666666666667	2.16666666666667	1.5	1.04615698843168	1.42400062421959	0.763762615825973
P. hiranonis	-1.0792517893676	-1.37030856873238	-0.921733216813482	0.686723343499538	3.48456296207269	0.160940637280694	0.407792261457162	0.516626087987318	0.99967866660651	0.553774350649351	0.974588051845381	-0.666746327535281	-0.972440819447335	-0.37439972084381	0.477968344075593	2.51860950433035	0.150205790760962	0.424479210342838	0.596928715221006	1	0.605282738095238	0.997071158008658	-0.733823219226244	-1.3147508038061	-0.211726946406865	1.18164862163229	2.87772373277847	0.386901927260531	0.299479301707933	0.30104687610835	0.998817461074922	0.295251623376623	0.929637996959733	0.433170819826636	0.783209853237442	2 ± 0.86	3 ± 1.34	2.67 ± 1.12	2	3	2.66666666666667	0.856348838577675	1.34164078649987	1.11554670204543
E. timonensis	1.04594510100366	0.979338407081696	1.21677099860279	0.228644259297918	1.23761220926414	0.154217358085757	0.427083375436809	0.687064455120992	1	0.63276176948052	0.984574619838671	1.28482589505038	1.23560595860166	1.32476048767695	-0.0676587948324405	1.62359726663372	-0.0391080084450454	0.480519491488215	0.775887440093549	1	0.85643262987013	1	1.11897206535178	0.975464231507038	1.32004069992323	0.218362392070206	1.27432915819261	0.143197839616751	0.420779266464565	0.797524946722252	1	0.629802489177489	0.9906187628376	0.683935079986574	0.886154169824206	10.33 ± 1.87	9.33 ± 2.14	7 ± 1.63	10.3333333333333	9.33333333333333	7	1.87379590967403	2.13957420478416	1.63299316185545
E. sp. JLR.KK010	0.122501060220767	0.00748608200347167	0.311400116739986	0.363799436071293	1.79760161912889	0.153992026067584	0.42337666749082	0.713376744474261	1	0.59961783008658	0.990470551894315	0.617941970452881	0.252431818629821	0.847573084730223	0.777316985812763	1.74695447788882	0.355549157003672	0.327272837540329	0.309360882124035	1	0.347216585497836	0.975219850545234	0.434653642332827	0.0181037341133496	0.843110259009396	0.86824005538291	1.43281581759163	0.54514673299525	0.236979372178822	0.1795865417324	0.985782900780347	0.171097132034632	0.803378598775601	0.269419101301877	0.688748712765073	5 ± 1.26	5.17 ± 1.82	6.33 ± 1.48	5	5.16666666666667	6.33333333333333	1.26491106406735	1.81506045200826	1.47572957474524
A. luticellarii	-0.788050241918778	-1.33470729560556	-0.370365632773284	0.903338882389066	2.15507856504146	0.318474864071435	0.332467638567009	0.503643589154202	0.998313237802354	0.340875270562771	0.911051923258027	-0.357923150721272	-0.345458654309787	-0.371574211041465	-0.142555618693651	2.49392518684836	-0.0376390174521856	0.476562513274613	0.780227406543884	1	0.813379329004329	1	-0.867591508592421	-1.28828644787832	-0.358601171565331	0.950638053800045	2.36887463786938	0.327613124270592	0.350649442840829	0.532193120374149	0.998129931561323	0.435707521645022	0.96545670606716	0.473956170961476	0.801223554609604	2.33 ± 0.99	3 ± 0.73	3.17 ± 1.54	2.33333333333333	3	3.16666666666667	0.988826464946088	0.730296743340222	1.53659074288215
A. terrae	-1.96324145127287	-2.04243899196125	-1.83770671139271	0.233821775762613	2.99486025683252	0.0546662953066394	0.453125026725783	0.719875484699824	0.996778181436129	0.721776920995671	0.981542615776551	-1.37863223977844	-1.84771543953006	-0.847387875378694	1.12381649360695	2.62385814954561	0.311533982436417	0.312500123302907	0.5182260811688	1	0.385873241341991	0.982727048722381	-1.30411841722924	-1.91688629581979	-0.7649324045305	1.04244074258228	2.91487556541056	0.291426910397675	0.325520945610412	0.464155585525886	0.999844451316496	0.359645562770563	0.95522013229511	0.405961918450681	0.766392951543699	1.17 ± 0.4	1 ± 0.37	1.5 ± 0.43	1.16666666666667	1	1.5	0.401386485959743	0.365148371670111	0.428174419288838
M. pectinilyticus	0.189722242215649	0.304254279067638	0.109833403120132	-0.0299378239010695	1.46356581194481	-0.0114952115330363	0.493506497157804	0.775084396404021	1	0.763798701298701	0.994282143727983	-0.0893097431028709	0.1675741851401	-0.571108720298217	-0.727738828561185	1.73589016220771	-0.347797246544816	0.32467543706256	0.331504832779212	0.994257114389995	0.40428841991342	0.985510667335116	-0.0505280791853728	0.292061530035	-0.474077485125511	-0.634565299087107	1.87662704278695	-0.280604438743912	0.337662439684174	0.367492022822935	1	0.439241747835498	0.999309501262626	0.452040284750893	0.790463020906095	6.5 ± 1.67	4.33 ± 0.71	2.67 ± 1.12	6.5	4.33333333333333	2.66666666666667	1.66833250083229	0.714920352984241	1.11554670204543
M. humiferrea	-2.10476131749518	-0.857242105794846	-3.44787861271118	-2.48680801553167	3.02331662917451	-0.668280926868336	0.177083646408939	0.192165520380038	0.924302348394766	0.131290584415584	0.896151472171864	-3.15105369985261	-3.43434067956715	-2.81952632118545	0.913345324121325	3.95343439880525	0.18506186255506	0.416666715107143	0.63180407275133	1	0.589708468614719	0.988883040271154	-1.68821856130789	-0.815039269820168	-3.0367779772665	-1.78358144947819	3.52067437354648	-0.44784921132987	0.257812678825051	0.291122114091629	0.996108666129242	0.256290584415584	0.988044507575758	0.147861914371748	0.616393471915098	3 ± 1.03	0.17 ± 0.17	0.5 ± 0.5	3	0.166666666666667	0.5	1.03279555898864	0.166666666666667	0.5
C. minuta	-1.35931003099642	-1.42104906235385	-1.2131490667785	0.316637806012758	3.57317068792967	0.0672088064155615	0.463541687380826	0.73419453154099	0.999852736590101	0.700520833333333	0.989018498091836	-0.79220392994308	-1.16893016076103	-0.643968909989576	0.72375650887131	3.20803876919884	0.208310180572769	0.403645889887022	0.424182722658225	0.998622288017139	0.544118641774892	0.990212901764241	-1.16329765394276	-1.46069007859913	-0.763026053662028	0.89040450907505	2.0680418125046	0.345215057661859	0.32467543706256	0.415510344964203	0.998787947405355	0.387226055194805	0.9174741389807	0.525246939859834	0.819323843607851	1.83 ± 0.6	2.17 ± 1.28	1.83 ± 0.54	1.83333333333333	2.16666666666667	1.83333333333333	0.600925212577332	1.27584394726698	0.542627353203324
L. salivarius	5.57821674632377	6.37102925261112	4.60624348268094	-1.78531343196113	1.52903628875044	-1.19809038551248	0.0805202768395157	0.0147609635410149	0.907789464958899	0.0131730248917749	0.711844477804896	5.40006207058547	4.63896032803365	7.18736043137455	2.01605359081118	2.31775662993342	1.03984692339074	0.158854527379495	0.0210373541806179	0.989602705804107	0.0395190746753247	0.902788126017821	6.64775533291928	6.36553836039914	7.16269546824211	0.559254820987057	1.38888458945356	0.318582796390378	0.364583415920345	0.744878237441735	1	0.397693452380952	1	0.034499382493598	0.532159969861612	408.17 ± 63.04	103.5 ± 32.8	408.33 ± 152.59	408.166666666667	103.5	408.333333333333	63.0420053967547	32.7971035306473	152.592849694138
L. salivarius SMXD51	0.649279052197471	1.31753490434569	-0.348609908043414	-1.79886310669553	1.85689853047961	-0.808151840349174	0.11948102783866	0.0719745972610451	0.973968065839706	0.0406689664502164	0.79490494322442	0.727910105720396	-0.34171332675562	1.99909901298147	2.36714594168153	2.34969491571637	0.909385438443826	0.116883638545975	0.0565815206006324	0.98123279869499	0.0191930465367965	0.720564761163909	1.60851892131626	1.30074440474784	2.03669488730295	0.619614386209922	1.38770939843086	0.359623060443268	0.348052042170242	0.542783481192106	1	0.341889880952381	0.968962704910218	0.0251317924442572	0.513400501911632	12.33 ± 1.54	2.83 ± 1.14	12.67 ± 3.76	12.3333333333333	2.83333333333333	12.6666666666667	1.54200446749605	1.13773654439173	3.75647588986155
L. salivarius UCC118	0.785720395945924	1.37712821278893	-0.15441800335918	-1.65323891184661	1.81992189988223	-0.830618371957657	0.150649734391232	0.0564616567331021	0.970057133227864	0.0599972943722944	0.869735348828742	0.555630875245425	-0.247155684762686	1.6539332859751	1.66611279036487	2.5488400768848	0.629192531163946	0.218182050390928	0.132450594350215	0.990962772067499	0.10448795995671	0.927482017151645	1.50336531933645	1.41341885982011	1.66514568077348	0.119175954031348	1.67545876664949	0.0620193928681374	0.459740282522272	0.751642834557348	1	0.754515016233766	0.99771878568344	0.096638366309239	0.589049975827584	13.17 ± 1.83	3.33 ± 1.09	11.17 ± 4.8	13.1666666666667	3.33333333333333	11.1666666666667	1.83333333333333	1.08525470640665	4.79872668296266
L. salivarius str. Ren	0.253448711417871	0.844127621008535	-1.11507746792407	-1.95128894878645	1.91443049217714	-0.824295133878971	0.111979717958384	0.062090319294766	0.945151947122536	0.0497159090909091	0.812092337860868	0.321410556357296	-1.03269650361971	1.81508262128727	2.75272183471148	2.26109388610366	1.11982713069967	0.0831176519489823	0.0389597308948504	0.950772923468047	0.0136295995670995	0.625450695479921	1.10645588365413	0.841244479100886	1.80379872913353	0.83149646393947	1.21300552079872	0.591361353176347	0.286458480936742	0.318260753627927	0.993071206893238	0.250372023809524	0.920486016895665	0.0238402642791018	0.505187978659338	9.17 ± 1.64	2.33 ± 1.05	11.33 ± 4.07	9.16666666666667	2.33333333333333	11.3333333333333	1.64147630029935	1.05409255338946	4.07158172922733
L. salivarius CECT 5713	-1.746081816755	-0.400956890932005	-2.5317975155959	-1.70760080994954	3.71110151240405	-0.405476926549346	0.288311833315818	0.441714553861509	0.998063617407272	0.301288555194805	0.996344263715587	-1.65363051773994	-2.39070385569913	-0.516332905130161	1.95931469461522	3.60684475533438	0.46669151824289	0.273437661120723	0.340643092976033	0.988582368694511	0.224178165584416	0.924249156105423	-0.370104253875632	-0.49185682487493	-0.256879699724804	0.508279460899681	4.04585731801021	0.110971605651645	0.43636367272951	0.725489235806429	1	0.660020968614719	0.995300913388056	0.290680668430807	0.709701498650537	3.67 ± 1.33	0.67 ± 0.33	3.33 ± 1.36	3.66666666666667	0.666666666666667	3.33333333333333	1.33333333333333	0.333333333333333	1.35810325249756
L. ruminis	-1.5401754755897	-0.904041356391643	-2.12591887303503	-0.968271305791808	2.83042272539758	-0.295270285602358	0.316883235779889	0.45136291919079	1	0.413200081168831	0.996658968393229	-1.80355799351197	-2.1336865432869	-1.38426450143731	1.06382019350998	3.14016943359062	0.291666445536997	0.3567709215136	0.457869223437865	0.999500849192435	0.427522997835498	0.982766396823152	-0.995476079610695	-0.918869354507083	-1.07904742646419	0.191599773574985	3.00634261690316	0.0550147353296921	0.472727288105946	0.739550789581376	1	0.738720914502165	0.998770940002661	0.470622048130023	0.794425034943975	2.83 ± 0.98	0.83 ± 0.31	1.83 ± 1.05	2.83333333333333	0.833333333333333	1.83333333333333	0.98036274465685	0.30731814857643	1.04615698843168
L. crispatus	3.25657931813625	4.94924166962216	2.39772968090085	-2.41458406414591	1.54348428288928	-1.35679448565882	0.0755216922841942	0.00860826117255302	0.829503167362961	0.0132744859307359	0.725552128008716	2.71122409261678	2.31789083452921	5.46335942220389	2.76211985879714	2.6110068549192	0.783650310588405	0.276041825000406	0.0988350764060713	1	0.187905844155844	0.992585388993034	4.91982348758303	4.91982348758303	5.45407317698379	0.68045225146944	2.92758762408197	0.186479381649074	0.438961073796725	0.95556483612498	1	0.740039908008658	1	0.0867722016106334	0.590210041252113	189.33 ± 78.1	22 ± 3.87	222.5 ± 126.28	189.333333333333	22	222.5	78.0963792018839	3.87298334620742	126.283477409623
L. crispatus ST1	0.717101058091178	1.97817830851391	-0.263979515129014	-2.34835536323556	2.17787770025046	-0.952367434974274	0.148437892946249	0.0665406652578831	0.960741654974517	0.0462493235930736	0.915885669207399	0.202237456580828	-0.233289671468359	2.69107250948784	2.86807123772209	3.31897503191452	0.678278932686606	0.272727433775842	0.181069053521057	1	0.207454004329004	0.981882131540335	2.02627745860935	2.00778743340293	2.37679776076207	0.462732371261545	3.76082108358793	0.113730878229033	0.464935084746253	0.898679208175611	1	0.718191964285714	1	0.162052169752782	0.644878936781645	25.5 ± 11.51	2.83 ± 0.48	37.17 ± 24.43	25.5	2.83333333333333	37.1666666666667	11.5144836329439	0.477260702109212	24.4327876246472
L. johnsonii	-1.35011257145646	-1.01868364725397	-1.54897902297847	-0.648666556408029	3.36576476035895	-0.168052599902142	0.403645889887022	0.63833427495603	0.999757238416058	0.641335227272727	0.998292072510823	-1.25017079961149	-1.65746539937829	0.12817194187519	1.70177225162203	3.39254243304858	0.359368708618813	0.309895958923605	0.522999478981105	0.999772833700938	0.302252435064935	0.985886214222977	-0.583202680112358	-1.02550700220171	0.126557359225744	0.539532426975725	4.32786054794743	0.110823775019132	0.445312531280238	0.824518129442218	1	0.699151109307359	1	0.541469529801085	0.834813686513454	7.83 ± 5.9	1.17 ± 0.4	4 ± 1.95	7.83333333333333	1.16666666666667	4	5.89585541809763	0.401386485959743	1.94935886896179
L. johnsonii FI9785	-3.59515936905989	-2.96576353719787	-4.05180632086049	-1.13117590333455	4.7908424158971	-0.235332423470931	0.390625064918509	0.551024887236106	0.99853190552011	0.57814191017316	0.994505381461297	-3.05452608761044	-3.88354075900984	-1.6201961480128	2.20410661324626	4.64094789240333	0.430940500862633	0.275324833595992	0.381938373555341	0.993210699323153	0.302353896103896	0.939450616987556	-2.2598016109918	-2.83235045520837	-1.69590425978835	0.841629416343631	4.90387818344355	0.144885421682177	0.433766271668412	0.692232177017919	1	0.665313852813853	0.99655837946792	0.419163877779429	0.777714146034818	3.17 ± 2.61	0 ± 0	1 ± 0.52	3.16666666666667	0	1	2.61300167963547	0	0.516397779494322
L. amylolyticus	-0.333636300062646	0.286613294445876	-0.676328618604922	-0.421070791115108	3.01804637374395	-0.104632871674769	0.440104201008948	0.761087187474216	1	0.71773538961039	0.999907988763687	-1.28507082422805	-0.682144455245872	-2.07106136571	-1.76557290325026	3.22795798415412	-0.488216649436045	0.267532634269778	0.294855423906189	0.992755865514843	0.269243777056277	0.975551674308217	-1.24119830169223	0.301216404968066	-2.18906175950632	-2.34207580014256	3.45345397707252	-0.575261983021078	0.221354395078458	0.249552715461019	0.999379353139377	0.18070211038961	0.994876217532468	0.248079367986401	0.68234439667659	7.33 ± 3.01	3.83 ± 1.89	0.67 ± 0.33	7.33333333333333	3.83333333333333	0.666666666666667	3.00739828497066	1.88709064729575	0.333333333333333
L. helveticus	-2.46077753479824	-2.75627470944128	-2.27195886557444	0.401842378332243	3.96042429878068	0.0691684334565267	0.460937522211308	0.651883230692992	1	0.696513122294372	0.994565438701071	-1.72834862167041	-2.23304682411898	-0.341238674730359	1.90638358080782	3.72718293551584	0.413772184773027	0.317708452146056	0.430294236250248	1	0.325808306277056	0.986501772502051	-1.80477988339766	-2.89362429450454	-0.231712617536611	1.99434508147516	4.57852759683796	0.395425720926322	0.296104033600473	0.36028873727314	0.998129931561323	0.261093073593074	0.940838993515136	0.376334144860095	0.7564442204091	1.5 ± 0.96	0.67 ± 0.21	3 ± 1.44	1.5	0.666666666666667	3	0.957427107756338	0.210818510677892	1.43759057685652
L. amylovorus	-2.83078431159632	-1.98697467076255	-3.80657755976207	-1.69319577205881	4.21932469670657	-0.343597259788735	0.32467543706256	0.426179443228766	0.993906062117552	0.426948051948052	0.993900031172937	-2.28444348595732	-3.85509307887211	0.046766966030563	3.14372368537647	4.37093965731915	0.687865069865947	0.207792457284853	0.191710237779539	0.997311142719961	0.111201298701299	0.904173729661414	-1.10134116272509	-1.8639899005971	0.0107088041730208	1.30737428564937	4.12743234483875	0.28186840297124	0.330729274711156	0.523721416438725	0.999024255726706	0.343310335497836	0.965863319676496	0.220823946467962	0.666005620654157	2 ± 1.24	0.17 ± 0.17	2.67 ± 1.09	2	0.166666666666667	2.66666666666667	1.23827837473378	0.166666666666667	1.08525470640665
L. reuteri	-0.233138195329493	0.163177882210263	-1.20718238322195	-1.15896639118158	2.24059234870936	-0.469134358220865	0.294270973293744	0.225711140139136	0.998056206209519	0.34280303030303	0.992902257056669	0.246485307377457	-1.13044043536478	1.63977440634535	2.5147472733193	2.75858338279806	0.869563876806409	0.148052340229815	0.0664639864558114	0.985514104767023	0.046486066017316	0.835722910821238	0.416489381009567	0.0538307406240959	1.66963936077938	1.50862067486348	1.72649463345498	0.683394045843907	0.226562720464445	0.231024989061688	0.993615238062399	0.148826433982684	0.872413736984222	0.0951041403396413	0.585326787149986	5.17 ± 1.01	2.17 ± 0.91	10.67 ± 3.99	5.16666666666667	2.16666666666667	10.6666666666667	1.0137937550497	0.909822937597079	3.98887341377376
L. vaginalis	-3.62614656773995	-3.30273282350494	-3.90534743366967	-0.430000573454965	3.91829877797078	-0.0943470692246112	0.444155875948408	0.67129813272681	0.997391840240698	0.663436823593074	0.982184283711858	-3.72127447513573	-4.00313510900416	-3.29506997196867	0.894972350761393	5.25320239281627	0.130257135686058	0.43636367272951	0.580699798825433	1	0.577008928571429	0.992076804680205	-3.2384013230677	-3.50036911163214	-3.00042436375699	0.735248272832453	5.08655410571163	0.14438137886881	0.432291705646073	0.586681974717716	0.999437493790191	0.624458874458874	0.971603147204314	0.503615785898523	0.80942580830221	0.33 ± 0.21	0 ± 0	3.33 ± 3.33	0.333333333333333	0	3.33333333333333	0.210818510677892	0	3.33333333333333
L. brevis	-1.80036230747532	-2.20415080748869	-1.24139858074001	0.957526190866627	3.30686119155818	0.274711788161695	0.325520945610412	0.575674483774684	0.998706624836746	0.440645292207792	0.9377434252295	-1.09630198934195	-1.2331324668745	-1.04485455388838	0.0831224056205695	3.16990902598749	0.0133521733713389	0.488311694886532	0.657276127519041	1	0.727644751082251	0.992796973695687	-1.57351375562059	-2.20712418082594	-1.01090955111547	1.2973755015764	2.64357807182113	0.414738867738721	0.27083349728541	0.314923827149755	0.997392650940274	0.266419778138528	0.891402597140283	0.418456619160999	0.775376207970805	1 ± 0.37	1.5 ± 0.56	1.5 ± 0.5	1	1.5	1.5	0.365148371670111	0.562731433871138	0.5
L. plantarum	-1.72128370413047	-1.33008995233732	-2.1178020197437	-0.736253856260804	3.06630148359558	-0.194876488702417	0.395833394872951	0.521604638478536	1	0.603168966450216	0.998292072510823	-2.29381576890855	-2.2583682356762	-2.36538159923211	-0.264753693524042	3.9029387142999	-0.0585358284545534	0.462337683632515	0.715263511445391	1	0.76662270021645	1	-1.7908198238485	-1.36445544352437	-2.24989511294716	-1.09424654717225	2.77616677629132	-0.31828078907955	0.354166756745689	0.402687398328548	0.992974246271992	0.494047619047619	0.988771645021645	0.500405216051836	0.81045786514522	2.17 ± 0.75	1.5 ± 0.96	0.5 ± 0.22	2.16666666666667	1.5	0.5	0.749073501808141	0.957427107756338	0.223606797749979
E. faecium	2.87789621148521	2.69451469543257	3.08095739060843	0.324660173224365	0.700096451017748	0.395512851532048	0.302083465964847	0.412925583008627	0.995892082397438	0.284226190476191	0.915936569029791	2.95944512007747	3.10381082676834	2.72590305929903	-0.252015780582158	0.839417584703862	-0.280519144512764	0.367187580755307	0.568620046598935	1	0.569822104978355	0.997986843885281	2.70800797439992	2.7047691588114	2.71577260107	0.0759425256345012	0.79592238546554	0.0984859210452251	0.463541687380826	0.731947648990504	1	0.733022186147186	0.99799549699462	0.451679768900498	0.795485938332066	34.5 ± 6.73	32.83 ± 7.42	22.83 ± 4.58	34.5	32.8333333333333	22.8333333333333	6.72681202353686	7.4180710280893	4.57833060308134
E. cecorum	0.101171106630238	0.60916309354442	-0.539304493840245	-1.34493272046404	1.68646853696029	-0.717306528608016	0.176623689155896	0.109625551011429	0.958768760638992	0.12307224025974	0.902727194262956	-0.118346028618071	-0.619402268680504	0.358900812049318	0.928812276593477	2.02247184068249	0.338701292425478	0.319480636181618	0.508742717928704	0.996691365335731	0.301406926406926	0.974564411064333	0.53938881256051	0.642961229695314	0.416432397518587	-0.369392048771664	1.74047057368706	-0.126568065328256	0.424479210342838	0.50203518022616	1	0.625219832251082	1	0.231345044476361	0.670871111628626	9 ± 2.11	2.83 ± 0.91	4.33 ± 1.05	9	2.83333333333333	4.33333333333333	2.11344899788631	0.909822937597079	1.05409255338946
E. faecalis	-0.0671521187229871	-0.695059497632209	0.540700561258361	1.36100000316308	1.85602403403653	0.633830197267331	0.205729421101168	0.156551116094053	0.963269164104637	0.125473484848485	0.747108756230717	0.0565317382030779	0.550727854567048	-0.852134958480461	-1.41302660831804	2.34574129945684	-0.547130218420099	0.252604351804582	0.160991120283726	0.99402962466699	0.205441693722944	0.974204934933806	-0.809876187188842	-0.766494225685686	-0.837573730920528	0.0259039004406629	2.76914815207896	0.0131560185461686	0.490909096021754	0.69681315421756	1	0.790161661255411	0.996135472859672	0.192794495928694	0.657686944417065	2.83 ± 0.75	5.67 ± 1.2	2 ± 0.86	2.83333333333333	5.66666666666667	2	0.749073501808141	1.20185042515466	0.856348838577675
S. pasteurianus	0.279615671918273	0.0762123947290467	0.492403228961575	0.39319145659117	1.31454812562999	0.249853041255367	0.397402657618966	0.572597861882664	0.990546082890933	0.525669642857143	0.944289708140694	0.531000581937122	0.546524814632221	0.500661459065135	-0.0690485707884241	1.51030217985866	-0.0533503492577148	0.480519491488215	0.685400756957582	1	0.766774891774892	1	0.271919982908795	0.0933775510534707	0.514858277701539	0.31284853820624	1.35374334765463	0.201638755663971	0.395833394872951	0.658236211322723	0.997311938410937	0.557917343073593	0.962493233382507	0.56174293753967	0.836038805243699	5.83 ± 1.66	5.83 ± 1.35	5 ± 1.55	5.83333333333333	5.83333333333333	5	1.66165914408194	1.35195331937822	1.54919333848297
S. suis	-1.08407131080638	-1.47779285560867	-0.670880749386057	0.846553988533573	2.86868309599085	0.251527181832459	0.346354262552145	0.478152677108807	0.996848456673664	0.404863365800866	0.943571341632383	-0.155105323616121	-0.652641614184742	0.397852373861722	1.04589599901457	1.91351777206218	0.469352047878063	0.2597404353679	0.251566041863003	0.992586968541278	0.20413961038961	0.924326358136384	-0.55132780764685	-1.52306302681808	0.356714205557067	1.91462989255234	2.243972928928	0.848353988299072	0.143229577422349	0.0861675063925005	0.980835085073287	0.053808170995671	0.623277412714846	0.104207439020924	0.584187358494766	1.67 ± 0.61	2.33 ± 0.67	4.33 ± 1.12	1.66666666666667	2.33333333333333	4.33333333333333	0.614636297152859	0.666666666666667	1.11554670204543
S. dysgalactiae group	-2.1006488485749	-2.45326839924908	-1.80828406881899	0.547650528207358	3.14177814045039	0.124567122913877	0.419270880177702	0.711009673433153	1	0.615817775974026	0.975988911360963	-1.31819959693741	-1.79102622657958	-0.913941148249526	1.16312231939392	3.07517633031748	0.332596079186895	0.309895958923605	0.382839882642479	1	0.352272727272727	0.967236739256918	-1.6278319798571	-2.40908566908931	-0.956554204294821	1.5269516166088	2.86735399798317	0.421648707584237	0.296104033600473	0.338877317961534	0.999227226461548	0.278527462121212	0.88448900371476	0.320471839195541	0.718673357725974	0.83 ± 0.31	1.17 ± 0.54	1.5 ± 0.34	0.833333333333333	1.16666666666667	1.5	0.30731814857643	0.542627353203324	0.341565025531987
L. petauri	-2.04533286953888	-1.92386523518732	-2.12941981209518	-0.0794155110946626	3.89582797256188	-0.011290108739892	0.480519491488215	0.758345879709223	1	0.784124729437229	0.99963866938821	-1.84492918115421	-2.20410487645585	-1.62118812212224	0.660600130200329	3.31797420561867	0.189650328475721	0.412987063434108	0.532922387493228	0.998770524345509	0.580695346320346	0.987976941486822	-1.71639021682704	-2.02697824380713	-1.49379512116593	0.714148852288425	3.54033761158857	0.152836252028626	0.405194860482653	0.567052939648075	1	0.604690882034632	0.989971603469322	0.613049677996055	0.859711767073235	2.67 ± 1.91	1.33 ± 0.95	1 ± 0.26	2.66666666666667	1.33333333333333	1	1.90904280843685	0.954521404218424	0.258198889747161
L. garvieae	-1.48953836483316	-1.25571469584238	-1.78427652580106	-0.277129756360281	2.86616944653156	-0.0765823699284345	0.449350678121296	0.714003920138021	1	0.747953869047619	0.996420991892179	-2.12665655494394	-1.81201299151164	-2.46677441873752	-0.463289673357146	4.14909563342827	-0.0963718508243197	0.450520861572477	0.662638841706907	1	0.736082927489177	0.998502575011196	-1.76079400291593	-1.24959660846531	-2.6145501222836	-1.12912178890909	3.68334469697833	-0.224369457210243	0.379220851331365	0.484339798129542	1	0.583654626623377	1	0.613668657269158	0.859334184843357	2.17 ± 0.79	1.33 ± 0.61	0.67 ± 0.49	2.16666666666667	1.33333333333333	0.666666666666667	0.792324288266981	0.614636297152859	0.494413232473044
D. incerta	-3.63759258588215	-3.93932427868965	-3.30089929474243	0.462255388556284	5.45813865043702	0.076515924057213	0.459740282522272	0.751717944919085	1	0.682748241341991	0.984796891043388	-3.5393449528935	-3.76230280172628	-3.36053838982697	-0.228601825172193	5.08084623233218	-0.0489914908464798	0.481770843649058	0.761941895039135	1	0.754582656926407	0.997071158008658	-3.55589175318967	-3.80839737918138	-3.33014334666102	0.219632130157724	4.71376737194555	0.0580800861164327	0.470129886983215	0.795264638547813	1	0.736962256493507	0.996401881128383	0.624962163014015	0.862421534043634	1.67 ± 1.67	2 ± 2	0.17 ± 0.17	1.66666666666667	2	0.166666666666667	1.66666666666667	2	0.166666666666667
B. cereus group	-0.324414856575829	-0.391604643168393	-0.233494840727799	0.3361708922159	2.50157668440308	0.106381070133356	0.453125026725783	0.792825301640352	1	0.695971996753247	0.990707416975053	-0.447220382897568	-0.218167052395233	-0.811034105160524	-0.415118109458654	3.2113474039149	-0.0971753848015078	0.450520861572477	0.635277775544931	1	0.719849161255411	1	-0.535271183170401	-0.436734895686172	-0.73063479976212	-0.202120965077063	2.9918363105579	-0.0482428794104281	0.466145852553757	0.741831807791401	1	0.848721590909091	0.998292072510823	0.776294829287317	0.923565535316905	3.83 ± 0.98	3.67 ± 1.28	3.17 ± 1.49	3.83333333333333	3.66666666666667	3.16666666666667	0.98036274465685	1.28235893744476	1.49257421181587
B. subtilis group	-1.21603212579963	-1.31493452325309	-1.09811235599804	0.284071571417563	1.7955854247635	0.137391676776204	0.434895870760785	0.675445798581706	0.990097223789547	0.643110795454546	0.961874951530529	-1.2891069326636	-1.10621638957133	-1.73397088832175	-0.640179405617547	2.63737684563551	-0.19234430902217	0.390625064918509	0.406053406902453	0.997410921128104	0.547179383116883	0.991699015662136	-1.46272048272655	-1.3640920014732	-1.69627123200896	-0.356059962119397	2.7020819301348	-0.104472569414262	0.429687540537985	0.526223378124437	1	0.663352272727273	0.994922464293913	0.52464871953283	0.814441061430857	1.83 ± 0.31	1.67 ± 0.33	1 ± 0.52	1.83333333333333	1.66666666666667	1	0.30731814857643	0.333333333333333	0.516397779494322
B. infantis	-1.49172722559445	-2.44017465616787	-0.524769608394075	1.72446702596035	2.82570426901348	0.550845047853993	0.247396025012805	0.301939522951498	0.987215617053233	0.155556682900433	0.812627166927303	-1.35105183851368	-0.479644843531944	-2.80735927580398	-2.01986407280396	3.504962300184	-0.489172962701336	0.257812678825051	0.277866456511152	0.999604354960458	0.240614853896104	0.980247651800476	-2.60998090072575	-2.3957515310211	-2.88530675581481	-0.361077040624375	4.27457792429297	-0.0678973374717175	0.462337683632515	0.684636590260601	1	0.75588474025974	0.994845694669913	0.248912594743692	0.684909070824458	1 ± 0.45	2.17 ± 0.54	0.33 ± 0.21	1	2.16666666666667	0.333333333333333	0.447213595499958	0.542627353203324	0.210818510677892
B. infantis NRRL B-14911	-1.4258595304111	-2.40909384616107	-0.456301387540742	1.76838858691064	2.99633872422423	0.531416355662917	0.231169043764391	0.323086765467189	0.991608749025598	0.183289366883117	0.804614737378533	-1.35165697676775	-0.459462722340179	-2.90808536812251	-2.21354061254368	3.71727396851695	-0.515405723335715	0.236979372178822	0.254039571278267	0.988953345709394	0.237773944805195	0.971701292635838	-2.5991971898343	-2.45042640741316	-2.88291060906579	-0.458914627188959	3.6118605297273	-0.0892201082357191	0.462337683632515	0.699983675858423	1	0.760805600649351	0.996722175788227	0.248607850935563	0.688394158612694	1 ± 0.45	2.17 ± 0.54	0.33 ± 0.21	1	2.16666666666667	0.333333333333333	0.447213595499958	0.542627353203324	0.210818510677892
N. sp. OS1-33	-3.27310336020022	-3.23702923493951	-3.33424676642815	0.11611289426329	5.18680126806442	0.0248193079693849	0.494791669610418	0.763168695278124	0.999820501437027	0.75096387987013	0.996825655032156	-3.06623221786123	-3.43736505923351	-2.60264207207878	0.584818788270631	5.50901592556443	0.109427209299464	0.440104201008948	0.712872853789984	1	0.66796875	1	-2.86725311289153	-3.16458330519268	-2.57471443716937	0.423424501928358	4.89104530801919	0.0830504889646905	0.450520861572477	0.714536471543503	1	0.680194805194805	0.991462979787466	0.638597625085392	0.874164806466104	1.67 ± 1.48	2.17 ± 2.17	1 ± 0.82	1.66666666666667	2.16666666666667	1	1.47572957474524	2.16666666666667	0.816496580927726
N. sp. SuZ13	-2.78059054023515	-2.68836280012276	-2.88010484194037	-0.23097238100214	3.34562795380949	-0.0437351593377479	0.479166678460872	0.76390585889055	1	0.776768804112554	0.988411054834669	-1.5138194230369	-2.99398942112676	-0.210202914167909	2.73451847541499	3.0200610553575	0.810075227800436	0.138021263198353	0.0818269149818741	0.975758373714256	0.0743709415584416	0.76028113728003	-1.50034761477233	-2.50664835232153	-0.29127508861554	2.47689165317357	2.52031664478382	0.825186866523767	0.148437892946249	0.0720942106014759	0.94637350194142	0.0531655844155844	0.607716102026524	0.0726635114858556	0.550396644218623	0.67 ± 0.21	0.5 ± 0.34	2.67 ± 0.76	0.666666666666667	0.5	2.66666666666667	0.210818510677892	0.341565025531987	0.760116950066092
M. sp. AQ2	-0.99770556321814	-1.33873456486836	-0.772724460920474	0.849946655293253	2.85975313330216	0.23875366705401	0.384415653066572	0.423954745072235	0.99998825186226	0.456236471861472	0.975062717316714	-0.755607633639372	-0.713938217125927	-0.777438574576115	-0.197918747472208	2.13587345962642	-0.0747807284195567	0.458333357045458	0.731081836805838	1	0.788470643939394	0.998292072510822	-1.07674828961497	-1.37990047938045	-0.838077858334755	0.639428736376477	2.77658393310247	0.170158184820771	0.406250054912278	0.535177646178121	0.999617967929989	0.51662270021645	0.971200195567271	0.536391460603677	0.824251933331116	2.17 ± 0.95	2.33 ± 0.71	1.83 ± 0.48	2.16666666666667	2.33333333333333	1.83333333333333	0.945750730607407	0.714920352984241	0.477260702109212
P. megaterium	-1.55557488245681	-1.45847797226227	-1.78103258548013	-0.292834970599461	3.05479287583115	-0.0690282643837565	0.463541687380826	0.718473455924264	1	0.772524350649351	0.997686139280092	-1.48799865794956	-1.97475856035093	-1.06451100133031	0.856834332894405	3.00877648622755	0.262128710969683	0.387013053953315	0.512219810033134	0.999304584591355	0.501149891774892	0.982065005079465	-1.32084737968944	-1.46044098702099	-1.20875770175053	0.338146880055758	2.47868600147476	0.0838009382607939	0.45194807921503	0.7241574612798	0.999437493790191	0.669693587662338	0.986150039432674	0.582193498918587	0.847135864890681	1.67 ± 0.42	1.17 ± 0.48	1.33 ± 0.42	1.66666666666667	1.16666666666667	1.33333333333333	0.421637021355784	0.477260702109212	0.421637021355784
P. mucilaginosus	-1.34039742471009	-1.99849823841859	-0.683621455448099	1.37516212827558	3.05959920977006	0.377434571717648	0.285714433293383	0.367630609585841	0.993120318330526	0.291108630952381	0.889325373806254	-1.33180296494375	-0.650181556688826	-2.05014419518471	-1.41951028570492	3.24881793411012	-0.343829365916622	0.31168843505769	0.406142628774207	0.998332068381718	0.376623376623377	0.992214974456122	-1.971544783966	-1.8759269934184	-2.04338939980079	-0.217946928557222	3.52527482481239	-0.0442334469181467	0.473958348090526	0.734404134393711	1	0.784632034632035	0.994220393912831	0.365141188119885	0.742536952703001	1.5 ± 0.67	3.17 ± 1.28	0.67 ± 0.33	1.5	3.16666666666667	0.666666666666667	0.670820393249937	1.27584394726698	0.333333333333333
A. group	-1.54236469442651	-2.51907075046471	-0.850164285840882	1.71375056009778	3.09910721396858	0.461615672863648	0.247396025012805	0.304006864519432	0.983718898498175	0.214962121212121	0.802542350097451	-1.10960492988485	-0.845300584848025	-1.53538545796841	-0.511754851454309	2.66289335533812	-0.133673125412396	0.415584464435902	0.663214794365854	0.999529137527107	0.643651920995671	0.999231237512488	-1.90573349168933	-2.36897704300235	-1.52108120867356	0.956817500651449	3.38290382387911	0.285104626575855	0.354166756745689	0.489550669405072	0.997226366028053	0.451078869047619	0.943311589077478	0.320330288665336	0.721576259017569	0.83 ± 0.4	2.17 ± 0.65	1.5 ± 0.76	0.833333333333333	2.16666666666667	1.5	0.401386485959743	0.65404722901162	0.763762615825973
B. incertae sedis	-1.21459521269796	-1.4429366223089	-0.957744259316885	0.486876325962875	3.65853043981668	0.0949895125627292	0.424479210342838	0.706765372665444	0.999030078411741	0.636397456709957	0.982019452343667	-0.963509093686159	-0.97509334012324	-0.959636890137399	0.163487748012413	3.15504415256559	0.0254833265826991	0.481770843649058	0.70699662509483	1	0.748325892857143	0.999945394232504	-1.24221082191726	-1.502338379186	-0.952646764070809	0.685440688168076	3.19702122055392	0.172763823732972	0.405194860482653	0.554093132137235	1	0.551136363636364	0.987579786261145	0.654764107253095	0.875723202011119	1.67 ± 0.67	1.83 ± 0.7	1.5 ± 0.56	1.66666666666667	1.83333333333333	1.5	0.666666666666667	0.703167436990966	0.562731433871138
B. Family XII. Incertae Sedis	-1.40990838647173	-1.48929373345529	-1.2610659304123	0.198997683607377	3.79477784076075	0.0409892155860265	0.472727288105946	0.761091071776896	1	0.703750676406926	0.987990042087076	-1.18566416277705	-1.07780038205367	-1.28914673081182	0.109201456258723	3.23058375651092	0.023942578033814	0.486979174030241	0.735088308757799	1	0.751538825757576	0.999436679856602	-1.27516176568812	-1.33308187135846	-1.17405279491086	0.527752294714482	3.40092465298053	0.127696625973022	0.434895870760785	0.658433272863847	1	0.641352137445887	0.993669145939934	0.706257659609404	0.894362849353607	1.67 ± 0.67	1.67 ± 0.67	1.33 ± 0.56	1.66666666666667	1.66666666666667	1.33333333333333	0.666666666666667	0.666666666666667	0.557773351022717
T. spiroformis	2.09043894757865	3.04211793653951	0.636164784610616	-2.24926772839225	2.74914055961212	-0.700630265729721	0.238961240707677	0.1479623384888	1	0.158600514069264	0.999636431277056	1.30125956042619	0.550707319626995	3.23425037522892	1.91448863272065	4.06613897838722	0.377128544974566	0.343750097859492	0.42624180210266	1	0.396645021645022	1	3.04456028102561	3.04456028102561	3.12066966109083	-0.155821488488927	3.26530140255566	-0.0399559519643923	0.486979174030241	0.691220194520516	1	0.906131628787879	1	0.396860965699696	0.779600005345578	42.33 ± 9.44	27 ± 22.04	40.17 ± 15.97	42.3333333333333	27	40.1666666666667	9.43986817233753	22.0378462347541	15.9695891549463
T. spiroformis DSM 1552	2.0934894087287	3.06219312960745	0.567044618414161	-2.2932433886426	2.46062935578165	-0.803542459032288	0.231169043764391	0.141700207636911	1	0.145850243506494	0.999231237512488	1.28509323725421	0.546951554020532	3.18031656435992	1.76231684331175	4.09272702812198	0.394985827179963	0.351562591995791	0.481139230190742	1	0.428436147186147	0.999818215638528	3.03153788673563	3.02807031301384	3.16189757697369	0.031504211775625	3.31263137773507	0.0121363307994393	0.492187504416227	0.735851466524493	1	0.897389069264069	1	0.373321604587703	0.770593526484152	42.33 ± 9.44	27 ± 22.04	40.17 ± 15.97	42.3333333333333	27	40.1666666666667	9.43986817233753	22.0378462347541	15.9695891549463
E. sp. An173	2.55510037944539	2.50167372622812	2.64487658796013	0.375469659495804	2.001489430403	0.178191008381727	0.43116887061371	0.689613604363494	1	0.64945211038961	0.999401994785518	2.6042966285022	2.70543480194223	2.54031219013212	-0.205725239891661	1.08998006670703	-0.145278600599067	0.424479210342838	0.465360852054504	1	0.699624594155844	0.997223671665636	2.5481793554495	2.52211167301775	2.57399569219853	0.0185810332118814	1.45567429550637	0.012762180842251	0.494791669610418	0.826099340732491	1	0.863129058441559	1	0.770570286033765	0.920452759326707	39.17 ± 11.84	47 ± 22.59	18.67 ± 3.57	39.1666666666667	47	18.6666666666667	11.8389657956728	22.5920339943087	3.56526452189892
T. ramosa	0.565034218781376	1.48638332396747	-0.0866461703534043	-1.33230007614339	1.93900109419473	-0.663193437638015	0.228571644929289	0.176897415305483	0.995512933861719	0.199709145021645	0.986693516209726	-0.233781335654146	-0.0532670181719519	-0.421771275658495	-0.491746167176843	2.13058010464175	-0.194323238420938	0.398437559867012	0.548454410088964	1	0.651515151515151	1	0.328707842474787	1.48999031106862	-0.420988727751364	-1.9096640325101	2.19202089494011	-0.806199113918662	0.179687807021729	0.0908905851102484	0.989288525870498	0.108681682900433	0.990925322113177	0.151502215639773	0.631521213510485	15.17 ± 4.33	4.33 ± 1.23	2.5 ± 0.72	15.1666666666667	4.33333333333333	2.5	4.33140982950253	1.22927259430572	0.718795288428261
C. mitsuokai	-1.70436237168046	-0.884066172709851	-2.3699720723753	-1.2263628696717	3.49116688145764	-0.290316809094026	0.309895958923605	0.461307085174121	0.997049314082935	0.381172213203463	0.989495111370111	-2.35727456411306	-2.39072994560903	-2.27787245510928	0.272527382273185	3.70861187270974	0.0753789662006958	0.467532485863235	0.771647639055514	1	0.708350243506494	0.999436679856602	-1.50713457845354	-0.956808936374401	-2.3076816606809	-0.974270952424042	3.73324454511372	-0.216531963143643	0.389610454852299	0.575758376272804	1	0.587527056277056	1	0.426531327348866	0.77925590563513	2.83 ± 0.98	0.67 ± 0.33	0.5 ± 0.22	2.83333333333333	0.666666666666667	0.5	0.98036274465685	0.333333333333333	0.223606797749979
F. intestinalis	-1.71363187075023	-1.35185229111336	-2.26747890760358	-0.884856349933555	2.54264697561951	-0.342491073130914	0.361979251101421	0.377646188084419	0.99820051156161	0.44828869047619	0.994699296980902	-1.93467037028187	-2.32560515649166	-1.48678378485798	0.891325346097431	3.58568671745381	0.259444640782018	0.376623450483696	0.564159419930538	1	0.490378111471861	0.998044823200745	-1.44728534657258	-1.32673739505289	-1.59489874149241	-0.188635385499693	2.629962500272	-0.0606617436065773	0.473958348090526	0.659798026609889	1	0.777242288961039	0.996169150495618	0.479018257093468	0.800103808536761	1.83 ± 0.31	0.83 ± 0.4	1 ± 0.37	1.83333333333333	0.833333333333333	1	0.30731814857643	0.401386485959743	0.365148371670111
C. innocuum	2.82410134867986	2.73086400955178	2.90623200508158	0.170536830791364	0.694532977969136	0.215643868409071	0.418181865446157	0.560459459188258	0.998553406463522	0.531875676406926	0.97259053617345	3.01443212997735	2.92901769580309	3.10073563810334	0.147417971384244	0.638585633946348	0.244030942781871	0.408854219947247	0.549180742153539	0.999772833700938	0.521036255411255	0.993635751530726	2.90796653702278	2.70676752159432	3.07365282980587	0.307819967871282	0.686021490159357	0.454310325910654	0.304687630253702	0.302192268428844	0.991059307068218	0.302286255411255	0.919071921866639	0.420407035396636	0.773149266451591	34.67 ± 6.38	31.5 ± 7.1	27.67 ± 5.89	34.6666666666667	31.5	27.6666666666667	6.37529955723215	7.10281634283191	5.89161362540952
A. halotolerans	2.51133661063962	1.9066867161814	3.10434455055835	1.22339445110122	1.67985997650975	0.676450445413641	0.242187698465259	0.159309906026936	0.994214541291001	0.128483495670996	0.850122008552842	2.97831276733907	3.14628901314764	2.87107388117308	-0.180345166965001	1.16506566786407	-0.139453495308114	0.43636367272951	0.755536485959308	1	0.747497294372294	1	2.45394077630027	1.92942682804963	2.83829206099162	1.06612497596058	1.55307703738606	0.581552769958636	0.242187698465259	0.205268041395516	0.999106614542024	0.141470508658009	0.90010041658619	0.220969493762719	0.689958860401342	24 ± 8.59	38 ± 11.3	24 ± 3.3	24	38	24	8.59069263796581	11.3019172414831	3.29646275068696
A. intestinale	-0.0435412189214546	-0.137413041488779	0.141774208573453	0.180995924746409	1.978249001638	0.0535978273739074	0.463541687380826	0.776228949287604	0.997014207074333	0.710819128787879	0.990248264425903	-0.274603450136692	0.18142992649427	-0.603280665492314	-0.689732371026596	2.22058301483009	-0.224093201078206	0.384415653066572	0.732574437279869	0.999427374300499	0.599245806277056	0.999818215638528	-0.454598336657441	-0.292513076275904	-0.62267863361361	-0.228960393757434	1.80786887772894	-0.111021741696603	0.441558474869782	0.672328884868226	0.99990283726894	0.699979707792208	0.999590435785398	0.609800341590194	0.860812566188958	4.17 ± 0.65	4.67 ± 1.36	2 ± 0.37	4.16666666666667	4.66666666666667	2	0.65404722901162	1.35810325249756	0.365148371670111
L. caecimuris	-0.375914127230187	-0.229295477906318	-0.592957873091408	-0.594504914235699	2.01457221309644	-0.225095027665324	0.380208405154813	0.464506261844201	1	0.614566423160173	0.995249274741462	-0.107550793082651	-0.620786497263775	0.197307091514284	0.904676866356156	2.14924798410736	0.351702913981653	0.322916781096678	0.29988118426276	0.999957670904469	0.310656791125541	0.980139421335811	-0.0983165446638488	-0.398212335437557	0.175194517933902	0.50304403817201	1.71262815992164	0.285450869309725	0.387013053953315	0.528011346340707	0.998941478531542	0.461985930735931	0.96465409492073	0.463577518764642	0.79260571192927	4.5 ± 1.18	3 ± 1.34	3.33 ± 0.67	4.5	3	3.33333333333333	1.17615191762516	1.34164078649987	0.666666666666667
A. mucilyticum	-0.982664405777339	-0.643931781437635	-1.3830208608087	-0.696163944111396	2.50282194007031	-0.193232590558668	0.400000058563216	0.474550022613785	1	0.597842261904762	0.998607826261382	-1.26850372159436	-1.26981479543668	-1.26850372159436	0.130803118627183	3.25151907384296	0.0269947753121879	0.472727288105946	0.801431405031852	1	0.789738906926407	1	-0.938214909699379	-0.755781315201041	-1.25968616995304	-0.372471653405902	2.79820032464655	-0.114008470671537	0.432291705646073	0.544446732749586	1	0.668509875541126	1	0.573147534006075	0.845802320304376	3 ± 0.93	1.67 ± 0.61	1.17 ± 0.4	3	1.66666666666667	1.16666666666667	0.930949336251263	0.614636297152859	0.401386485959743
F. rodentium	-1.38772313241374	-1.19977824410805	-1.59246981398614	-0.346722055700958	2.73399918524181	-0.0888108009208711	0.454545480313275	0.582555806286373	1	0.722943722943723	0.998570808531746	-1.29119616850078	-1.45110354068779	-1.17383972248778	-0.00542478386267664	3.80245239989374	-0.00335668189245161	0.5	0.800380155027809	1	0.801694399350649	1	-1.26073203449214	-1.2771505258168	-1.23634248113473	-0.184455009770058	2.61091549593976	-0.0585114113888587	0.467532485863235	0.64299537162838	1	0.787997159090909	0.995254706007521	0.693294085889051	0.889010655159516	2 ± 0.52	1.67 ± 0.92	1.5 ± 0.72	2	1.66666666666667	1.5	0.516397779494322	0.918936583472682	0.718795288428261
T. bilis	0.147551570928379	-0.0582325253611717	0.341153851643965	0.442598097047859	1.36547170887846	0.304127289222426	0.355844244237074	0.419961928713057	0.99371312257284	0.440696022727273	0.935124971178193	0.0506696796952744	0.438034838828945	-0.788613058036977	-1.26322771172712	1.84768839830692	-0.530666241368682	0.221354395078458	0.169272016879474	0.996391501659168	0.224144345238095	0.961491676739853	-0.235861455567161	-0.0035137383866628	-0.662611824811727	-0.618286157402116	2.11661856555586	-0.232193960401534	0.376623450483696	0.448854406582986	1	0.546164772727273	0.997808975770061	0.32496440135906	0.724339868344907	5 ± 1.15	5 ± 0.52	2.33 ± 1.17	5	5	2.33333333333333	1.15470053837925	0.516397779494322	1.17378779077727
S. sputigena	-0.462129221678414	-0.882203908200715	-0.0276855475245599	0.909510590167809	2.13904668724064	0.361588937295063	0.302083465964847	0.282048686938906	0.990361280383868	0.261803300865801	0.881240616556946	-0.49807499976813	-0.00235414893845842	-1.29109869396424	-1.31706519051592	2.39910436978518	-0.466976581442557	0.236363841656082	0.226743434350809	0.992354437020779	0.266030844155844	0.972250104423325	-1.09203701274178	-0.850928228522042	-1.3891380515814	-0.323490500088321	2.99465078353151	-0.0748033840514231	0.454545480313275	0.720055056404199	1	0.732481060606061	1	0.309972894470657	0.71684939337435	2.5 ± 0.76	3.67 ± 0.71	1.33 ± 0.61	2.5	3.66666666666667	1.33333333333333	0.763762615825973	0.714920352984241	0.614636297152859
M. hypermegale	-0.19051047341989	0.0638666876970193	-0.568648309622699	-0.603222144287375	1.67016297332409	-0.326629572999161	0.320312616608314	0.333668557807273	0.994337815730959	0.426339285714286	0.97574401742231	-0.377024144909544	-0.586326261940933	-0.0656940944172613	0.534839510999317	2.74054632716219	0.182436834837294	0.389610454852299	0.664363851769045	1	0.558069534632035	0.994425482472029	-0.00549856361072809	0.0663016305746273	-0.113393441284207	-0.189901981307099	1.86123637039021	-0.0891340550348886	0.45572919188353	0.592548578586983	1	0.742660984848485	0.999222004479447	0.453451694330362	0.790176793759175	5.17 ± 0.95	2.67 ± 0.8	3 ± 0.93	5.16666666666667	2.66666666666667	3	0.945750730607407	0.802772971919486	0.930949336251263
S. termitida	-1.29359049492195	-0.617837987436647	-1.99392848404874	-1.46278980113785	2.41466857078722	-0.52693516393687	0.231169043764391	0.221179842083289	0.985607507365742	0.257017721861472	0.966215903497688	-2.31146060616565	-1.81282663636306	-2.81287313040787	-0.963944782778302	3.44724167026332	-0.217647977470448	0.372395910471498	0.54033038352126	0.993454966661477	0.559016504329004	0.988701092021405	-1.57268454551584	-0.63942722182964	-2.73445788363548	-2.17434455803992	2.97880208675112	-0.628835222831674	0.192708612403045	0.130834843442239	0.991834474115877	0.145427489177489	0.96156148538961	0.158301364714151	0.621969844248356	3.5 ± 1.15	1 ± 0.37	0.33 ± 0.21	3.5	1	0.333333333333333	1.1474609652039	0.365148371670111	0.210818510677892
S. ovata	-1.40757077266375	-1.40939994045761	-1.40295995327504	0.0487418834317896	2.07814595875903	0.0213638456934261	0.489583339222754	0.75050811361313	0.998826356444364	0.728168966450216	0.986927065448019	-1.39395694713384	-1.51541746609293	-1.27029344206806	0.0872737922618416	2.80917130776731	0.0252352349620255	0.484375008838929	0.725649183986716	1	0.740006087662338	0.997710684652649	-1.37449218930596	-1.3992880951736	-1.33824023249919	-0.0269753570789986	2.6057186056989	-0.00337405090478523	0.496103898294446	0.687513162456768	1	0.780759604978355	0.997849503570383	0.642188466558483	0.869331362923951	1.67 ± 0.21	1.33 ± 0.33	1.17 ± 0.48	1.66666666666667	1.33333333333333	1.16666666666667	0.210818510677892	0.333333333333333	0.477260702109212
S. ovata DSM 2662	-1.40251254784607	-1.38190219967984	-1.41490623231868	0.0262210937583962	2.06489247707829	0.00984553408694811	0.493506497157804	0.778068835437199	0.999697571430463	0.748241341991342	0.981151646611107	-1.36695054215143	-1.43050288909672	-1.33698944228076	0.0541228262962195	2.84901949335163	0.0186195727433562	0.489583339222754	0.701119405328644	1	0.752130681818182	0.999907988763687	-1.3415192174386	-1.41225974443487	-1.1874657585143	0.105250056352435	2.62990925906738	0.025606018448353	0.479166678460872	0.688961385666445	1	0.73735119047619	0.992990474331245	0.651382023705922	0.870603043362597	1.67 ± 0.21	1.33 ± 0.33	1.17 ± 0.48	1.66666666666667	1.33333333333333	1.16666666666667	0.210818510677892	0.333333333333333	0.477260702109212
u. Anaeromusa sp.	-1.23269069399083	-1.37172345524157	-1.05061857631383	0.288133171059246	2.45609424418031	0.102644934092688	0.43636367272951	0.746322402099529	0.999984276120936	0.650246888528139	0.985293334758528	-1.53646726067859	-1.01282253135706	-2.146641806362	-1.07613928237273	3.34272283418511	-0.281360751577203	0.351562591995791	0.451900967950568	0.998557458199587	0.472351866883117	0.996843246452621	-1.61752435257813	-1.31994716195887	-2.05515570471724	-0.755727542316921	2.96369763770241	-0.202440378035041	0.384415653066572	0.504103160350486	1	0.566338609307359	0.999323831245046	0.507636510471229	0.811833477478086	2.17 ± 0.83	2 ± 0.73	0.67 ± 0.33	2.16666666666667	2	0.666666666666667	0.833333333333333	0.730296743340222	0.333333333333333
M. stantonii	0.0575255986279037	0.239550676637562	-0.216357639645538	-0.418468617101311	1.23620469529952	-0.347453955953234	0.351562591995791	0.472843229865194	0.993624745141271	0.518736471861472	0.986213366010011	-0.410229269570384	-0.143360410621947	-0.807140864044738	-0.692408155663452	1.84692274378894	-0.30493104654084	0.319480636181618	0.357890960749994	0.994562358509138	0.432021103896104	0.98397997664688	-0.101413729973449	0.245857632620441	-0.78228504555613	-1.03781470431414	1.6088703886021	-0.542528169256258	0.210937745369146	0.175700165124197	0.976358386311674	0.239312770562771	0.979672421762266	0.296710326443934	0.703160951977411	5.67 ± 0.56	3.33 ± 0.42	1.83 ± 0.7	5.66666666666667	3.33333333333333	1.83333333333333	0.557773351022717	0.421637021355784	0.703167436990966
A. fermentans	-1.09438947002438	-1.35796772557948	-0.869745883933178	0.47224169691779	1.92886962334981	0.236521127787743	0.400000058563216	0.502752375869162	0.993241563626531	0.490631764069264	0.925335930690867	-1.03848920304296	-0.905638446882939	-1.25901308507409	-0.339945486325695	2.38386358209577	-0.122630499820913	0.421875045256368	0.528191695149945	0.998113344424946	0.651109307359307	0.991226696841931	-1.32308647350807	-1.33997106625578	-1.27727646917644	0.0224595599907635	2.44070538503858	0.00403265023753094	0.498701299431443	0.656028374985485	1	0.779491341991342	0.984193293294358	0.48638280096633	0.797281538860676	1.83 ± 0.4	2 ± 0.37	1.17 ± 0.48	1.83333333333333	2	1.16666666666667	0.401386485959743	0.365148371670111	0.477260702109212
A. fermentans DSM 20731	-1.07185529967818	-1.29530367623636	-0.881414222816582	0.403701360821819	1.79922483260989	0.202851078769903	0.400000058563216	0.521353354307249	0.995081666931849	0.505783279220779	0.92838308937644	-1.05548075763963	-0.871995165660877	-1.29655154166508	-0.462486922197621	2.32246992221209	-0.164307735858118	0.387013053953315	0.477390788114475	0.998961121380174	0.612165178571429	0.996068062641723	-1.32085303453545	-1.29426827314327	-1.34793394171164	-0.0435057291897332	2.46361441501064	-0.0132913938256377	0.493506497157804	0.683163338755682	0.99968194878138	0.771239177489177	0.988031250513692	0.50138810843388	0.802857502707041	1.83 ± 0.4	2 ± 0.37	1.17 ± 0.48	1.83333333333333	2	1.16666666666667	0.401386485959743	0.365148371670111	0.477260702109212
P. micra	-0.696309819790926	-0.805632351471154	-0.644085695277089	0.463902891843703	3.26587501595653	0.12628129823364	0.428571469565685	0.558350596422286	0.999984276120936	0.604065205627706	0.995760981659851	-0.14528984297668	-0.499265142787045	0.141860179286835	0.502060070983218	2.18876869135284	0.218401393297566	0.398437559867012	0.546578509451476	1	0.503770968614719	0.995170373231363	-0.309485800793396	-0.971170195397229	0.0380333076713866	1.07801801593981	3.00400188726049	0.373239309112259	0.340259840275115	0.294473644184189	1	0.337527056277056	0.958908476427302	0.47365277165655	0.802613313602417	3 ± 1.32	2.67 ± 0.84	3.17 ± 0.87	3	2.66666666666667	3.16666666666667	1.31656117720877	0.843274042711568	0.872416821886827
M. vaginalis	-1.63726686816859	-2.3209497822649	-1.0977919882603	1.31835249220771	2.47091383199345	0.483625923716504	0.257143035835365	0.237509883012719	0.982814035114654	0.235541801948052	0.836906655362567	-1.49270830099008	-1.11508757006883	-2.10492989864031	-1.16380046526808	2.51646983839838	-0.36871971938899	0.32467543706256	0.340155932527468	0.997781135629933	0.43651920995671	0.978120842915765	-2.18429533592541	-2.39130446345848	-1.96956475678124	0.222279562218505	3.51594672071641	0.0509696340371752	0.470129886983215	0.727257466153426	1	0.67963676948052	0.98717811199237	0.366494738588718	0.744163797734823	1 ± 0.37	1.83 ± 0.48	0.67 ± 0.33	1	1.83333333333333	0.666666666666667	0.365148371670111	0.477260702109212	0.333333333333333
T. incertae sedis	-1.34311627598695	-1.27579863745485	-1.41362774292052	-0.2528248789061	3.18891130267971	-0.0699235620580877	0.454545480313275	0.630073453765602	1	0.762987012987013	0.993880691481138	-0.995847806949213	-1.46044053729647	-0.791615301670377	0.987248687640689	2.85975625933427	0.279690787585036	0.337662439684174	0.331343872686146	0.999185421903964	0.393465909090909	0.990092808117996	-1.02350502637097	-1.26975600919759	-0.688816972356135	0.740271435131964	2.15049968684084	0.292832701790313	0.366233847235641	0.427107355560546	0.998738006005259	0.446716044372294	0.93415509669984	0.467828801884663	0.795457598091992	2 ± 0.58	1.83 ± 0.98	1.83 ± 0.48	2	1.83333333333333	1.83333333333333	0.577350269189626	0.98036274465685	0.477260702109212
B. pseudolongum	3.84019803312338	2.86530592579499	4.83587438548101	1.71441512747092	2.90445880947471	0.662024145033318	0.249350837565588	0.1507252545018	0.997756159709235	0.129092261904762	0.872781894760437	5.08166145532283	4.80437976001554	5.12973482473132	-0.587392342502704	3.52485084566248	-0.182951246626089	0.415584464435902	0.639855930210785	1	0.710058170995671	1	4.16932581208983	2.8615743271215	5.14497431875995	1.25476175994374	3.3123530008142	0.340072374546306	0.3567709215136	0.43344291804102	1	0.450943587662338	0.998817464485138	0.355519184691705	0.763812736900605	82.17 ± 35.63	211.83 ± 97.85	195.67 ± 99.88	82.1666666666667	211.833333333333	195.666666666667	35.6318365759861	97.8496863107446	99.8774805004167
B. pseudolongum PV8-2	3.14034036796591	2.13461431815891	4.11501779781516	1.55994748489867	2.86674322022788	0.564109622097112	0.260416842416525	0.193842064009672	0.999329066537601	0.186011904761905	0.919654682734551	4.37204367375181	4.10018601811668	4.50658280553777	-0.656535838357303	3.79886382162325	-0.150905170051891	0.415584464435902	0.532531744074603	1	0.729843073593074	1	3.46523754378093	2.11799169681379	4.4672798036655	1.04145476369553	3.60515935431858	0.278190758068947	0.367187580755307	0.764740164591806	1	0.418154761904762	0.998644349831619	0.41358192061137	0.788851670752128	48.5 ± 20.82	114.67 ± 50.42	96.83 ± 44.05	48.5	114.666666666667	96.8333333333333	20.8210630532321	50.4213358719413	44.0525569947736
B. animalis	-1.34283113951669	-2.32801657248037	-0.52115693851478	2.0470895134971	6.27727783879353	0.327877481762181	0.338541768535368	0.443575601277453	0.999895606577762	0.351765422077922	0.956425206898889	-0.282596877175565	-0.472919623661153	-0.138622798070728	0.646692514551519	5.81668696104264	0.107547263290056	0.427083375436809	0.825963420185614	1	0.703936688311688	1	-1.06482395932766	-2.17389239968493	-0.191622718381822	2.02172266019114	6.196266370474	0.318110534423115	0.296104033600473	0.390766768061287	1	0.225632440476191	0.924296908384221	0.360237311209716	0.753519807821297	54.83 ± 54.23	44.83 ± 32.34	97.5 ± 95.1	54.8333333333333	44.8333333333333	97.5	54.2343167294575	32.3413220371572	95.1037153147377
B. animalis subsp. animalis	-1.93237915584144	-2.92245759397104	-1.16025197669626	1.99221771418425	6.68061995668432	0.281792621886636	0.355844244237074	0.52047772563553	1	0.399299918831169	0.964989781332611	-0.932474719198551	-1.18027346961708	-0.773338678139062	0.110634066633399	6.11838001630724	0.0185786462337636	0.488311694886532	0.856799969131024	1	0.746448863636364	1	-1.61916527195382	-2.87205073335427	-0.736151741345248	1.96679983497478	6.53714515045572	0.319730481177784	0.32467543706256	0.451898265665538	1	0.310859713203463	0.956112251112686	0.453681064635044	0.796772273559148	38.5 ± 38.1	34.5 ± 26.28	67.33 ± 65.94	38.5	34.5	67.3333333333333	38.1013997993075	26.2789522875881	65.9361644151203
B. animalis subsp. lactis	-2.78681349837742	-3.28567433529016	-2.33355490811226	1.00161818118064	5.11914788984885	0.166173266222694	0.419270880177702	0.677620839049837	1	0.640895562770563	0.984870701400293	-2.6585616890445	-2.24770103526696	-2.94495910867484	-0.45078782294695	4.9087437740017	-0.0812785073084203	0.464935084746253	0.687953213362668	1	0.713947510822511	1	-2.96667208154495	-3.13739008986557	-2.85731034980079	0.315588486295672	5.08397208531347	0.0468052922205003	0.475324689231185	0.757235980046283	1	0.733309659090909	0.998616796427949	0.668461012821941	0.88547494664157	3 ± 2.8	2.83 ± 1.8	3.33 ± 3.33	3	2.83333333333333	3.33333333333333	2.80475786239502	1.79660173042825	3.33333333333333
B. pullorum	-1.6997349288778	-2.31578280600661	-1.31069210390634	1.10826158582855	6.78566602983627	0.145757187931277	0.407792261457162	0.619504909582887	1	0.524266098484849	0.9864555737597	-1.30907040090058	-1.38901852276127	-1.24565157796485	-0.272959987559646	4.13068244890805	-0.0433712776199082	0.471354182908856	0.570566726857261	1	0.796384604978355	1	-1.61547235515573	-2.33304427391837	-1.26192148770999	0.862143651514665	5.09326839174079	0.120789264965509	0.434895870760785	0.837713006887411	1	0.667275432900433	0.998506894371243	0.713812735895434	0.900377440463426	43.5 ± 42.5	50.67 ± 49.47	1.33 ± 0.49	43.5	50.6666666666667	1.33333333333333	42.5047056218485	49.4682838909044	0.494413232473044
B. pullorum subsp. gallinarum	-1.69660175178155	-2.26299343866759	-1.35734851573997	1.00850632972661	6.78877872493574	0.170200180934328	0.393229229889995	0.657942656057857	1	0.56153612012987	0.993026180543001	-1.28849717931083	-1.48271283058749	-1.1372555306454	-0.20265655684161	3.91608896664206	-0.036209302346475	0.486979174030241	0.599094458525875	1	0.823609983766234	0.998292072510823	-1.6457047082752	-2.55174007846078	-1.26270035889601	0.709278248344357	5.16441518513097	0.102769404125648	0.442708366141839	0.836819216347398	1	0.652563582251082	0.995202574525157	0.699686097384502	0.897418210483959	43.5 ± 42.5	50.67 ± 49.47	1.33 ± 0.49	43.5	50.6666666666667	1.33333333333333	42.5047056218485	49.4682838909044	0.494413232473044
B. breve	1.10633043749428	1.39527773357955	0.750609207255056	-0.597030702841486	1.16714118582491	-0.45833173597098	0.280519633363839	0.337862507629	0.991472853193192	0.315070346320346	0.986509531570319	1.10943773762293	0.817123255483265	1.52092365630849	0.695513256449994	1.24375417507523	0.500937849742872	0.260416842416525	0.259585343754458	0.994604904818201	0.257592667748918	0.930938278380229	1.44745196730855	1.42450334021219	1.50210562123809	0.106276064407714	1.15938520105733	0.0829987482625883	0.463541687380826	0.717203139731286	1	0.711106601731602	0.993416615655612	0.310053686660199	0.723895096794236	13.33 ± 2.19	6.83 ± 1.35	9.33 ± 2.19	13.3333333333333	6.83333333333333	9.33333333333333	2.185812841434	1.35195331937822	2.185812841434
B. breve 689b	0.646410048559004	0.916986485343512	0.368908295548731	-0.502011460629674	1.29484147909999	-0.305155414298492	0.329870238042035	0.632695363842442	1	0.449506222943723	0.997417295714056	0.782986865238056	0.484518714058761	1.08694822425947	0.666599697753137	1.1305816813061	0.53231799797032	0.250000188379166	0.25300329554621	0.981920545479197	0.232109036796537	0.883937319291977	0.972441158686569	0.896686545482062	1.04421192188967	0.269403484441735	1.16167816984219	0.16664114900847	0.414062550045003	0.49537132288577	0.997596227107052	0.571496212121212	0.964540799444804	0.351938861040596	0.735386664707521	9 ± 1.73	5.33 ± 1.43	6.5 ± 0.99	9	5.33333333333333	6.5	1.73205080756888	1.42984070596848	0.991631652042901
B. longum	0.379355034760665	0.237717696306876	0.55007113585344	0.244496352299013	2.12661279263746	0.0852266207303527	0.445312531280238	0.813905638802524	1	0.690712932900433	0.996677067488618	0.335927682653142	0.691198685794951	-0.0233996927481197	-0.861017221593725	2.77132284555149	-0.236325149446897	0.340259840275115	0.649439917106217	1	0.524113906926407	0.999738174152237	0.102128839295263	0.242664446985923	-0.106551307788692	-0.563259233095154	2.02899404787629	-0.208712479260944	0.381818252192457	0.428009673524787	1	0.597943722943723	1	0.601109423807824	0.85419246200309	6.67 ± 1.78	6.67 ± 2.14	3 ± 1.03	6.66666666666667	6.66666666666667	3	1.78263226094946	2.13957420478416	1.03279555898864
B. longum subsp. longum	-1.24102984276038	-1.37812375418431	-1.09346370044601	0.387130571856313	2.43041402830139	0.126347058495626	0.437500035881837	0.708633885878809	1	0.597791531385281	0.975156184769015	-1.265511830755	-0.899264380505502	-1.58889521811136	-0.732363721929844	3.06639986441886	-0.210612918453284	0.369791745605842	0.598350137634295	1	0.578480113636364	0.995239786255411	-1.60201679935262	-1.43137494820347	-1.8448742385279	-0.289739512323483	2.90301956330198	-0.083262127311081	0.45572919188353	0.698003952598198	1	0.73828125	0.997623275162338	0.574519754864481	0.840499788692783	1.83 ± 0.6	2 ± 0.63	0.83 ± 0.31	1.83333333333333	2	0.833333333333333	0.600925212577332	0.632455532033676	0.30731814857643
B. asteroides	-1.78115637901895	-0.956946983879784	-2.82166432446911	-1.82893601531776	3.12446051844723	-0.577690795086678	0.22337684749392	0.262420863215032	0.98523019209125	0.209381764069264	0.943252700812182	-2.50156293419067	-2.71860484877365	-2.22904758874157	0.520127310505866	3.90025345983679	0.0877327884242654	0.43636367272951	0.677053875243834	1	0.628128382034632	0.983505329634591	-1.53410153438245	-1.01651248908759	-2.31196797008549	-1.12064998694628	2.97413370588913	-0.30335817141381	0.322078036609419	0.410722521216786	1	0.400568181818182	0.995239786255411	0.254232048879267	0.689427434808428	2.67 ± 0.88	0.5 ± 0.34	0.67 ± 0.42	2.66666666666667	0.5	0.666666666666667	0.881917103688197	0.341565025531987	0.421637021355784
S. sp. HM190	-1.33362928960919	-1.32134643862445	-1.34828399879047	0.074463235426788	2.26087886124849	0.0207402887944792	0.475324689231185	0.726689646124052	0.999357065216656	0.739177489177489	0.980582620907583	-1.26031254320601	-1.3282250846008	-1.07909189117316	0.252666937519295	2.74050670099789	0.074046538431058	0.457142881415775	0.717908826215543	1	0.661728896103896	0.999010257512096	-1.34044350554893	-1.3772998203466	-1.26944948771811	0.226056396201217	2.59445692891798	0.0672027762284698	0.458333357045458	0.702746114871875	1	0.678081033549784	0.990313594659549	0.584106689269909	0.845796760610833	1.83 ± 0.48	1.5 ± 0.43	1.33 ± 0.42	1.83333333333333	1.5	1.33333333333333	0.477260702109212	0.428174419288838	0.421637021355784
S. griseus group	-1.02975724862547	-1.17171929260374	-0.847491882141695	0.326254154814142	2.39112761371131	0.093909221260246	0.429687540537985	0.621112103951862	1	0.609561011904762	0.980503237715569	-1.79434652023875	-0.852182887746394	-3.23087625063053	-2.36444744923707	3.16708631742765	-0.678468402643832	0.210937745369146	0.150001931850603	0.968158826724219	0.193520021645022	0.945464693951656	-2.00336151431888	-1.19354950053553	-3.22584787551168	-1.85089539591582	3.47517418837671	-0.459543001416606	0.260416842416525	0.2746023038991	0.99601261837745	0.299918831168831	0.988408076298701	0.205661903973967	0.648731439945827	2.33 ± 0.84	2.17 ± 0.65	0.17 ± 0.17	2.33333333333333	2.16666666666667	0.166666666666667	0.843274042711568	0.65404722901162	0.166666666666667
S. aurantiacus group	-1.78536391797912	-1.59074676873812	-2.0008007151534	-0.291203943447425	3.58947393313777	-0.0607563679660572	0.45194807921503	0.702238768934837	1	0.738382711038961	0.995594195119737	-2.05395866423485	-2.16120741262631	-1.94488110025412	0.590182570776268	3.87394496017494	0.122728914172963	0.444155875948408	0.666045630158375	1	0.670437635281385	0.999907988763687	-1.72929562715007	-1.59597415705128	-1.89830224055167	-0.141157521725392	3.41765105261095	-0.0262450805238085	0.486979174030241	0.811188322537206	1	0.825385551948052	0.996186046460333	0.663638074334174	0.878882275943448	1.5 ± 0.5	0.83 ± 0.4	1.33 ± 0.8	1.5	0.833333333333333	1.33333333333333	0.5	0.401386485959743	0.802772971919486
S. alfalfae	-2.08560026443644	-0.912064824529135	-3.77107179179644	-2.43462034856086	3.66888498178191	-0.625159301356885	0.197916935521564	0.159397010877629	0.958779755696873	0.143364448051948	0.905334829039933	-2.67482911808369	-3.64264360393562	-1.76056409698186	1.61322859479693	3.78668744680598	0.389284880589322	0.298701433764329	0.409719241609427	0.993819516101897	0.324590773809524	0.94417614232459	-1.41485551592698	-0.826957336545093	-1.90204596203952	-0.932616041334954	3.1292672635729	-0.256770849683452	0.330729274711156	0.489299640846019	1	0.446039637445887	1	0.211460417198181	0.655283902784455	2.67 ± 0.71	0.17 ± 0.17	0.83 ± 0.4	2.66666666666667	0.166666666666667	0.833333333333333	0.714920352984241	0.166666666666667	0.401386485959743
M. avium complex (MAC)	-1.63210432816727	-1.93526667227154	-1.40375640967876	0.504670213109909	3.09030158856167	0.146917753871591	0.411458384991597	0.640234664952454	0.999819663274479	0.611438041125541	0.974868132929084	-1.41651109493475	-1.28448497698311	-1.56706606016902	-0.239057522793378	2.76761502795865	-0.0947925161574906	0.432291705646073	0.715938438647771	1	0.722909902597403	0.99863121542809	-1.77646157371429	-1.85941267031029	-1.6822283047071	0.153203743532792	3.20842618962711	0.0386118510945124	0.473958348090526	0.697473155179217	1	0.69627637987013	0.997198459111231	0.563363541744203	0.842623041953795	1.33 ± 0.56	1.33 ± 0.42	1 ± 0.37	1.33333333333333	1.33333333333333	1	0.557773351022717	0.421637021355784	0.365148371670111
N. sp. NBC_01327	-2.17221909717119	-1.17565777179011	-3.74203731246317	-2.3171600476103	3.38463736239135	-0.6250992812344	0.184415879320914	0.2081178775358	0.957833208026659	0.155810335497835	0.912627292616714	-3.32996767216226	-3.54783461121772	-3.06850929103048	1.00114992399211	4.27716828036124	0.181772910303197	0.407792261457162	0.603092561797374	1	0.588338744588745	0.985639623665244	-1.67797704959894	-1.19357947762236	-2.82563789046254	-1.37091901375986	3.43376019652006	-0.365406542270086	0.343750097859492	0.408541322162308	1	0.460616206709957	1	0.243749403430284	0.675845642382314	2.17 ± 0.6	0.17 ± 0.17	1.17 ± 1.17	2.16666666666667	0.166666666666667	1.16666666666667	0.600925212577332	0.166666666666667	1.16666666666667
M. sp. NBC_01699	-1.80719256195922	-2.32800911054429	-1.18014938259159	1.10308373032752	4.07624635620236	0.269967205829425	0.340259840275115	0.516944860922394	0.99921121000052	0.408042478354978	0.942606188127291	-1.75054201793708	-1.11256221096902	-2.13197643808259	-0.930422841807199	3.55005331115923	-0.240284172166263	0.35937508629901	0.587917228844368	1	0.547128652597403	0.999436679856602	-2.15886959303237	-2.19371309815752	-2.12920701983724	0.123879702060187	3.43681347554196	0.0334994782245095	0.480519491488215	0.727687088805634	0.999202475263146	0.748224431818182	0.992182855859319	0.514919397717479	0.820130945568273	1.17 ± 0.54	1.67 ± 0.67	0.67 ± 0.33	1.16666666666667	1.66666666666667	0.666666666666667	0.542627353203324	0.666666666666667	0.333333333333333
E. lenta	1.3482107641983	1.35777674191611	1.33518292482402	-0.103365839944753	1.13921449876791	-0.071945960835449	0.463541687380826	0.748110203096986	1	0.785240800865801	0.997924496812065	1.68518614739805	1.30227195630702	2.05714833071548	0.737948392538838	0.893350304081491	0.796067270650135	0.176623689155896	0.12194189660608	0.971191625572078	0.108039096320346	0.790587074720544	1.78498099430371	1.37958099222799	2.06134885729151	0.659521912216995	1.00598688922994	0.60437919307421	0.242187698465259	0.16297942277486	0.987073407198849	0.157805735930736	0.83534792058793	0.179872196537626	0.63574929850097	13.17 ± 2.17	10.17 ± 3.04	13.5 ± 2.79	13.1666666666667	10.1666666666667	13.5	2.16666666666667	3.03772575749981	2.78986260115679
E. guodeyinii	0.615592756197458	0.701102677544242	0.483410854383357	-0.361900618107607	1.37086484348274	-0.228374304548759	0.406250054912278	0.498696509019185	1	0.606348079004329	0.995782534489921	0.884066355035109	0.492489794197192	1.25474891325951	0.859465679250858	1.662537090467	0.450811939788342	0.27864598892312	0.297102769482439	0.999957670904469	0.246787067099567	0.957281863707518	0.98147574946243	0.687684413954217	1.2631348319991	0.49620191888643	1.38325935190823	0.333893393729653	0.350649442840829	0.49985653913888	0.996038456682165	0.407010957792208	0.961701219237213	0.384377555291675	0.755395832918788	8.83 ± 1.99	5.83 ± 2.06	8.17 ± 2.59	8.83333333333333	5.83333333333333	8.16666666666667	1.99025403180376	2.05615606843882	2.58736244937667
E. sp. YY7918	-1.26341858634003	-0.894944061278546	-2.02714957392945	-0.972775115101948	3.10575034596279	-0.247192743813022	0.350649442840829	0.46360662300727	1	0.488704004329004	0.992836735352715	-0.715616265251541	-1.73169197303749	-0.0646877630646303	1.65388778755778	2.61296645544181	0.531761112140608	0.207792457284853	0.160525891804318	0.985963113903716	0.149891774891775	0.901101618977061	-0.439107812636625	-0.803256797160944	-0.0334038390533449	0.818176176285857	2.04102359268482	0.311451692199445	0.31168843505769	0.336230610022349	0.999844451316496	0.31351461038961	0.910216058176824	0.237269537745923	0.677272096408038	2.67 ± 0.61	1.67 ± 1.12	3 ± 0.77	2.66666666666667	1.66666666666667	3	0.614636297152859	1.11554670204543	0.774596669241483
A. massiliensis	0.825583709807934	0.839096430372186	0.79168565612508	-0.0722527887784699	1.4680591204873	-0.0397048815434223	0.476562513274613	0.728702076436748	1	0.799259334415584	0.997226616213678	1.18349868487562	0.722154829434925	1.4324451171202	0.770265765260541	1.35147746276881	0.556831163163407	0.268229333495862	0.208527693281341	0.998168759303033	0.21780303030303	0.966459216656991	1.156617097672	0.906986347037135	1.4131222044425	0.579086085208817	1.2066842656966	0.427047512625	0.302083465964847	0.305082559235016	0.99345696577801	0.306902732683983	0.900654255031012	0.399387290728093	0.760936889845822	10 ± 2.85	7.33 ± 2.58	9.17 ± 2.52	10	7.33333333333333	9.16666666666667	2.85189995149433	2.57768199055749	2.52212432507026
G. pamelaeae	-0.9630618576305	-0.655724429888722	-1.35308208565994	-0.508804107194752	2.7226692299872	-0.166032661923793	0.414062550045003	0.647723058531213	1	0.637006222943723	0.997685289903093	-0.620469555263044	-1.5107967058781	-0.0857191845984842	1.56885625553476	2.60024199773448	0.548474065772036	0.244156039010669	0.165858536712109	0.997949200465918	0.166091720779221	0.948208715333287	-0.376562522770874	-0.627126671682122	0.00259651732650656	0.796298244949949	1.87370019341021	0.337972004082675	0.315104287710659	0.289467735847835	0.996187058868067	0.337036661255411	0.910953245791261	0.277442148780037	0.701676142531705	3 ± 0.82	2.33 ± 1.56	3.17 ± 0.6	3	2.33333333333333	3.16666666666667	0.816496580927726	1.56347191994114	0.600925212577332
G. pamelaeae 7-10-1-b	-0.965307294524172	-0.585357674699375	-1.54941038781076	-0.750785663501661	3.0032392247725	-0.208317047108862	0.374026049649864	0.569382847611198	1	0.553825081168831	0.99910186274185	-0.64812929926354	-1.41587436617561	-0.0313637605119492	1.68809734248466	2.7425304846287	0.542387875040103	0.233766442674173	0.174015424659055	0.998604999490089	0.17874053030303	0.939852878753041	-0.412269827256786	-0.732638309917975	-0.0245030520359828	0.903175882417519	1.97499760810306	0.370626950530844	0.309091034738803	0.271520136658495	0.997923643471477	0.320566152597403	0.909520825140916	0.288840582131124	0.707698424066976	3 ± 0.82	2.33 ± 1.56	3.17 ± 0.6	3	2.33333333333333	3.16666666666667	0.816496580927726	1.56347191994114	0.600925212577332
G. urolithinfaciens	-0.644777363304993	-0.305589100246708	-1.27949511708363	-1.13742661011936	2.25729729714583	-0.398315728987708	0.286458480936742	0.217994159933574	0.993768288122295	0.31545928030303	0.964843366725432	-1.20336697045692	-1.25586881645886	-1.15805153658445	0.091372054674749	3.73727598873898	0.0197665118274082	0.488311694886532	0.803547612567134	0.998961121380174	0.785206980519481	0.997419990723562	-0.676184884067107	-0.315703736540548	-1.35288846672163	-1.04364728094415	2.30016826633644	-0.4103021757351	0.276041825000406	0.20984620199071	0.997179147619085	0.329934388528139	0.997071158008658	0.368261441710081	0.752170522638612	4 ± 0.68	1.83 ± 0.87	1.67 ± 0.76	4	1.83333333333333	1.66666666666667	0.683130051063973	0.872416821886827	0.760116950066092
A. equolifaciens	-1.13461291883102	-0.900544033157049	-1.41688761884717	-0.664664184442112	2.26620869632263	-0.227630260876885	0.372395910471498	0.416324902421266	0.999650732757953	0.529914096320346	0.987838901343366	-1.35118388291454	-1.35837339798179	-1.34041385957151	0.197820194238807	3.29623673731794	0.0470160332127094	0.46875001772985	0.738057528152488	1	0.694450081168831	0.993396201599327	-1.0463779358506	-0.822259576427615	-1.46631624644128	-0.632256866204548	2.59610287728881	-0.198390767190561	0.394805256685491	0.500232779869051	1	0.651870265151515	0.999976092513808	0.500639091356602	0.811946050113898	2.67 ± 0.61	1.5 ± 0.56	1.5 ± 0.92	2.66666666666667	1.5	1.5	0.614636297152859	0.562731433871138	0.921954445729289
X. xianingshaonis	-1.25852291296811	-0.670673188522161	-1.83544573524337	-1.00124170970791	2.75775137459058	-0.322073866139974	0.316883235779889	0.471910276070126	0.997603374680369	0.400855654761905	0.991031689664502	-1.97283865105667	-1.76774882200861	-2.23789329512752	-0.408875394934558	3.43344210319082	-0.0958067760411063	0.449350678121296	0.692674265577815	0.999529137527107	0.739397321428571	0.999231237512488	-1.39447043355662	-0.727083394786743	-2.52586792945245	-1.49271973002308	3.30607904699488	-0.361675136862439	0.299479301707933	0.388216907199408	0.995777029178378	0.333637716450216	0.99251443001443	0.38333735552071	0.75959819843521	2.83 ± 0.98	1.17 ± 0.48	0.5 ± 0.22	2.83333333333333	1.16666666666667	0.5	0.98036274465685	0.477260702109212	0.223606797749979
O. timonensis	-1.6931707985302	-1.48636636923565	-2.00328774283078	-0.326705856000824	2.71137327780895	-0.106032093337661	0.45194807921503	0.701231881384078	1	0.704613095238095	0.99794358470693	-1.98871510266664	-2.23175117329672	-1.68687842743166	0.68517442276598	3.8018960274066	0.149531672886455	0.424479210342838	0.696465320169894	1	0.620586444805195	0.998241495024583	-1.56142711981435	-1.5129975990818	-1.69198302876652	0.0750575348335021	3.47228207716625	0.0146526147563726	0.489583339222754	0.769071149540413	1	0.78223079004329	0.994835983933995	0.730691651881788	0.906355085515541	1.67 ± 0.42	1.17 ± 0.6	1.67 ± 0.92	1.66666666666667	1.16666666666667	1.66666666666667	0.421637021355784	0.600925212577332	0.918936583472682
T. mediterraneus	-1.42330409881153	-0.79998368794611	-2.23148695310608	-1.50473879853089	2.45024799761857	-0.485934787017937	0.234375209139199	0.209399229348925	0.982736016027025	0.245586444805195	0.940998682409409	-1.90181752498361	-2.2435673795774	-1.59020484827576	0.51168032163705	3.5779701299378	0.121155449293126	0.424479210342838	0.659691582524485	1	0.606601731601732	0.990846563530715	-0.936392128082179	-0.649366047764426	-1.49624288028147	-0.845916671639518	2.78405086868552	-0.245597712123884	0.361039045703321	0.373005343844139	1	0.492119859307359	0.999213517418116	0.327037162988357	0.730646852953806	2.83 ± 0.7	0.83 ± 0.4	1.5 ± 0.85	2.83333333333333	0.833333333333333	1.5	0.703167436990966	0.401386485959743	0.84656167328002
P. umbonata	-2.14228993327743	-1.8433401017426	-2.31180656112832	-0.662437950166752	3.33260878825478	-0.152447068746008	0.416666715107143	0.632306799420893	1	0.628838609307359	0.999512987012987	-2.38381987525802	-2.38124793858806	-2.38597580033291	0.10144502670585	3.67050155337748	0.017348600081961	0.488311694886532	0.746908500837209	1	0.777665043290043	0.99782249000999	-2.1610138365461	-1.89293933306657	-2.51768675671352	-0.562525203558984	3.88060545093414	-0.131312689764829	0.428571469565685	0.629686743021272	1	0.663318452380952	0.997622388430193	0.609635735223468	0.859898236064677	2.17 ± 1.25	0.67 ± 0.21	0.83 ± 0.65	2.16666666666667	0.666666666666667	0.833333333333333	1.24944432093275	0.210818510677892	0.65404722901162
C. aerofaciens	-1.48981206827227	-1.25642841169425	-1.95525511153147	-0.650277686464751	2.78467451169546	-0.216934038085205	0.393229229889995	0.452081888314773	0.997319368552245	0.604031385281385	0.996967053436388	-1.57523236580125	-2.07802912079713	-1.1076698933452	0.955530067825105	3.89573682275733	0.20018278338311	0.371428648830288	0.539680561908881	0.998622288017139	0.516267586580087	0.988776419641449	-1.22545912257398	-1.21975218984197	-1.23646914695522	-0.0228122676063771	2.42885589232202	-0.0103909720674572	0.493506497157804	0.696596767956048	1	0.763731060606061	0.995843407252182	0.525154349759944	0.818443889362262	2 ± 0.45	1 ± 0.52	1.33 ± 0.56	2	1	1.33333333333333	0.447213595499958	0.516397779494322	0.557773351022717
E. phocaeensis	-1.07771027296196	-1.92794208236129	-0.352521725888379	1.71060759839229	2.30632899744079	0.672525018470608	0.179221085716861	0.119996503096439	0.941305879915197	0.110609442640693	0.677221328663135	-0.842831812687903	-0.293529822027233	-1.56672359503707	-1.16609142835395	2.46293107945886	-0.437810851117295	0.288311833315818	0.295463004605871	0.998189916535522	0.355925324675325	0.981429208746325	-1.85058777305356	-2.06035237575729	-1.61503726407117	0.631941963549604	3.21112882328261	0.132811713545347	0.432291705646073	0.659120743560478	0.999737608228423	0.598890692640693	0.979285777592021	0.186573114610314	0.642777147778219	1.17 ± 0.4	2.83 ± 0.48	1 ± 0.37	1.16666666666667	2.83333333333333	1	0.401386485959743	0.477260702109212	0.365148371670111
M. aeruginosa	-1.24785996129989	-0.204991537264402	-2.40331214658158	-2.20941806231481	2.77975208801682	-0.632183462761518	0.205729421101168	0.218140214728992	0.988388904247047	0.136583468614719	0.949656079108354	-2.77763240417777	-2.63498254447244	-3.0491626473054	-0.257537910426568	4.05808493610345	-0.0505946496597131	0.475324689231185	0.695631278252273	1	0.72362012987013	0.999512987012987	-1.2706033747685	-0.161728181663539	-2.89960185033947	-2.5560429489585	3.56592862308449	-0.636207698885919	0.184896128730637	0.156512621705436	0.998852790439987	0.11231737012987	0.986564611209498	0.117828236144188	0.599067191646266	4.83 ± 1.42	0.67 ± 0.33	0.5 ± 0.5	4.83333333333333	0.666666666666667	0.5	1.42400062421959	0.333333333333333	0.5
M. aeruginosa NIES-843	-1.71903718366002	-0.653138044448269	-2.64203075049281	-2.09452713553556	3.0394324547323	-0.578137081251373	0.205195059258336	0.245665216990742	0.98955296623122	0.198745265151515	0.970312085129202	-2.69310202227614	-2.60664180315876	-2.81567451669511	-0.0278856790045277	3.73367290071652	-0.0107182919965578	0.496103898294446	0.686770202388522	1	0.757136093073593	0.997805059523809	-1.4980317582234	-0.652122272216169	-2.66189754516413	-2.07265765396103	3.55482520888169	-0.465652014433552	0.249350837565588	0.271753868477846	1	0.235135957792208	0.995330326140873	0.175959113765804	0.639384917290118	4 ± 1.39	0.5 ± 0.22	0.5 ± 0.5	4	0.5	0.5	1.39044357430761	0.223606797749979	0.5
C. Izimaplasma	-2.97550105864233	-2.52136543957113	-3.49156858039664	-0.540973715829096	4.87669486198639	-0.092297031888791	0.463541687380826	0.77613095070544	1	0.767907873376623	0.999615467772555	-2.89721897718772	-3.35446593615107	-2.53087481246735	0.676491778716268	4.96289030972116	0.12337474004087	0.433766271668412	0.7036407379755	1	0.663961038961039	0.998449431066619	-2.47911809833457	-2.61145419657525	-2.40452365723053	0.246575472294348	4.13274006571727	0.0458210497536542	0.479166678460872	0.783004241560347	1	0.77145900974026	0.996376143463338	0.640507333724256	0.869505794577106	1.17 ± 0.79	1.67 ± 1.67	0.67 ± 0.49	1.16666666666667	1.66666666666667	0.666666666666667	0.792324288266981	1.66666666666667	0.494413232473044
C. Izemoplasmatales	-3.106636683162	-2.72139519855292	-3.54947640977421	-0.69062430852468	4.77961473768473	-0.134333424259636	0.463541687380826	0.735092874530857	1	0.740141369047619	1	-2.87500347917188	-3.38940608722396	-2.40621554134229	0.537132195127746	4.7503121505506	0.104943051899061	0.463541687380826	0.721906275349779	1	0.66889880952381	0.997618673416336	-2.49766740304528	-2.68692514974006	-2.36931656348768	0.0839850812147214	4.22322680013021	0.0176862500387342	0.493506497157804	0.758333939098293	0.999049341716853	0.737029897186147	0.989252608177096	0.637219855740657	0.870426388889008	1.17 ± 0.79	1.67 ± 1.67	0.67 ± 0.49	1.16666666666667	1.66666666666667	0.666666666666667	0.792324288266981	1.66666666666667	0.494413232473044
E. coli	5.21565284249794	5.17574171295592	5.21565284249794	0.0971966299399858	1.6602836687724	0.0713729157470538	0.485714293752376	0.732053194528115	1	0.891724161255411	1	4.59722346445384	5.20130520782483	3.91251181856548	-1.19257733303709	0.807226322484087	-1.42372261768725	0.0729175592348962	0.00855455069674407	0.804915520814156	0.013764880952381	0.766137171530423	4.14295691159932	5.10593565698807	3.93940124686524	-1.07068133738282	1.62575779993606	-0.715042353024407	0.242187698465259	0.102988419705457	1	0.171130952380952	1	0.0596853203409096	0.56405255513606	380.17 ± 176.88	146.67 ± 28.22	52.33 ± 9.28	380.166666666667	146.666666666667	52.3333333333333	176.883656050461	28.2225284322846	9.27601446982725
E. coli O157:H7	-2.07593583453802	-1.42112900661034	-2.40162426226406	-0.669080811881187	4.29574172595165	-0.134872844032935	0.414062550045003	0.678242033359266	1	0.656520562770563	0.999224715533309	-2.0452948858869	-2.34770403167927	-1.70030856758366	0.494151419745162	3.90393201206003	0.110412908019925	0.429687540537985	0.683935673393849	1	0.62598079004329	0.999907988763687	-1.73533184558672	-1.44556881392504	-1.91848945429456	-0.390606821426368	4.22429527106932	-0.0795701010945407	0.441558474869782	0.80151300531833	1	0.771881764069264	1	0.60961614920886	0.859701399016949	2.5 ± 1.31	0.67 ± 0.33	0.83 ± 0.4	2.5	0.666666666666667	0.833333333333333	1.31021626713557	0.333333333333333	0.401386485959743
E. fergusonii	-1.45337915757292	-1.84923740465066	-0.865468832911367	1.01024544725226	3.54050730463538	0.250467524340824	0.361979251101421	0.556904997227596	0.999830593914814	0.421875	0.958381126327846	-0.677787680524498	-0.835970931101874	-0.527073713561998	0.543692556158392	2.9081871475585	0.143298229672595	0.421875045256368	0.552666084159813	1	0.605739312770563	0.995712063234385	-1.15672777511275	-1.84181551186572	-0.521556194806893	1.62297136591691	2.9645755060524	0.445139706815479	0.250000188379166	0.213100167566165	0.997746942105138	0.219088203463203	0.86799631933063	0.34055644286992	0.738861785493679	1.33 ± 0.49	3.17 ± 1.58	2.33 ± 0.71	1.33333333333333	3.16666666666667	2.33333333333333	0.494413232473044	1.57938103206428	0.714920352984241
E. albertii	-1.22985170813044	-0.885746744806414	-1.66558635721	-0.680428451380211	2.59430986242847	-0.205119861164637	0.381818252192457	0.464117810710847	1	0.570041937229437	0.995254018984488	-1.75754436439323	-1.53747911499835	-1.91768036210006	-0.40911299016666	2.89285814952585	-0.107177001036454	0.43636367272951	0.698128112399563	0.998083055350323	0.691490800865801	0.993985967374639	-1.43096246734227	-0.899362122264979	-2.01753831355505	-1.05476326318602	2.49797845615667	-0.386929495406451	0.299479301707933	0.334236007425059	1	0.356872294372294	0.99316829004329	0.430025166306798	0.77553353697049	2.67 ± 0.67	1.5 ± 0.62	0.67 ± 0.21	2.66666666666667	1.5	0.666666666666667	0.666666666666667	0.61913918736689	0.210818510677892
Klebsiella/Raoultella group	0.748337701536214	0.931440760756042	0.550562079554751	-0.195897800424968	1.52713885782147	-0.100033788961875	0.453125026725783	0.830960683081489	1	0.764559659090909	0.998126828165876	-0.0280668737797614	0.517019187669596	-1.00054035801773	-1.83234351697533	2.60462183372561	-0.601353526963676	0.184415879320914	0.112241651603316	0.989656773153128	0.124881628787879	0.926898262454649	0.179613944688323	0.922647391096047	-0.99120134848247	-1.78695723130828	2.91368298980485	-0.664707194249474	0.148052340229815	0.131846114577479	0.997687461141726	0.0892518939393939	0.98699044011544	0.0897384016116036	0.580629167638084	9.17 ± 2.33	6.83 ± 2.2	2 ± 1	9.16666666666667	6.83333333333333	2	2.32975916733421	2.19722046635693	1
K. pneumoniae	-0.912009215258826	-0.606556135616891	-1.31247627364325	-0.27169167830552	3.88685261426405	-0.0567670317152442	0.463541687380826	0.807199423828656	1	0.790161661255411	0.999633736798915	-2.07461781149352	-1.25474095925382	-2.84653825703118	-1.6841599516962	3.4337492348987	-0.410113940001952	0.299479301707933	0.428007797563822	0.984330980142973	0.395072375541126	0.972441571684344	-1.94308805647515	-0.605422251789791	-2.94478396080698	-2.12022426986622	3.70852646875616	-0.468251262867342	0.264935234586693	0.341740001615735	0.99994019256861	0.246973079004329	0.993447192603798	0.364509911691014	0.749358419701969	4.17 ± 1.96	2.5 ± 1.38	0.33 ± 0.21	4.16666666666667	2.5	0.333333333333333	1.95647074544389	1.38443731048635	0.210818510677892
E. cloacae complex	-0.507342776495586	-0.714144599185482	-0.306685466441934	0.389845833972531	1.81147284736683	0.192812956952531	0.410389662441088	0.604431124790233	0.999115013696591	0.586529356060606	0.976570937736695	-0.10714144284482	-0.365049507627047	0.154697915106563	0.297007803873504	1.94609269179986	0.132754284533643	0.427083375436809	0.668087972783658	1	0.595863771645022	0.995282945880372	-0.297149750676215	-0.614567569155524	0.154681049872027	0.690696248584086	1.74846958663854	0.337522334862631	0.342857240886826	0.479349281923187	0.998809852925705	0.396543560606061	0.954215530719346	0.513396761387173	0.81064185696274	3.33 ± 0.84	3.5 ± 0.96	3.83 ± 1.33	3.33333333333333	3.5	3.83333333333333	0.843274042711568	0.957427107756338	1.32706861582629
S. enterica	-0.150978441969346	-0.0527686531412561	-0.338115097737587	-0.337416633635728	2.15497089643622	-0.145729374130714	0.440104201008948	0.591391932039864	1	0.691845914502164	0.998214072687578	-0.907862678633292	-0.239034879458385	-1.82998107415478	-1.52973602312873	3.15545001233296	-0.397527618509093	0.307291794573584	0.340294156591821	0.99636575576664	0.335379464285714	0.986454806767307	-0.54529677194039	0.0471056961403749	-1.72029678166355	-1.79051724505313	2.50877083379923	-0.62768847629647	0.202597661339696	0.12571517486208	0.991761595326378	0.165398403679654	0.969504898313492	0.220394788655057	0.67603289991641	5.17 ± 1.08	4.17 ± 1.6	0.83 ± 0.31	5.16666666666667	4.16666666666667	0.833333333333333	1.07754865834964	1.60034718455437	0.30731814857643
S. enterica subsp. enterica	-0.982646809988085	-0.817515848102397	-1.20391367673829	-0.370694139213787	2.22065698991804	-0.139934979862642	0.418181865446157	0.640468651620288	0.998989930032484	0.69724025974026	0.992739686067018	-1.36546794975038	-1.19858533747995	-1.60551234138982	-0.380344540441599	2.9095942823822	-0.11314133351895	0.434895870760785	0.625984606817776	0.997410921128104	0.701755275974026	0.995850243506494	-1.13654144638068	-0.765570753441585	-1.75600870380646	-0.944691901600659	2.82970035244951	-0.284971079846063	0.3567709215136	0.407544348712206	0.995359685352175	0.509977002164502	0.996584145021645	0.533221941028921	0.819770832854638	2.67 ± 0.67	1.67 ± 0.49	0.83 ± 0.31	2.66666666666667	1.66666666666667	0.833333333333333	0.666666666666667	0.494413232473044	0.30731814857643
C. freundii complex	-1.29275832400292	-1.42811121352037	-1.13338337818569	0.312083855496978	1.88088499260765	0.107833584182655	0.434895870760785	0.764295697423621	0.998841532438744	0.641825622294372	0.966812476282281	-1.31146429663398	-1.1903335115179	-1.54125253437258	-0.364329326003972	2.57778094602035	-0.112163686477137	0.450520861572477	0.594147091012685	1	0.686840503246753	0.99863121542809	-1.43481172476826	-1.37882706804633	-1.55400331931263	-0.221291622810782	2.48762594973393	-0.091458266162322	0.462337683632515	0.563799570598485	1	0.738940746753247	0.997537984476461	0.601918762489032	0.854038781152196	1.67 ± 0.21	1.67 ± 0.42	1.17 ± 0.65	1.66666666666667	1.66666666666667	1.16666666666667	0.210818510677892	0.421637021355784	0.65404722901162
S. flexneri	-1.59521068779463	-1.57883275024194	-1.65095738094389	0.0880941585569097	3.40132697894883	0.0292220643787363	0.485714293752376	0.810561029575829	0.999453085774921	0.803622159090909	0.994766886430594	-2.49858009165597	-1.60708817492864	-3.40668631772301	-1.55585349733176	4.19437376755787	-0.351913649945207	0.307291794573584	0.430054873347627	0.993495944963541	0.434760551948052	0.983035791455155	-2.42239499887218	-1.69256398267988	-3.12183506442643	-1.29674397597473	4.07507230274321	-0.27365629265629	0.341145933187038	0.479163442697566	1	0.455965909090909	0.998292072510823	0.47445743548207	0.794024361137209	2.17 ± 1.14	1.5 ± 0.67	0.17 ± 0.17	2.16666666666667	1.5	0.166666666666667	1.13773654439173	0.670820393249937	0.166666666666667
B. aphidicola	-1.96219182554463	-2.10909759815409	-1.85089400622962	0.285614435291874	3.83270233533463	0.0745533469465122	0.458333357045458	0.744704794777759	1	0.741358901515152	0.99127674759259	-1.52479215051831	-1.82714423344117	-1.2987478877823	0.373546598037378	2.81417088076325	0.124533375951692	0.420779266464565	0.587587802233289	1	0.580357142857143	0.9960225512845	-1.67241669428085	-2.08043800677288	-1.3792038930862	0.678465494318978	3.03468120193401	0.173793507883822	0.400000058563216	0.508168584897086	0.999824518639479	0.529880275974026	0.974762377953367	0.581339449767456	0.849805043378906	1.33 ± 0.56	1.33 ± 0.61	1.17 ± 0.31	1.33333333333333	1.33333333333333	1.16666666666667	0.557773351022717	0.614636297152859	0.30731814857643
P. mirabilis	-1.57610832990189	-2.31614081635807	-1.03484819377794	1.3235615679323	3.13669145087984	0.350948544683619	0.309895958923605	0.335870085426261	0.996437537504607	0.280979437229437	0.884531712485375	-1.38156990623747	-1.08034670315383	-1.91067042751394	-0.678607468339855	3.45192833077066	-0.171317491160513	0.424479210342838	0.683601162304062	1	0.665838068181818	1	-1.99203135223009	-2.38343492782833	-1.66101362280851	1.02890077079541	4.03157656064723	0.220241913637393	0.387013053953315	0.522074086380178	0.999624981931863	0.516098484848485	0.974391335779172	0.416191016081989	0.773421583757535	1 ± 0.52	1.83 ± 0.48	1.83 ± 1.25	1	1.83333333333333	1.83333333333333	0.516397779494322	0.477260702109212	1.24944432093275
A. nasoniae	-1.88902259664198	-2.22700935732141	-1.65359253956021	0.619825832703422	3.6282068167175	0.144113344319073	0.412987063434108	0.616412719454105	0.99947781384193	0.605164366883117	0.979206653426444	-1.21764547672303	-1.63710376147162	-0.933887949824189	0.764049603430079	2.74954924428472	0.206964103796385	0.377604240246411	0.521362084787235	0.998200619708488	0.519260687229437	0.972906419906978	-1.46860416475326	-2.40187541089586	-0.943891504144554	1.3188760273907	3.03907525332387	0.387664013098645	0.301298833961019	0.328346687557377	0.992450487820837	0.303250135281385	0.883461647410487	0.435460688965156	0.780551284000669	1.17 ± 0.65	1.17 ± 0.48	1.5 ± 0.43	1.16666666666667	1.16666666666667	1.5	0.65404722901162	0.477260702109212	0.428174419288838
C. multitudinisentens	-2.05292453924004	-1.0039433862447	-3.39302316817758	-2.16601489825585	3.71846766103682	-0.505224106187393	0.25454563635629	0.292983769555897	0.99469135145069	0.225649350649351	0.976302005851974	-2.57654699787658	-3.34381152674439	-1.97431070631117	1.28492150480307	4.17817508582909	0.270811773223633	0.342857240886826	0.494345557450921	0.997041828956163	0.426085633116883	0.975444277932684	-1.52006499965617	-0.943937031097696	-2.13775468250543	-1.07811963970933	3.34482493846535	-0.264099727836348	0.338541768535368	0.499256050828104	1	0.481229707792208	0.999635078463203	0.289103247194634	0.707359446745221	2.5 ± 0.85	0.33 ± 0.33	0.67 ± 0.33	2.5	0.333333333333333	0.666666666666667	0.84656167328002	0.333333333333333	0.333333333333333
C. multitudinisentens RB-25	-2.07565178720347	-0.914877331785118	-3.50896349063261	-2.29904322642553	3.65602124414203	-0.589260965590397	0.236363841656082	0.273159793166224	0.973996118476966	0.228101325757576	0.95811939594534	-2.75202173636511	-3.48935783027855	-2.072263333689	1.38410198227731	4.01305683453146	0.300860912273398	0.3567709215136	0.51053119736364	1	0.457589285714286	0.992751769703067	-1.48440133559395	-0.899406912608834	-2.02270889752345	-0.92884620383734	3.35782711584367	-0.2050289770628	0.380208405154813	0.549126817983932	1	0.546570616883117	1	0.270845160253544	0.69515165679795	2.5 ± 0.85	0.33 ± 0.33	0.67 ± 0.33	2.5	0.333333333333333	0.666666666666667	0.84656167328002	0.333333333333333	0.333333333333333
P. chlororaphis group	-0.832536486769025	-0.970212330065937	-0.771872294484672	0.31467032275565	2.90268686236533	0.0909002421081189	0.447916696423873	0.604574329786105	1	0.718090503246753	0.99665009656686	-0.872844070522099	-0.792987474288785	-0.965006114895957	-0.108480349764587	2.45971359606202	-0.0348313169499969	0.477922090358689	0.653735939129614	0.999581959240951	0.744740936147186	0.999010257512096	-0.963133380863359	-0.881353735122266	-1.01778643660215	-0.042568356468851	3.18296669368031	-0.00680750531531539	0.493506497157804	0.771233322416417	1	0.830965909090909	0.999787069860412	0.711746590466358	0.898785435918047	3.67 ± 1.8	2.33 ± 0.61	1.67 ± 0.61	3.66666666666667	2.33333333333333	1.66666666666667	1.80123414481417	0.614636297152859	0.614636297152859
P. chlororaphis	-1.30294820231393	-1.40212165566116	-1.23326805203975	-0.000225543880784329	3.7705279148458	0.00163699357614618	0.5	0.833870484801595	1	0.81155303030303	0.999114959173859	-1.44587869299937	-1.22574660004717	-1.77406658814871	-0.464523502262259	4.13371560762772	-0.0779568927829886	0.45194807921503	0.697721651771051	1	0.742694805194805	1	-1.53487548530955	-1.37192299025683	-1.78676099678201	-0.487010369082576	4.27718964782811	-0.113526816430864	0.438961073796725	0.706966548157572	1	0.755732548701299	1	0.721006614633796	0.902748631014033	3.17 ± 1.83	1.67 ± 0.76	1 ± 0.52	3.16666666666667	1.66666666666667	1	1.83333333333333	0.760116950066092	0.516397779494322
P. fluorescens group	-1.29782864070402	-1.34417213251122	-1.24375177307976	0.0797917663105006	3.51914348056195	0.0106722728560817	0.489583339222754	0.790590549652145	1	0.797974161255411	0.994668196305762	-1.51445911669739	-1.37699820812605	-1.64296457115205	-0.186579574886641	3.13388266150752	-0.0498749828072252	0.466145852553757	0.747129824391529	1	0.795978760822511	1	-1.59070058124442	-1.49167771220448	-1.67123885796885	-0.0720517246854619	3.48907309041126	-0.0202506072790859	0.486979174030241	0.751457398942906	1	0.786779626623377	0.99491822184421	0.678073056911332	0.887413728067349	1.83 ± 0.65	1.5 ± 0.5	1 ± 0.37	1.83333333333333	1.5	1	0.65404722901162	0.5	0.365148371670111
P. syringae group	-1.61919378516064	-2.15492569382514	-1.03581402023741	1.15470201591402	2.55035193521305	0.377984435795227	0.309895958923605	0.447000306522899	0.979852659487805	0.33399283008658	0.890472735604462	-1.53966113713567	-1.1143550497408	-2.14361349925679	-1.27824901572344	2.9733580479869	-0.34165565280039	0.302083465964847	0.408072091655666	0.988361401612916	0.41112012987013	0.984261970285638	-2.10105437232927	-2.18174066152211	-2.02896691708367	0.147685932738082	2.76713656588974	0.042890777594466	0.484375008838929	0.752526300714267	0.9998587521364	0.710768398268398	0.983445221810028	0.365061440456535	0.743883799579596	1 ± 0.26	2.33 ± 1.02	0.67 ± 0.33	1	2.33333333333333	0.666666666666667	0.258198889747161	1.02198064778373	0.333333333333333
P. aeruginosa group	-1.61217446401722	-1.83900598628159	-1.47795892074956	0.454522203271495	3.43488140126197	0.0979820829920491	0.43636367272951	0.630899004780043	1	0.666379193722944	0.99528741019615	-1.94332980762331	-1.40726165117505	-2.6616395838882	-0.914144904872821	3.45481896279411	-0.242905294008328	0.361979251101421	0.514029739647756	0.999144109003705	0.498478084415584	0.988645916786136	-2.23584817430171	-1.76909744332082	-2.49408735718741	-0.639581192446144	4.16333973535601	-0.114987787476312	0.420779266464565	0.705857508088578	1	0.699337121212121	0.999245911965639	0.599160818607061	0.857429641363419	1.67 ± 0.8	1.5 ± 0.62	0.67 ± 0.49	1.66666666666667	1.5	0.666666666666667	0.802772971919486	0.61913918736689	0.494413232473044
P. putida group	-1.76744613014717	-1.00161214496852	-2.48570919256428	-1.38939359062775	3.07271719271728	-0.394039977407077	0.277922233459087	0.401973934673213	0.996244493995386	0.342938311688312	0.978807860330462	-2.47639822070349	-2.5064804012975	-2.37108365793596	0.201196623414694	3.45600339337934	0.0466289402493376	0.477922090358689	0.760014919706991	1	0.703023538961039	0.997549856311017	-1.56881136947222	-1.05343655582885	-2.39080863755311	-1.03621511930298	3.34939408117074	-0.285240191753821	0.345454641518724	0.43738257365704	1	0.46781994047619	1	0.33962441849269	0.735627446516119	2.33 ± 0.67	0.67 ± 0.33	0.67 ± 0.42	2.33333333333333	0.666666666666667	0.666666666666667	0.666666666666667	0.333333333333333	0.421637021355784
S. stutzeri group	-1.07538584482658	-1.69177877076748	-0.579857039007027	0.944330330043858	2.92068495066485	0.259486419517417	0.361039045703321	0.624872998686997	0.999660888247324	0.43946158008658	0.961959049862564	-1.4968494539004	-0.410987049584462	-2.62093388411082	-2.07357163544731	3.09194909331095	-0.567776690893671	0.205729421101168	0.247889841377747	0.975678484173632	0.161238501082251	0.95826538064776	-2.09575977893232	-1.67420357444269	-2.55495550009852	-1.11440935918298	3.31042078995448	-0.270578425803106	0.355844244237074	0.456424344613963	0.999114294920237	0.507085362554113	0.998292072510823	0.309500091940698	0.715331464210109	1.83 ± 0.7	2.33 ± 0.67	0.5 ± 0.34	1.83333333333333	2.33333333333333	0.5	0.703167436990966	0.666666666666667	0.341565025531987
S. stutzeri subgroup	-1.05146926055025	-1.59516267820024	-0.565487956332898	0.787578485364006	2.85460302151978	0.238780776025497	0.345454641518724	0.582699786990494	0.998568275217176	0.456422483766234	0.968909602157452	-1.49296619999847	-0.474089400169164	-2.6727314446205	-1.93946980476961	3.36090307371528	-0.489464503822894	0.234375209139199	0.292793002243225	0.985969291343156	0.193435470779221	0.958177413193393	-2.11199409258408	-1.62772860361149	-2.59955213688099	-1.13773386024198	3.26799276472108	-0.327847737516804	0.342857240886826	0.419691326351516	1	0.482751623376623	0.998292072510823	0.285702865497804	0.70916193230327	1.83 ± 0.7	2.17 ± 0.6	0.5 ± 0.34	1.83333333333333	2.16666666666667	0.5	0.703167436990966	0.600925212577332	0.341565025531987
S. maltophilia group	-1.11146886806401	-0.710476074441845	-1.71461859761939	-1.00120016753722	2.23685646493793	-0.424747856068446	0.283854316892512	0.282304976913079	0.991330956968128	0.346185064935065	0.977916973453322	-1.71791574924101	-1.59485137065167	-1.88410661632216	-0.186796416835423	3.61500763967303	-0.0480369990570002	0.467532485863235	0.726090952909063	1	0.778848755411255	0.999436679856602	-1.10995370301393	-0.788567385944501	-1.86357244012146	-1.1721477708671	2.58315962629547	-0.359111969704661	0.322916781096678	0.300639570876129	0.995035580087191	0.392197646103896	0.996097132034632	0.363062026684804	0.742492018778446	3 ± 0.73	1.33 ± 0.61	0.83 ± 0.48	3	1.33333333333333	0.833333333333333	0.730296743340222	0.614636297152859	0.477260702109212
A. calcoaceticus/baumannii	-1.42153362183065	-0.996042707470608	-1.90746593181886	-0.773652904918088	2.66996379414449	-0.238535123745343	0.35937508629901	0.636301209328589	1	0.557917343073593	0.999818215638528	-1.47189549499754	-1.66406361698289	-1.15403584876262	0.567637670643537	2.87119227871347	0.162739474864796	0.393229229889995	0.66252400544612	1	0.570092667748918	0.998807752267574	-1.14966856986039	-1.03521104347702	-1.25505915444384	-0.120964440270914	3.0465654710792	-0.0426276107558678	0.476562513274613	0.780524370838506	1	0.814647591991342	0.996568595006396	0.567010917445856	0.833289503039074	2.5 ± 0.76	1 ± 0.26	1.67 ± 0.67	2.5	1	1.66666666666667	0.763762615825973	0.258198889747161	0.666666666666667
G. salpingitidis	-0.749284940186004	-0.453794188324449	-1.13089602307605	-0.73170345715746	2.28619796122589	-0.270759287863575	0.358441644961698	0.386079285874447	1	0.493844696969697	0.998970358345358	-0.885572083586979	-1.1900028756948	-0.542900140100871	0.66556480927608	2.96700171479443	0.174703792741777	0.412987063434108	0.603155124335139	0.999588800381425	0.564867424242424	0.993396201599327	-0.523414675688287	-0.536356530014721	-0.476116987863532	-0.181582864017206	1.96884680269206	-0.0776400907492963	0.453125026725783	0.646085843516137	1	0.769412878787879	0.997472232132083	0.53408965929259	0.8251924788065	3.83 ± 1.14	2.17 ± 0.91	2.33 ± 0.92	3.83333333333333	2.16666666666667	2.33333333333333	1.13773654439173	0.909822937597079	0.918936583472682
Brucella/Ochrobactrum group	-0.944939892590904	-0.925911440630913	-0.985415542818748	-0.12112958880982	1.98673267635414	-0.0444974761334668	0.477922090358689	0.659924362852793	0.999958412684243	0.765811011904762	0.994381943005822	-0.838449544152659	-0.909019923967894	-0.787530566682898	0.157101621411319	2.11750545144124	0.0639150128319072	0.460937522211308	0.653592913304779	1	0.695041937229437	0.985581178494125	-0.783093887576453	-0.827758555185239	-0.758177462804901	0.0892878211774066	1.59872797556744	0.047166997131769	0.477922090358689	0.695446898906175	0.992376481940101	0.665922619047619	0.970259981727852	0.571232975937876	0.844213960227631	2.67 ± 0.56	2 ± 0.58	1.67 ± 0.33	2.66666666666667	2	1.66666666666667	0.557773351022717	0.577350269189626	0.333333333333333
u. Cohaesibacter sp.	-1.21539877266673	-1.75896479261771	-0.56614544628315	0.872320872053685	2.81553560211761	0.245199568700186	0.375000075351832	0.62521651860785	0.993929433464979	0.44142316017316	0.945945318280866	-0.907691515507692	-0.457434773173291	-1.26137881214145	-0.680627309530931	3.18043034963842	-0.150547244795655	0.390625064918509	0.682288160620495	1	0.593885281385281	0.999200390383426	-1.55587654340287	-1.73435849581899	-1.32782038425776	0.236594324036156	2.76580230063028	0.0602240861640602	0.46875001772985	0.761955375633846	1	0.68164908008658	0.994722499712223	0.543406935538248	0.831440533562492	1.83 ± 0.75	3 ± 1.26	1.17 ± 0.48	1.83333333333333	3	1.16666666666667	0.749073501808141	1.26491106406735	0.477260702109212
B. cepacia complex	-0.578810632486179	-0.863458906810101	-0.371829361714711	0.532262101348959	1.9689066500833	0.249185230595809	0.377604240246411	0.412414268508039	0.994887158820504	0.469189664502165	0.936501002602433	-0.481061172410583	-0.356503245455506	-0.616013019362804	-0.311451534074648	1.56619596313834	-0.127725153774255	0.419270880177702	0.564323939632838	0.995566540640266	0.630208333333333	0.994648134094209	-0.737856237678566	-0.83778071685693	-0.62608449159902	0.119911525917147	2.44287420242214	0.0295358022611339	0.481770843649058	0.691507478893741	1	0.694839015151515	0.99051100064198	0.524362377824545	0.819134253079815	2.67 ± 0.76	3 ± 0.63	2 ± 0.52	2.66666666666667	3	2	0.760116950066092	0.632455532033676	0.516397779494322
T. group	0.109498487458285	0.0629274688085193	0.179302932733733	0.0622587812450126	1.85223389681903	0.033005457337618	0.484375008838929	0.663335926163244	1	0.773860254329004	0.987692007490461	0.141214253563551	0.183615888905512	0.0855760388399718	-0.146218658661525	2.52497980493421	-0.0369217483169571	0.472727288105946	0.791443167404	1	0.808796672077922	1	0.0594082340921513	0.0150882935354568	0.140438760496161	-0.029280618236541	1.84133698010825	-0.00688929809259359	0.493506497157804	0.636175777497831	1	0.773183847402597	0.996681763089704	0.748309757413252	0.914965736649481	5.17 ± 1.08	5 ± 1.65	3.67 ± 1.45	5.16666666666667	5	3.66666666666667	1.07754865834964	1.6532795690183	1.45296631451356
B. genera incertae sedis	-0.615976489065838	-0.138726028368502	-0.931432670541517	-0.639648916677892	2.0779282952613	-0.257971136743631	0.381818252192457	0.564887839988123	0.991484220544016	0.544237012987013	0.98957337512025	-1.0654441263502	-0.845800857836857	-1.31802081380514	-0.576016982550197	2.27987236233896	-0.181192770520755	0.380208405154813	0.494817607232571	0.99938662435625	0.580762987012987	0.994520237036217	-0.82674486028005	-0.249756480938122	-1.41614888222086	-1.01521190394623	2.37008183185195	-0.370308844102763	0.302083465964847	0.338834640894103	0.998026892791614	0.354301948051948	0.994672731782107	0.417120402244361	0.766236789241794	4.33 ± 1.31	2.17 ± 0.54	1.33 ± 0.49	4.33333333333333	2.16666666666667	1.33333333333333	1.30809445802324	0.542627353203324	0.494413232473044
A. finegoldii	6.18757132270952	6.96284917378007	5.52509227890861	-1.32206186600529	1.64106120687083	-0.708329743329065	0.184896128730637	0.0779289389631034	1	0.0834517045454545	0.99547049683194	5.98613913126205	5.52481072568726	6.99629943712727	1.04615552275557	2.35881577485203	0.350803685975519	0.301298833961019	0.67727738373278	1	0.228693181818182	1	6.98337374157046	6.98026589005137	6.98337374157046	-0.2706596989011	2.10750423172431	-0.124883461542318	0.390625064918509	0.390635210996492	1	0.613957656926407	1	0.185433672372662	0.669916497581957	645 ± 144.02	227.5 ± 80.33	322 ± 103.84	645	227.5	322	144.017128610917	80.3337828479816	103.842508957877
A. finegoldii DSM 17242	5.79405377431347	6.71383948635585	5.16625088413282	-1.2911723164008	1.74668176022408	-0.679999543313961	0.202597661339696	0.103233872602449	1	0.0891335227272727	0.995738076835848	5.59959489669646	5.16202062478285	6.71976951629912	1.08530178402359	2.56359974089911	0.306368607357087	0.286458480936742	0.593876145897701	1	0.220627029220779	1	6.71735199630583	6.69410708006238	6.71735199630583	-0.256891485608147	2.1198861028926	-0.117205090831632	0.387013053953315	0.39724073013419	1	0.628838609307359	1	0.183872871472482	0.668234770142564	529 ± 122.29	178 ± 62.68	262.67 ± 84.69	529	178	262.666666666667	122.287093895199	62.6817357768593	84.6887110409515
u. Alistipes sp.	2.19058126446894	2.19169261896579	2.18503416050152	0.122626541279747	1.45652886526174	0.0927423963592672	0.471354182908856	0.836128440378779	1	0.814309388528139	1	2.37512097543014	2.21021440298102	2.55202035597728	0.0355616659117235	2.0150800167074	0.0196151404127624	0.492187504416227	0.822175348780954	1	0.816693722943723	1	2.2733362594094	2.16253651504369	2.57016919692093	0.269005319744122	1.31812758799823	0.167739768726319	0.401041724871819	0.840434506473921	1	0.598856872294372	0.997392566288908	0.816882810546106	0.939309560478213	21.5 ± 3.37	24 ± 10.89	18.33 ± 5.59	21.5	24	18.3333333333333	3.37391958015204	10.8934230922455	5.58967301766789
A. onderdonkii	2.2073499048242	2.3281491581067	2.02079868572106	-0.260444799656482	1.11957048938571	-0.227919221124714	0.372395910471498	0.586567119260138	1	0.619910037878788	0.999818215638528	2.10021238492051	2.0201904431058	2.29003262702979	0.266509496716898	1.46623848537967	0.16235366088841	0.434895870760785	0.815121258938757	1	0.653256899350649	1	2.309074188456	2.33073243932754	2.27212126529817	0.0627391934053101	1.47037848452288	0.0317088519783241	0.476562513274613	0.786488332756434	1	0.849770021645022	1	0.702712023967555	0.897956532384092	23.5 ± 3.76	17.17 ± 5.53	15 ± 3.71	23.5	17.1666666666667	15	3.75721528085185	5.53423687402137	3.70585122924995
A. onderdonkii subsp. vulgaris	0.00998286200229526	0.264569163106556	-0.495701979683377	-0.794006867634589	1.96517779939069	-0.33241070467524	0.322078036609419	0.307039511079786	0.998703020298431	0.431852002164502	0.996012346305315	-0.322064967953317	-0.523680170617487	-0.12580157311127	0.17451642873023	2.81098913829509	0.0422230654021466	0.458333357045458	0.744808548340669	1	0.689647591991342	0.999512987012987	0.0439366172656044	0.197432148524354	-0.138124783136358	-0.447750615090571	1.88372517508908	-0.183965569310928	0.379220851331365	0.433624317603425	1	0.61427895021645	0.999919958513709	0.51046320406362	0.821362134630451	6 ± 1.03	3.67 ± 1.56	2.67 ± 0.71	6	3.66666666666667	2.66666666666667	1.03279555898864	1.56347191994114	0.714920352984241
A. dispar	1.90703902257952	1.89181127535945	1.92530976919668	0.0234770040582557	1.61236701945561	0.0165045282140276	0.492187504416227	0.743938545155484	1	0.827769886363636	1	1.98558324778803	1.89585409613621	2.03581013041455	-0.0703354736133726	2.12003663693523	-0.0203029127546315	0.481770843649058	0.757300373118271	1	0.875422754329004	1	1.96852843102611	1.89257571941444	2.03400876438589	0.0912532674076827	1.46366751344449	0.0417137757590563	0.473958348090526	0.611670105276579	1	0.774790313852814	1	0.852537978147045	0.949699385538138	20 ± 3.93	20.5 ± 8.76	14 ± 3.76	20	20.5	14	3.9327683210007	8.75880509354254	3.75943258129912
A. communis	1.88445932506544	1.89112900716803	1.86935382046689	-0.128719651774573	1.23961237114206	-0.0919535623660475	0.467532485863235	0.650705226408516	1	0.827685335497836	0.998437419475366	2.23435256382445	1.85813490680076	2.62472412975355	0.552625030571151	1.90875774549604	0.312661832591245	0.3350650391146	0.557191066294086	1	0.35056479978355	0.999374806740878	2.05085033441681	1.85630692620104	2.61774961322968	0.668927297564077	1.53262076854444	0.344296567190091	0.338541768535368	0.693966094973009	1	0.370755546536797	0.998812302578421	0.539572126250188	0.835853547865424	17.33 ± 1.17	15 ± 5.11	17.17 ± 4.67	17.3333333333333	15	17.1666666666667	1.17378779077727	5.10555253294555	4.67202073815793
A. senegalensis	1.9085068446323	2.168735623087	1.44018706716624	-0.64691859374044	1.53264536949652	-0.428789623631969	0.29166680913846	0.217066529550587	0.998094565582721	0.290702786796537	0.986010263839236	1.80728333080677	1.42028364153686	1.9537143682788	0.544425448152886	1.55563740635794	0.301676826688997	0.332467638567009	0.338466504746892	1	0.380360524891775	0.98071469473206	2.0701627032351	2.21545743468301	1.92794914943658	-0.240265279266911	1.11720647521159	-0.214591402785365	0.389610454852299	0.627168568869416	1	0.629329004329004	1	0.323689879749824	0.735565885590155	21.17 ± 3.63	11.83 ± 4.21	12 ± 2.62	21.1666666666667	11.8333333333333	12	3.62782457005726	4.2143933265787	2.62043253427114
A. shahii	1.72709130174585	1.83128673004644	1.56312555090654	-0.410556185338492	1.43256703168776	-0.250903712955258	0.355844244237074	0.304799015603717	1	0.495890827922078	1	1.35485458621875	1.44870066872069	1.30107757622383	0.161719619711578	1.76880368399128	0.0814284596366793	0.449350678121296	0.646234137574164	1	0.698812905844156	0.999945394232504	1.66130984608371	1.83516337288852	1.3161877455203	-0.453262211409185	1.20348287758526	-0.32151534724608	0.340259840275115	0.382375621016888	1	0.44923566017316	1	0.519604078762004	0.821371801284779	17.33 ± 2.35	10.67 ± 3.84	8.67 ± 2.06	17.3333333333333	10.6666666666667	8.66666666666667	2.34757558155454	3.83550663030467	2.06020495204833
A. shahii WAL 8301	1.73572187602088	1.84041678296459	1.53311421070795	-0.385808653514719	1.44730563831022	-0.255009396922553	0.3688312480254	0.303559314977075	1	0.507930871212121	1	1.39353559072912	1.47376422939802	1.28490058200522	0.135427099344302	1.82912346873511	0.0805211158787697	0.454545480313275	0.692276506595006	1	0.750152191558442	0.999818215638528	1.68513915663529	1.84487939047934	1.27867247425341	-0.419264267462851	1.18416976151528	-0.320918420899789	0.3688312480254	0.417604841201531	1	0.519717261904762	1	0.501565801715699	0.812526571573854	17.33 ± 2.35	10.67 ± 3.84	8.67 ± 2.06	17.3333333333333	10.6666666666667	8.66666666666667	2.34757558155454	3.83550663030467	2.06020495204833
A. megaguti	-0.761386353907837	-0.472486494727499	-1.23809745524878	-0.79274878209259	2.5179542780092	-0.228208130131673	0.367187580755307	0.392211994711336	1	0.537320752164502	0.999231237512488	-0.677140020873829	-1.28293983128195	-0.37189890642779	0.946989849997685	2.41917775724381	0.312136887132954	0.351562591995791	0.353935295741036	1	0.40232683982684	0.985326886281034	-0.45413502644857	-0.473395521401025	-0.428220529868569	0.133505333074803	1.65963960889939	0.0580841219849815	0.467532485863235	0.707623335646236	1	0.709736877705628	0.991092916176603	0.443641773535356	0.782947938590158	3.83 ± 1.08	2.83 ± 1.89	2.33 ± 0.49	3.83333333333333	2.83333333333333	2.33333333333333	1.07754865834964	1.88709064729575	0.494413232473044
A. ihumii	-1.64197037111761	-2.37797380092184	-1.05907353952718	1.36412833049177	3.12846934141671	0.350570036169548	0.296104033600473	0.351523407450738	0.989590117610755	0.294000270562771	0.865336653965202	-1.18808282404103	-1.0366391070842	-1.43833463217968	-0.355038916196367	2.81108343898722	-0.123208837033632	0.437500035881837	0.643501361270577	0.999082605110433	0.713660037878788	0.997771145232083	-1.97694249821595	-2.49383911248427	-1.52217651622012	0.925992296715473	3.08998549566591	0.251906518669777	0.353246843529948	0.500706363804415	0.999910131405094	0.435318587662338	0.95356781057415	0.361462356239497	0.739167312805766	1 ± 0.52	2 ± 0.63	1.17 ± 0.6	1	2	1.16666666666667	0.516397779494322	0.632455532033676	0.600925212577332
A. ihumii AP11	-1.47625717532709	-2.20128914981084	-0.935638947748664	1.29134870915582	3.08688804463256	0.392315128790986	0.309091034738803	0.361600508370383	0.987833228682086	0.291920319264069	0.873684151779929	-1.21400817915145	-0.979618916809456	-1.451569840768	-0.378805662862396	2.85173723475452	-0.12075707505435	0.411458384991597	0.629491709865841	0.998175282157948	0.672466856060606	0.990916392598706	-1.90890118511027	-2.41896999343664	-1.5134636554086	0.855305895402354	3.47464663225545	0.200035597633534	0.381818252192457	0.560267780482125	0.998956680487684	0.500507305194805	0.957481311062584	0.350002251998539	0.740059867730043	1 ± 0.52	2 ± 0.63	1.17 ± 0.6	1	2	1.16666666666667	0.516397779494322	0.632455532033676	0.600925212577332
B. sp.	-0.15801681877542	-0.314779723205982	0.0746834847436846	0.226783440848657	2.02163951359503	0.0907082390673905	0.457142881415775	0.798542610710946	1	0.679805871212121	0.985347743828058	0.15403476403197	0.00449751143725408	0.292221393325899	0.467599703253996	2.02086921313508	0.18056257411875	0.403645889887022	0.469269344641751	1	0.51461038961039	0.99673900987952	-0.00959086943055709	-0.239294301364199	0.328544636441628	0.608106542723829	1.64310431132122	0.342369717775345	0.325520945610412	0.414474957074118	0.997200000514807	0.409767316017316	0.94310388023143	0.537044694213345	0.829762574790036	4.17 ± 0.95	4 ± 1.37	3.83 ± 0.79	4.16666666666667	4	3.83333333333333	0.945750730607407	1.36626010212795	0.792324288266981
B. salyersiae	-1.03325025530757	-0.952322196443409	-1.12494317560713	-0.278132326686643	2.71685590716108	-0.0717804576881804	0.454545480313275	0.734619069110027	1	0.752840909090909	0.999015901101221	-0.970622795409408	-1.16875870782346	-0.858320696829979	0.383908869565435	2.18338771913692	0.149701668470148	0.406250054912278	0.502470516513691	1	0.568249458874459	0.996734498293119	-0.879874459920839	-0.953205398635171	-0.824938642998241	0.35634654640818	2.1267726263654	0.102281258084593	0.434895870760785	0.548721303296468	1	0.648217667748918	0.98419362561915	0.595223571116794	0.852052666156115	2.5 ± 0.76	2 ± 0.93	1.67 ± 0.33	2.5	2	1.66666666666667	0.763762615825973	0.930949336251263	0.333333333333333
B. caccae	-2.17754201851747	-2.26786044602959	-1.87975587644327	0.668829104531055	3.96841133905785	0.130932016443584	0.424479210342838	0.729359666744396	1	0.660595914502165	0.992405509515112	-1.93811629484542	-1.88603057830398	-2.00588184828299	-0.484738965876794	4.42339546938039	-0.0941463582352715	0.449350678121296	0.760643246617046	1	0.765540449134199	1	-2.17303376782647	-2.19894521489569	-2.14307410050231	0.365913789851103	3.42254362927433	0.0829488499143241	0.45194807921503	0.710406802937597	1	0.686789772727273	0.980571404618987	0.643956892014781	0.871276654155953	0.83 ± 0.31	2 ± 1.44	1 ± 0.68	0.833333333333333	2	1	0.30731814857643	1.43759057685652	0.683130051063973
B. fragilis	-1.66526146069344	-2.32009667001999	-1.06723668009264	1.07446099521806	2.94343183695467	0.278862796889362	0.335937603905084	0.442281200889997	0.995091381721443	0.364972267316017	0.911764933262262	-1.22166883634885	-1.06074659471826	-1.35116971791153	-0.214112397557666	2.4096898828163	-0.0789117643248223	0.450520861572477	0.741588702576863	1	0.755039231601732	0.999818215638528	-1.81281903544838	-2.22263214345799	-1.41136645552584	0.88545963291791	3.04586087506486	0.260591522644842	0.343750097859492	0.506095387137361	0.999114198945251	0.441862824675325	0.965040215727764	0.445721349301971	0.789596217030547	1 ± 0.45	1.83 ± 0.6	1 ± 0.26	1	1.83333333333333	1	0.447213595499958	0.600925212577332	0.258198889747161
B. thetaiotaomicron	-1.55730507834881	-1.97612174476545	-1.30503173200844	0.788345814811739	2.45115178386536	0.256352902677788	0.371428648830288	0.408319185015189	0.989263626021498	0.450334821428572	0.927794042712595	-1.46123606501741	-1.33252445607249	-1.53979589317283	-0.32257654117056	2.14261351274955	-0.11867090480486	0.432291705646073	0.653653532210374	0.998169360293139	0.702854437229437	0.99462848039857	-1.7731161946124	-2.26315887077034	-1.43748376962593	0.831961152795881	2.89347301339264	0.25489987618546	0.382812570076623	0.512704306454475	0.995684406365479	0.47948795995671	0.934189071233996	0.459299770474267	0.783134335474461	1.17 ± 0.48	1.5 ± 0.34	1 ± 0.26	1.16666666666667	1.5	1	0.477260702109212	0.341565025531987	0.258198889747161
u. Bacteroides sp.	-2.08389242557158	-1.70979525173784	-2.62758048570487	-0.956457264266066	3.42993778491763	-0.235153862471413	0.361979251101421	0.510174049889339	0.998322526426027	0.580627705627706	0.997829144701625	-2.00327811465679	-2.31824229437248	-1.67667859536275	0.756637855498682	3.84245451986637	0.169522043163288	0.406250054912278	0.622837846327232	1	0.552167884199134	0.995112759003969	-1.71239249298635	-1.63323127705103	-1.76611054057128	-0.139052929090836	3.01519284397557	-0.0388551071056353	0.477922090358689	0.776728320946115	1	0.806310876623377	0.997336687822847	0.530387496098487	0.82248166626776	2 ± 1.03	0.5 ± 0.22	1 ± 0.45	2	0.5	1	1.03279555898864	0.223606797749979	0.447213595499958
P. vulgatus	0.238966714666866	1.04371846201782	-0.176124866186508	-0.973118811706211	3.0965696469429	-0.226455986840702	0.369791745605842	0.651809559251721	1	0.461698457792208	1	0.0391829832301536	-0.20865602165424	0.860747157953257	1.11727273498086	3.3490920999797	0.276397440241458	0.361979251101421	0.642726626446123	1	0.458164231601732	0.999907988763687	1.07844287379059	1.09974988435448	0.997812277515029	0.107405737719746	4.02044707938786	0.0217802095890102	0.481770843649058	0.833774148079984	1	0.824573863636364	1	0.609177801832637	0.863257743605747	10.33 ± 3.55	4.17 ± 1.54	6.5 ± 2.58	10.3333333333333	4.16666666666667	6.5	3.54651628753877	1.53659074288215	2.57875939164553
M. fragile	-1.80917474757532	-2.04799072751111	-1.54611889664823	0.50827299792429	3.43476347699128	0.118825878635724	0.43116887061371	0.635217029251497	0.995527880818178	0.613890016233766	0.979162270957962	-2.08235778270644	-1.43568925401037	-2.91552577411379	-1.27321427307082	4.033984462251	-0.303422173071007	0.346354262552145	0.474476481493539	0.99529490262746	0.490631764069264	0.990588400333733	-2.37233229427145	-2.01574397794201	-2.82048388384897	-0.423462723535643	3.88404181830661	-0.104648232368138	0.440104201008948	0.641501551984767	1	0.676220914502164	1	0.546703029382047	0.829018137877713	1.5 ± 0.76	2.17 ± 1.25	0.33 ± 0.21	1.5	2.16666666666667	0.333333333333333	0.763762615825973	1.24944432093275	0.210818510677892
C. group	0.824315607008399	0.928471933117596	0.734990345611902	-0.163945231539653	1.09900215104004	-0.135026229094573	0.437500035881837	0.680580727791729	1	0.692217938311688	0.998061691820776	1.02338315684975	0.751230834209038	1.51562406070881	0.792323742361994	1.19682449459302	0.558978502978333	0.268229333495862	0.308745983679227	0.991600697789302	0.237943046536797	0.922230078879544	1.18451983073275	0.965128963158552	1.48767023284549	0.468488449454904	1.28153327217009	0.342324859338808	0.35937508629901	0.467031450728291	0.998951100789305	0.399959415584416	0.961090849057243	0.347873028432469	0.726778083521416	9.83 ± 1.74	6.67 ± 1.74	8.83 ± 2.46	9.83333333333333	6.66666666666667	8.83333333333333	1.74005108481843	1.74483364377365	2.45515331044271
C. arthrosphaerae	-2.01581436558279	-1.50822211551169	-2.73646180116169	-1.37211648666641	2.70808726450378	-0.396310392310441	0.285714433293383	0.268997057692178	0.99043060954142	0.323440882034632	0.969584198427707	-2.06539971925455	-2.90002779930025	-1.33696223719356	1.44108511381615	3.48317296476245	0.339536472945895	0.309895958923605	0.416963629332926	0.997462606652598	0.324861336580087	0.946959708599901	-1.31784626321089	-1.50581338034375	-1.11820334450859	0.169635581270169	2.44015704618192	0.0443150051728581	0.46875001772985	0.739231927271049	0.996470737710888	0.663859577922078	0.975406322614156	0.29774722908237	0.706884244245804	1.67 ± 0.33	0.5 ± 0.34	1.33 ± 0.49	1.66666666666667	0.5	1.33333333333333	0.333333333333333	0.341565025531987	0.494413232473044
u. Desulfobacter sp.	-0.60448257553331	-0.367019119925192	-0.866753471552662	-0.60650678284606	1.97807029596256	-0.243251330183177	0.371428648830288	0.499099128916663	0.997292688181814	0.555888122294372	0.994373488031576	-0.531337968787091	-0.799226945721141	-0.31106555720843	0.578595468910771	2.1672921307774	0.201494604003551	0.355844244237074	0.5467008553458	1	0.466044372294372	0.989765666726401	-0.371157337377794	-0.502610205087273	-0.273346585301746	0.0305999336782845	1.94924266812023	0.0102280426590895	0.496103898294446	0.781704784898132	1	0.732717803030303	0.991735442834076	0.544383610906471	0.82866173275842	4.5 ± 1.69	2.33 ± 0.88	2.5 ± 0.67	4.5	2.33333333333333	2.5	1.68819430161341	0.881917103688197	0.670820393249937
G. sp. RF6	-1.76023367801574	-2.15196821953626	-1.2275497901508	0.766169103380014	2.9645520631553	0.256118153048157	0.364583415920345	0.590913918157631	0.994887032004732	0.480232007575758	0.940196502295241	-1.62847777616048	-1.15118897608228	-2.05585082208578	-0.763706584392445	3.48768997138588	-0.181568438125528	0.385416735011439	0.625806657806273	1	0.635923971861472	0.998292072510823	-2.0661045422931	-2.0317565135731	-2.07974736465807	0.101870885381691	3.06782478740381	0.0207823051506802	0.483116892619525	0.788417029218838	0.997452597888825	0.762040043290043	0.991435019071229	0.549509970553586	0.82926576467238	1 ± 0.26	1.83 ± 0.75	1 ± 0.63	1	1.83333333333333	1	0.258198889747161	0.749073501808141	0.632455532033676
D. psychrophila	-1.64625222776503	-2.20838193996689	-1.15948714868799	1.04418977428558	2.81508129291854	0.314100756629244	0.333333439296801	0.466281308904575	0.991130422616252	0.377976190476191	0.911376787998397	-1.50877284921961	-1.12844906724034	-2.19342463506763	-0.924336118689388	3.49120133492378	-0.247639142760472	0.341145933187038	0.45605375148242	1	0.505073051948052	0.998766992161878	-2.26840887098739	-2.09489196498471	-2.53697307783351	-0.16211374888518	3.8844174529207	-0.0368069658538182	0.471354182908856	0.739496466793999	1	0.812280167748918	0.994843807144642	0.424568708002499	0.777547608786377	1.17 ± 0.6	1.83 ± 0.6	1 ± 0.82	1.16666666666667	1.83333333333333	1	0.600925212577332	0.600925212577332	0.816496580927726
D. psychrophila LSv54	-1.63873912750982	-2.1775391784653	-1.1320568174012	1.02001092960482	2.81377332568247	0.311790190830249	0.348958427264429	0.444204102631422	0.994913807347906	0.355925324675325	0.916479910552991	-1.59503339674821	-1.14795135797265	-2.37483557313024	-1.02136079405794	3.27248709597187	-0.246564001198349	0.350649442840829	0.425258182778427	0.999289786217445	0.485017586580087	0.995724074825637	-2.24573313194983	-2.1764674861076	-2.26906623442115	-0.0533639329178728	3.78193129317086	-0.0143441525621392	0.496103898294446	0.757427485804579	0.999022481008332	0.772541260822511	0.992070389173456	0.442843556003763	0.784771294708286	1.17 ± 0.6	1.83 ± 0.6	1 ± 0.82	1.16666666666667	1.83333333333333	1	0.600925212577332	0.600925212577332	0.816496580927726
T. putidum	-1.79739712425155	-0.608007826366296	-3.50833306192498	-2.69379965247315	3.08322511078531	-0.810853629136272	0.174026292765358	0.115266851181598	0.946721631122239	0.0951028138528139	0.877108563907811	-3.13294492572072	-3.65263449325189	-2.57286180058736	1.10621327275358	4.09740582191356	0.227523463807666	0.389610454852299	0.572623748124165	1	0.510196834415584	0.992938258005222	-1.4930586667132	-0.619148329803322	-2.80414530692234	-1.97841143259809	3.15807211483156	-0.601550858707727	0.200521097265964	0.206732131200055	0.991777912941072	0.171790449134199	0.992325176993146	0.122274922848616	0.597222026024094	3.17 ± 0.79	0.17 ± 0.17	0.33 ± 0.21	3.16666666666667	0.166666666666667	0.333333333333333	0.792324288266981	0.166666666666667	0.210818510677892
S. thermophila	-1.52451555932111	-2.70983455548774	-0.679576072185002	2.24709359621766	3.14368247858459	0.6265623729188	0.187500289813153	0.114662855320325	0.946215794477548	0.111911525974026	0.706302533189547	-1.13025063343563	-0.671906500995237	-1.51453953919824	-1.04456328100752	2.33340035611708	-0.355682723844943	0.317708452146056	0.340288885817274	0.99211022989843	0.412354572510823	0.983157357858645	-2.10099260759333	-2.90218607345477	-1.59746150698027	0.881807431670656	3.13415925898206	0.250732200242608	0.345454641518724	0.459643578573937	0.999734364463523	0.435335497835498	0.954951712564583	0.166774874323529	0.631415059070569	0.67 ± 0.33	2.83 ± 0.79	1 ± 0.37	0.666666666666667	2.83333333333333	1	0.333333333333333	0.792324288266981	0.365148371670111
S. thermophila DSM 6578	-1.54169182653427	-2.9502990503985	-0.673993613788427	2.28958573457544	3.0816576662498	0.706131732612941	0.179687807021729	0.112251002506129	0.942835514470396	0.0933272456709957	0.702355822715071	-1.29216171271935	-0.64763079821426	-1.8862050907578	-1.43284742281221	2.64829788201308	-0.481298696877516	0.257812678825051	0.230218431620552	0.987034592174619	0.293848079004329	0.957020823663642	-2.33362375259099	-2.95840808207747	-1.90614689964116	0.856131545506783	3.89749174449628	0.166079020314086	0.397402657618966	0.557387257092796	0.992837427542004	0.531774215367965	0.94833333026225	0.168956198528026	0.637304877473	0.67 ± 0.33	2.67 ± 0.67	0.83 ± 0.4	0.666666666666667	2.66666666666667	0.833333333333333	0.333333333333333	0.666666666666667	0.401386485959743
P. group	1.63250838999904	1.62247765158963	1.63586493446057	-0.0309545697323665	1.0734459035279	-0.0290358172263842	0.489583339222754	0.832969953802119	0.997346889406006	0.810284767316017	0.992808988281289	1.62172492424865	1.65795415485478	1.60139671116871	-0.0974554490134043	1.05611971420432	-0.0813432371720714	0.460937522211308	0.721868901743783	1	0.752722537878788	0.998970358345358	1.60922625041456	1.64306002927271	1.57628602102257	-0.114006766415069	0.943484911351399	-0.11211161714405	0.447916696423873	0.678183993254689	1	0.732328869047619	0.997643829088254	0.701090611742965	0.89410408850211	15.5 ± 1.69	13.33 ± 3.53	10.17 ± 2.86	15.5	13.3333333333333	10.1666666666667	1.68819430161341	3.52766841475279	2.85676584814211
F. hwasookii	-1.39520834754752	-1.41771106787931	-1.38709430194717	0.0350988178135401	2.55749003492644	0.0101337112393857	0.493506497157804	0.752307448715272	1	0.733106737012987	0.991378356487865	-2.12214939413512	-1.32919624943173	-3.22261302135681	-1.55093940051762	3.85111033951183	-0.387756375590626	0.312500123302907	0.40367166659249	0.997437942486149	0.42672821969697	0.991303913255643	-2.15352952307001	-1.3296377588815	-3.26328460684849	-1.72265890059849	3.51862738778405	-0.343864899741697	0.333333439296801	0.410957831148846	1	0.442759063852814	0.997139106158992	0.387328392332144	0.759274873306388	2 ± 0.82	1.33 ± 0.33	0.33 ± 0.33	2	1.33333333333333	0.333333333333333	0.816496580927726	0.333333333333333	0.333333333333333
D. indicum	-2.08439262465216	-2.32618107659313	-1.64888931581949	0.757513279814912	3.04303381371447	0.21047814380158	0.398437559867012	0.591724022722573	0.995491925791467	0.537844967532468	0.947696068286118	-1.41403484647243	-1.71527431218254	-1.11244779172672	0.565466092826855	3.2745331448063	0.126122136003071	0.418181865446157	0.674852897493569	1	0.623207521645022	0.985360325529332	-1.84058473877264	-2.4503203373515	-1.1385730945181	1.30860032721856	2.94473249876689	0.362548205419141	0.309091034738803	0.444041762442	0.9952146925527	0.341940611471861	0.916105167858111	0.442218599144657	0.785357462482498	0.83 ± 0.31	1.33 ± 0.56	1.5 ± 0.56	0.833333333333333	1.33333333333333	1.5	0.30731814857643	0.557773351022717	0.562731433871138
CUG-Ser1 clade	-1.60594532043995	-2.17236767861624	-0.958414922356084	1.03590812209613	3.02066386718415	0.273972953337911	0.348958427264429	0.52876110978278	0.99974477944262	0.417359983766234	0.966807754107062	-1.50334974104104	-1.06132482843647	-2.06691931948682	-0.837525630915599	3.33331766325864	-0.174784082405056	0.374026049649864	0.563721828372674	1	0.512750270562771	0.996533567535406	-2.14763633732172	-2.05535971320432	-2.2269663779776	-0.116039743834046	3.44905642621838	-0.0267634031970047	0.483116892619525	0.779349297167376	1	0.800341585497836	0.999976092513808	0.479580008280439	0.801608556250046	1.67 ± 0.92	1.67 ± 0.56	0.67 ± 0.33	1.66666666666667	1.66666666666667	0.666666666666667	0.918936583472682	0.557773351022717	0.333333333333333
T. vaginalis	-2.28792029051897	-1.78918878077892	-3.17735734107722	-1.10388648149207	3.13350515518809	-0.309411292944915	0.314285835404987	0.360619813871475	0.992041940211859	0.430008793290043	0.972879944336418	-1.95875844856921	-3.06739219957474	-0.987048348521945	1.99578682246969	3.51352613295747	0.506007021699064	0.234375209139199	0.243030950987759	0.993335358553268	0.16306479978355	0.914014805309787	-1.49267806025153	-1.82057277994962	-1.01669412937248	0.762233766111564	2.62737620758594	0.218832267120362	0.372395910471498	0.600488036276278	0.999212558106947	0.473975243506494	0.944800265507031	0.307923725235819	0.711602351934709	1.5 ± 0.56	0.33 ± 0.21	1.83 ± 0.79	1.5	0.333333333333333	1.83333333333333	0.562731433871138	0.210818510677892	0.792324288266981
T. vaginalis G3	-2.2788267457692	-1.83605027306237	-2.97029613552041	-1.19030890607831	3.35526675147964	-0.299830229386058	0.322916781096678	0.40256179455454	0.995893577835911	0.447764475108225	0.985012688554388	-1.94278166368027	-3.06716467262443	-0.92566395403666	1.86561274090371	3.52083329549445	0.469596347442035	0.257812678825051	0.31961444033999	0.990810211340038	0.219561688311688	0.923658208911555	-1.43259154729255	-1.77231389912412	-0.968347253420646	0.728733540554959	2.65460131580597	0.243178199579489	0.364583415920345	0.591217219819718	1	0.495620265151515	0.954224390818988	0.30943642365608	0.697766476623933	1.5 ± 0.56	0.33 ± 0.21	1.83 ± 0.79	1.5	0.333333333333333	1.83333333333333	0.562731433871138	0.210818510677892	0.792324288266981
S. group	1.6554587825337	1.68365601389422	1.63921323897619	-0.0258995852214472	0.831726021971559	-0.0261272968880153	0.490909096021754	0.777672322364896	1	0.792816558441558	0.999224715533309	1.49289449325898	1.68491051248702	1.27673972751001	-0.367896549145485	0.980953725693237	-0.341616034777797	0.338541768535368	0.442461003764762	0.994357698039794	0.457893668831169	0.990624900963147	1.50706132725175	1.66992206369085	1.28376293343095	-0.369947963306968	0.957701359480454	-0.398038687325693	0.333333439296801	0.415261872586193	0.999800953215725	0.410680465367965	0.998292072510823	0.400248385116823	0.765785757083318	16.33 ± 1.73	12.67 ± 1.86	7.83 ± 1.28	16.3333333333333	12.6666666666667	7.83333333333333	1.7256238807393	1.85592145427667	1.27584394726698
M. group	-0.603289204925445	-0.560694803776452	-0.65327504924024	-0.0550738080810227	1.65820559583233	-0.0252568697021257	0.484375008838929	0.647172655597662	1	0.761870941558442	0.995024207169094	-0.695646281468554	-0.633221242961218	-0.79163171978851	-0.14844675164669	2.2318770022462	-0.0448465678927252	0.464935084746253	0.718178171870626	0.998304101074496	0.730029085497836	0.991608475776674	-0.616598003683322	-0.532751258756992	-0.768106873194363	-0.355570754962495	1.89168412891761	-0.151478685517229	0.407792261457162	0.515564325174315	1	0.659818046536797	0.99771986683278	0.594016145218442	0.852710252522876	3.17 ± 0.31	2.5 ± 0.67	1.5 ± 0.43	3.16666666666667	2.5	1.5	0.30731814857643	0.670820393249937	0.428174419288838
